# Supplementary material for: A cinnamaldehyde Schiff base of S-(4-methyl­benz­yl) di­thio­carbazate: crystal structure, Hirshfeld surface analysis and computational study
Source: Acta Crystallogr E Crystallogr Commun. 2017 Mar 21;73(Pt 4):543–9. doi: 10.1107/S2056989017003991 (PMC5382618; doi:10.1107/S2056989017003991)
Supplement: Supplementary file 1 [file e-73-00543-sup1.cif]

##############################################################################
#                                                                            #
# This CIF contains the data in a paper accepted for publication in          #
# Acta Crystallographica Section E. It conforms to the requirements of       #
# Notes for Authors for Acta Crystallographica Section E, and has been       #
# peer reviewed under the auspices of the IUCr Commission on Journals.       #
#                                                                            #
# Full details of the Crystallographic Information File format               #
# are given in the paper "The Crystallographic Information File (CIF):       #
# a New Standard Archive File for Crystallography" by S. R. Hall, F. H.      #
# Allen and I. D. Brown [Acta Cryst. (1991), A47, 655-685].                  #
#                                                                            #
# The current version of the core CIF dictionary is obtainable from          #
# ftp://ftp.iucr.org/pub/cif_core.dic.                                       #
#                                                                            #
# Software is freely available for graphical display of the structure(s)     #
# in this CIF. For information consult the CIF software page                 #
# http://www.iucr.org/resources/cif/software.                                #
#                                                                            #
# This file may be used for bona fide research purposes within the           #
# scientific community so long as proper attribution is given to the journal # 
# article from which it was obtained.                                        #
#                                                                            #
##############################################################################
data_I
_audit_creation_method     'SHELXL-2014/7'
_chemical_name_systematic
;
(<i>E</i>)-4-Methylbenzyl
2-[(<i>E</i>)-3-phenylallylidene]hydrazinecarbodithioate
;
_chemical_name_common     ?
_chemical_formula_moiety     'C18 H18 N2 S2'
_chemical_formula_sum     'C18 H18 N2 S2'
_chemical_formula_iupac     'C18 H18 N2 S2'
_chemical_formula_weight     326.46
_chemical_melting_point     ?
_shelx_space_group_comment
;
The symmetry employed for this shelxl refinement is uniquely defined
by the following loop, which should always be used as a source of
symmetry information in preference to the above space-group names.
They are only intended as comments.
;
_space_group_crystal_system     triclinic
_space_group_name_H-M_alt     'P -1'
_space_group_name_Hall     '-P 1'
loop_
    _space_group_symop_operation_xyz
    'x, y, z'
    '-x, -y, -z'
_cell_length_a     5.6720(3)
_cell_length_b     12.6288(7)
_cell_length_c     13.4690(8)
_cell_angle_alpha     62.451(6)
_cell_angle_beta     84.441(5)
_cell_angle_gamma     88.930(5)
_cell_volume     851.00(9)
_cell_formula_units_Z     2
_cell_measurement_reflns_used     5602
_cell_measurement_theta_min     3.7168
_cell_measurement_theta_max     71.1645
_cell_measurement_temperature     100(2)
_exptl_crystal_description     prism
_exptl_crystal_colour     light-brown
_exptl_crystal_size_max     0.190
_exptl_crystal_size_mid     0.180
_exptl_crystal_size_min     0.080
_exptl_crystal_density_diffrn     1.274
_exptl_crystal_density_meas     ?
_exptl_crystal_density_method     ?
_exptl_crystal_F_000     344
_exptl_absorpt_coefficient_mu     2.800
_exptl_absorpt_correction_type     multi-scan
_exptl_absorpt_process_details
;
CrysAlisPro (Agilent, 2011)
;
_shelx_estimated_absorpt_T_min     0.618
_shelx_estimated_absorpt_T_max     0.807
_exptl_absorpt_correction_T_min     0.80237
_exptl_absorpt_correction_T_max     1.00000
_diffrn_ambient_temperature     100(2)
_diffrn_radiation_type     CuK\a
_diffrn_radiation_wavelength     1.5418
_diffrn_radiation_source     'Enhance (Cu) X-ray Source'
_diffrn_radiation_monochromator     'graphite'
_diffrn_measurement_device_type     'Agilent Xcalibur, Eos, Gemini'
_diffrn_measurement_method     '\w scans'
_diffrn_detector_area_resol_mean     16.1952
_diffrn_reflns_number     11378
_diffrn_reflns_av_R_equivalents     0.0248
_diffrn_reflns_theta_min     3.720
_diffrn_reflns_theta_max     71.301
_diffrn_reflns_theta_full     67.680
_diffrn_measured_fraction_theta_max     0.988
_diffrn_measured_fraction_theta_full     0.999
_diffrn_reflns_limit_h_min     -6
_diffrn_reflns_limit_h_max     6
_diffrn_reflns_limit_k_min     -15
_diffrn_reflns_limit_k_max     15
_diffrn_reflns_limit_l_min     -16
_diffrn_reflns_limit_l_max     16
_reflns_number_total     3272
_reflns_number_gt     2922
_reflns_threshold_expression     'I > 2\s(I)'
_refine_ls_structure_factor_coef     Fsqd
_refine_ls_matrix_type     full
_refine_ls_R_factor_all     0.0404
_refine_ls_R_factor_gt     0.0355
_refine_ls_wR_factor_gt     0.0937
_refine_ls_wR_factor_ref     0.0978
_refine_ls_goodness_of_fit_ref     1.027
_refine_ls_restrained_S_all     1.027
_refine_ls_number_reflns     3272
_refine_ls_number_parameters     203
_refine_ls_number_restraints     1
_refine_ls_hydrogen_treatment     mixed
_refine_ls_weighting_scheme     calc
_refine_ls_weighting_details
              'w=1/[\s^2^(Fo^2^)+(0.0630P)^2^+0.2179P] where P=(Fo^2^+2Fc^2^)/3'
_atom_sites_solution_primary     ?
_atom_sites_solution_secondary     ?
_refine_ls_shift/su_max     0.000
_refine_ls_shift/su_mean     0.000
_refine_diff_density_max     0.377
_refine_diff_density_min     -0.207
_refine_ls_extinction_method     none
_refine_ls_extinction_coef     .
loop_
    _atom_type_symbol
    _atom_type_description
    _atom_type_scat_dispersion_real
    _atom_type_scat_dispersion_imag
    _atom_type_scat_source
    'C' 'C' 0.0181 0.0091
                         'International Tables Vol C Tables 4.2.6.8 and 6.1.1.4'
    'H' 'H' 0.0000 0.0000
                         'International Tables Vol C Tables 4.2.6.8 and 6.1.1.4'
    'N' 'N' 0.0311 0.0180
                         'International Tables Vol C Tables 4.2.6.8 and 6.1.1.4'
    'S' 'S' 0.3331 0.5567
                         'International Tables Vol C Tables 4.2.6.8 and 6.1.1.4'
_computing_data_collection
;
CrysAlis (Agilent, 2011)
;
_computing_cell_refinement
;
CrysAlis (Agilent, 2011)
;
_computing_data_reduction
;
CrysAlis (Agilent, 2011)
;
_computing_structure_solution
;
SHELXS97 (Sheldrick, 2008)
;
_computing_structure_refinement
;
SHELXL2014/7 (Sheldrick, 2015)
;
_computing_molecular_graphics
;
ORTEP-3 for Windows (Farrugia, 2012), DIAMOND (Brandenburg,
2006)
;
_computing_publication_material
;
publCIF (Westrip, 2010)
;
loop_
    _atom_site_type_symbol
    _atom_site_label
    _atom_site_fract_x
    _atom_site_fract_y
    _atom_site_fract_z
    _atom_site_U_iso_or_equiv
    _atom_site_adp_type
    _atom_site_calc_flag
    _atom_site_occupancy
    _atom_site_disorder_assembly
    _atom_site_disorder_group
    S S1 0.70595(7) 0.83091(3) 0.55216(3) 0.02412(13) Uani d 1 . .
    S S2 0.61163(7) 0.76634(3) 0.36831(3) 0.02024(13) Uani d 1 . .
    N N1 0.3820(2) 0.92216(12) 0.41092(11) 0.0213(3) Uani d 1 . .
    H H1N 0.356(3) 0.9703(15) 0.4406(15) 0.026 Uiso d 1 . .
    N N2 0.2657(2) 0.93744(12) 0.31965(11) 0.0218(3) Uani d 1 . .
    C C1 0.5581(3) 0.84581(13) 0.44483(13) 0.0194(3) Uani d 1 . .
    C C2 0.0948(3) 1.01051(14) 0.29902(13) 0.0211(3) Uani d 1 . .
    H H2 0.0558 1.0455 0.3474 0.025 Uiso calc 1 . .
    C C3 -0.0385(3) 1.04062(14) 0.20473(14) 0.0225(3) Uani d 1 . .
    H H3 -0.0020 1.0045 0.1572 0.027 Uiso calc 1 . .
    C C4 -0.2135(3) 1.11863(14) 0.18249(14) 0.0226(3) Uani d 1 . .
    H H4 -0.2465 1.1506 0.2336 0.027 Uiso calc 1 . .
    C C5 -0.3594(3) 1.16011(14) 0.08835(13) 0.0213(3) Uani d 1 . .
    C C6 -0.3306(3) 1.12110(15) 0.00607(14) 0.0257(4) Uani d 1 . .
    H H6 -0.2076 1.0681 0.0085 0.031 Uiso calc 1 . .
    C C7 -0.4800(3) 1.15911(15) -0.07886(14) 0.0286(4) Uani d 1 . .
    H H7 -0.4600 1.1311 -0.1335 0.034 Uiso calc 1 . .
    C C8 -0.6589(3) 1.23796(16) -0.08460(14) 0.0287(4) Uani d 1 . .
    H H8 -0.7615 1.2635 -0.1427 0.034 Uiso calc 1 . .
    C C9 -0.6863(3) 1.27894(16) -0.00499(15) 0.0294(4) Uani d 1 . .
    H H9 -0.8071 1.3335 -0.0090 0.035 Uiso calc 1 . .
    C C10 -0.5382(3) 1.24059(16) 0.08037(14) 0.0262(4) Uani d 1 . .
    H H10 -0.5584 1.2695 0.1344 0.031 Uiso calc 1 . .
    C C11 0.8493(3) 0.66793(14) 0.43635(13) 0.0209(3) Uani d 1 . .
    H H11A 0.9914 0.7149 0.4318 0.025 Uiso calc 1 . .
    H H11B 0.7981 0.6139 0.5165 0.025 Uiso calc 1 . .
    C C12 0.9009(3) 0.59760(13) 0.37170(13) 0.0186(3) Uani d 1 . .
    C C13 1.1047(3) 0.62246(15) 0.29770(14) 0.0233(3) Uani d 1 . .
    H H13 1.2160 0.6817 0.2901 0.028 Uiso calc 1 . .
    C C14 1.1471(3) 0.56131(16) 0.23458(14) 0.0260(4) Uani d 1 . .
    H H14 1.2876 0.5793 0.1845 0.031 Uiso calc 1 . .
    C C15 0.9884(3) 0.47474(14) 0.24348(13) 0.0226(3) Uani d 1 . .
    C C16 0.7849(3) 0.44935(15) 0.31824(15) 0.0274(4) Uani d 1 . .
    H H16 0.6740 0.3898 0.3261 0.033 Uiso calc 1 . .
    C C17 0.7425(3) 0.50994(15) 0.38120(15) 0.0267(4) Uani d 1 . .
    H H17 0.6026 0.4913 0.4318 0.032 Uiso calc 1 . .
    C C18 1.0331(4) 0.40915(17) 0.17430(16) 0.0326(4) Uani d 1 . .
    H H18A 1.1663 0.4481 0.1168 0.049 Uiso calc 1 . .
    H H18B 0.8910 0.4107 0.1377 0.049 Uiso calc 1 . .
    H H18C 1.0709 0.3261 0.2234 0.049 Uiso calc 1 . .
loop_
    _atom_site_aniso_label
    _atom_site_aniso_U_11
    _atom_site_aniso_U_22
    _atom_site_aniso_U_33
    _atom_site_aniso_U_12
    _atom_site_aniso_U_13
    _atom_site_aniso_U_23
    S1 0.0306(2) 0.0249(2) 0.0242(2) 0.00799(17) -0.01188(17) -0.01611(17)
    S2 0.0252(2) 0.0196(2) 0.0208(2) 0.00461(15) -0.00790(15) -0.01252(16)
    N1 0.0254(7) 0.0217(7) 0.0226(7) 0.0054(6) -0.0082(5) -0.0141(6)
    N2 0.0242(7) 0.0220(7) 0.0204(7) 0.0018(6) -0.0062(5) -0.0101(5)
    C1 0.0226(8) 0.0183(7) 0.0183(7) -0.0005(6) -0.0024(6) -0.0094(6)
    C2 0.0219(8) 0.0205(8) 0.0234(8) 0.0005(6) -0.0030(6) -0.0121(6)
    C3 0.0247(9) 0.0209(8) 0.0220(8) 0.0002(6) -0.0033(6) -0.0098(6)
    C4 0.0237(8) 0.0230(8) 0.0222(8) -0.0018(6) -0.0022(6) -0.0113(6)
    C5 0.0206(8) 0.0190(7) 0.0210(8) -0.0014(6) -0.0024(6) -0.0062(6)
    C6 0.0290(9) 0.0219(8) 0.0264(9) 0.0035(7) -0.0059(7) -0.0108(7)
    C7 0.0383(10) 0.0246(8) 0.0227(8) -0.0004(7) -0.0067(7) -0.0099(7)
    C8 0.0258(9) 0.0293(9) 0.0228(8) -0.0015(7) -0.0078(7) -0.0041(7)
    C9 0.0232(9) 0.0322(9) 0.0271(9) 0.0067(7) -0.0034(7) -0.0089(7)
    C10 0.0249(9) 0.0298(9) 0.0228(8) 0.0037(7) -0.0011(7) -0.0117(7)
    C11 0.0228(8) 0.0208(8) 0.0222(8) 0.0042(6) -0.0070(6) -0.0119(6)
    C12 0.0213(8) 0.0172(7) 0.0178(7) 0.0048(6) -0.0057(6) -0.0080(6)
    C13 0.0199(8) 0.0263(8) 0.0256(8) -0.0009(6) -0.0040(6) -0.0133(7)
    C14 0.0208(8) 0.0337(9) 0.0247(8) 0.0026(7) 0.0001(6) -0.0150(7)
    C15 0.0283(9) 0.0227(8) 0.0191(7) 0.0073(7) -0.0058(6) -0.0112(6)
    C16 0.0317(9) 0.0233(8) 0.0297(9) -0.0050(7) 0.0008(7) -0.0151(7)
    C17 0.0276(9) 0.0279(9) 0.0275(9) -0.0050(7) 0.0064(7) -0.0168(7)
    C18 0.0408(11) 0.0339(10) 0.0314(9) 0.0077(8) -0.0038(8) -0.0222(8)
_geom_special_details
;
 All esds (except the esd in the dihedral angle between two l.s. planes)
 are estimated using the full covariance matrix.  The cell esds are taken
 into account individually in the estimation of esds in distances, angles
 and torsion angles; correlations between esds in cell parameters are only
 used when they are defined by crystal symmetry.  An approximate (isotropic)
 treatment of cell esds is used for estimating esds involving l.s. planes.
;
loop_
    _geom_bond_atom_site_label_1
    _geom_bond_atom_site_label_2
    _geom_bond_site_symmetry_2
    _geom_bond_distance
    _geom_bond_publ_flag
    S1 C1 . 1.6752(16) ?
    S2 C1 . 1.7455(16) ?
    S2 C11 . 1.8233(16) ?
    N1 C1 . 1.334(2) ?
    N1 N2 . 1.3845(18) ?
    N1 H1N . 0.873(9) ?
    N2 C2 . 1.284(2) ?
    C2 C3 . 1.435(2) ?
    C2 H2 . 0.9500 ?
    C3 C4 . 1.339(2) ?
    C3 H3 . 0.9500 ?
    C4 C5 . 1.463(2) ?
    C4 H4 . 0.9500 ?
    C5 C10 . 1.398(2) ?
    C5 C6 . 1.402(2) ?
    C6 C7 . 1.386(2) ?
    C6 H6 . 0.9500 ?
    C7 C8 . 1.390(3) ?
    C7 H7 . 0.9500 ?
    C8 C9 . 1.386(3) ?
    C8 H8 . 0.9500 ?
    C9 C10 . 1.385(2) ?
    C9 H9 . 0.9500 ?
    C10 H10 . 0.9500 ?
    C11 C12 . 1.513(2) ?
    C11 H11A . 0.9900 ?
    C11 H11B . 0.9900 ?
    C12 C17 . 1.390(2) ?
    C12 C13 . 1.389(2) ?
    C13 C14 . 1.392(2) ?
    C13 H13 . 0.9500 ?
    C14 C15 . 1.383(2) ?
    C14 H14 . 0.9500 ?
    C15 C16 . 1.393(2) ?
    C15 C18 . 1.510(2) ?
    C16 C17 . 1.384(2) ?
    C16 H16 . 0.9500 ?
    C17 H17 . 0.9500 ?
    C18 H18A . 0.9800 ?
    C18 H18B . 0.9800 ?
    C18 H18C . 0.9800 ?
loop_
    _geom_angle_atom_site_label_1
    _geom_angle_atom_site_label_2
    _geom_angle_atom_site_label_3
    _geom_angle_site_symmetry_1
    _geom_angle_site_symmetry_3
    _geom_angle
    _geom_angle_publ_flag
    C1 S2 C11 . . 103.44(7) ?
    C1 N1 N2 . . 120.95(13) ?
    C1 N1 H1N . . 118.5(13) ?
    N2 N1 H1N . . 119.9(13) ?
    C2 N2 N1 . . 114.17(13) ?
    N1 C1 S1 . . 121.06(12) ?
    N1 C1 S2 . . 113.74(11) ?
    S1 C1 S2 . . 125.20(10) ?
    N2 C2 C3 . . 121.60(15) ?
    N2 C2 H2 . . 119.2 ?
    C3 C2 H2 . . 119.2 ?
    C4 C3 C2 . . 121.28(15) ?
    C4 C3 H3 . . 119.4 ?
    C2 C3 H3 . . 119.4 ?
    C3 C4 C5 . . 127.33(16) ?
    C3 C4 H4 . . 116.3 ?
    C5 C4 H4 . . 116.3 ?
    C10 C5 C6 . . 118.13(15) ?
    C10 C5 C4 . . 119.07(15) ?
    C6 C5 C4 . . 122.79(15) ?
    C7 C6 C5 . . 120.63(16) ?
    C7 C6 H6 . . 119.7 ?
    C5 C6 H6 . . 119.7 ?
    C6 C7 C8 . . 120.42(17) ?
    C6 C7 H7 . . 119.8 ?
    C8 C7 H7 . . 119.8 ?
    C9 C8 C7 . . 119.50(16) ?
    C9 C8 H8 . . 120.3 ?
    C7 C8 H8 . . 120.3 ?
    C8 C9 C10 . . 120.21(17) ?
    C8 C9 H9 . . 119.9 ?
    C10 C9 H9 . . 119.9 ?
    C9 C10 C5 . . 121.09(17) ?
    C9 C10 H10 . . 119.5 ?
    C5 C10 H10 . . 119.5 ?
    C12 C11 S2 . . 104.86(10) ?
    C12 C11 H11A . . 110.8 ?
    S2 C11 H11A . . 110.8 ?
    C12 C11 H11B . . 110.8 ?
    S2 C11 H11B . . 110.8 ?
    H11A C11 H11B . . 108.9 ?
    C17 C12 C13 . . 118.22(15) ?
    C17 C12 C11 . . 121.22(14) ?
    C13 C12 C11 . . 120.52(14) ?
    C12 C13 C14 . . 120.52(15) ?
    C12 C13 H13 . . 119.7 ?
    C14 C13 H13 . . 119.7 ?
    C15 C14 C13 . . 121.22(15) ?
    C15 C14 H14 . . 119.4 ?
    C13 C14 H14 . . 119.4 ?
    C14 C15 C16 . . 118.22(15) ?
    C14 C15 C18 . . 121.27(16) ?
    C16 C15 C18 . . 120.51(15) ?
    C17 C16 C15 . . 120.68(16) ?
    C17 C16 H16 . . 119.7 ?
    C15 C16 H16 . . 119.7 ?
    C16 C17 C12 . . 121.16(15) ?
    C16 C17 H17 . . 119.4 ?
    C12 C17 H17 . . 119.4 ?
    C15 C18 H18A . . 109.5 ?
    C15 C18 H18B . . 109.5 ?
    H18A C18 H18B . . 109.5 ?
    C15 C18 H18C . . 109.5 ?
    H18A C18 H18C . . 109.5 ?
    H18B C18 H18C . . 109.5 ?
loop_
    _geom_torsion_atom_site_label_1
    _geom_torsion_atom_site_label_2
    _geom_torsion_atom_site_label_3
    _geom_torsion_atom_site_label_4
    _geom_torsion_site_symmetry_1
    _geom_torsion_site_symmetry_2
    _geom_torsion_site_symmetry_3
    _geom_torsion_site_symmetry_4
    _geom_torsion
    _geom_torsion_publ_flag
    C1 N1 N2 C2 . . . . 177.67(14) ?
    N2 N1 C1 S1 . . . . 177.67(11) ?
    N2 N1 C1 S2 . . . . -2.77(19) ?
    C11 S2 C1 N1 . . . . -178.08(11) ?
    C11 S2 C1 S1 . . . . 1.45(13) ?
    N1 N2 C2 C3 . . . . 177.41(13) ?
    N2 C2 C3 C4 . . . . -178.70(15) ?
    C2 C3 C4 C5 . . . . 178.23(15) ?
    C3 C4 C5 C10 . . . . 178.69(16) ?
    C3 C4 C5 C6 . . . . -0.2(3) ?
    C10 C5 C6 C7 . . . . -1.7(2) ?
    C4 C5 C6 C7 . . . . 177.21(15) ?
    C5 C6 C7 C8 . . . . 0.9(3) ?
    C6 C7 C8 C9 . . . . 0.3(3) ?
    C7 C8 C9 C10 . . . . -0.7(3) ?
    C8 C9 C10 C5 . . . . -0.2(3) ?
    C6 C5 C10 C9 . . . . 1.3(2) ?
    C4 C5 C10 C9 . . . . -177.62(15) ?
    C1 S2 C11 C12 . . . . -179.86(10) ?
    S2 C11 C12 C17 . . . . -71.41(17) ?
    S2 C11 C12 C13 . . . . 106.09(15) ?
    C17 C12 C13 C14 . . . . 0.4(2) ?
    C11 C12 C13 C14 . . . . -177.20(15) ?
    C12 C13 C14 C15 . . . . 0.1(3) ?
    C13 C14 C15 C16 . . . . -0.5(3) ?
    C13 C14 C15 C18 . . . . 179.43(16) ?
    C14 C15 C16 C17 . . . . 0.4(3) ?
    C18 C15 C16 C17 . . . . -179.51(17) ?
    C15 C16 C17 C12 . . . . 0.1(3) ?
    C13 C12 C17 C16 . . . . -0.5(3) ?
    C11 C12 C17 C16 . . . . 177.10(15) ?
loop_
    _geom_hbond_atom_site_label_D
    _geom_hbond_atom_site_label_H
    _geom_hbond_atom_site_label_A
    _geom_hbond_site_symmetry_A
    _geom_hbond_distance_DH
    _geom_hbond_distance_HA
    _geom_hbond_distance_DA
    _geom_hbond_angle_DHA
    N1 H1N S1 2_676 0.87(2) 2.57(2) 3.3984(17) 158.1(16)
    C14 H14 Cg1 2_675 0.95 2.95 3.6749(19) 134
    C8 H8 Cg2 2_575 0.95 2.75 3.5571(19) 143
    C11 H11B Cg2 2_766 0.99 2.78 3.5110(18) 131
_shelx_hkl_file
;
   0   0  -1 86188.8 615.921  72
   0   0  -1 88814.3 750.196  70
   0   0  -1 87083.2 726.573   2
   0   0   1 88636.8 627.768  72
   0   0  -2 4757.02 214.307  72
   0   0  -2 4853.54 257.886   2
   0   0  -2 5103.63 268.539  70
   0   0   2 5202.83 306.407   6
   0   0   2 4649.34 253.000   2
   0   0   2 4769.63 265.581  70
   0   0   3 62600.0 1089.20  70
   0   0  -3 58939.6 879.534  72
   0   0  -3 58074.1 1023.21   2
   0   0  -3 62222.7 1099.20  70
   0   0   3 62286.8 1221.61   6
   0   0  -4 32593.1 1034.00   6
   0   0  -4 30920.8 730.460  72
   0   0   4 33273.2 1036.09   6
   0   0  -4 31418.1 878.176   2
   0   0  -4 31549.1 915.746  70
   0   0  -4 31884.5 703.468  15
   0   0   5 27905.8 955.654  70
   0   0  -5 28536.2 823.761  36
   0   0   5 28127.9 703.779  23
   0   0  -5 26161.6 954.231  70
   0   0  -5 24792.7 881.382   2
   0   0   5 26718.5 677.649  30
   0   0  -6 7287.40 480.671  36
   0   0   6 6958.15 402.163  30
   0   0  -6 7474.75 438.707  29
   0   0   6 7322.57 417.979  23
   0   0  -7 48.9711 111.374  29
   0   0  -7-35.7122 156.226  36
   0   0   7 262.867 143.784  23
   0   0   8 14728.3 692.956  23
   0   0  -8 14459.8 790.949  36
   0   0   9 18363.3 868.322  21
   0   0  -9 18910.7 971.940  36
   0   0   9 18727.3 829.188  23
   0   0 -10-49.7756 186.796  36
   0   0 -10 128.755 171.628  43
   0   0 -11 50016.0 1525.53  43
   0   0  11 47977.2 1574.40  47
   0   0  11 52664.3 1567.15  61
   0   0  11 51832.6 1458.12  68
   0   0 -11 49850.6 1619.74  36
   0   0 -12 1158.49 258.590  43
   0   0 -12 648.137 217.172  60
   0   0  12 828.516 261.353  47
   0   0  12 876.825 263.805  61
   0   0  13 29236.6 1011.48  61
   0   0 -13 28407.9 970.764  60
   0   0 -13 30528.4 1049.69  43
   0   0  13 29635.4 1060.24  47
   0   0 -14 2105.79 250.835  43
   0   0  14 1788.19 226.793  61
   0   0 -14 2147.01 229.131  60
   0   0  14 2135.67 254.945  47
   0   1 -14-63.2065 92.0870  43
   0  -1  13 2303.88 297.155  47
   0   1 -13 2027.82 283.742  43
   0  -1  13 2180.88 290.680  61
   0  -1  12 231.666 179.632  47
   0  -1  12-44.2417 166.339  61
   0   1 -12-54.1724 186.349  43
   0  -1  11 221.010 179.398  47
   0  -1  11 164.837 156.309  61
   0   1 -11-82.1386 194.603  43
   0   1 -11-105.534 240.837  60
   0  -1  10 8961.01 659.646  61
   0   1 -10 10684.4 729.833  43
   0  -1  10 8754.32 611.030  23
   0   1 -10 8218.61 677.277  36
   0  -1   9 6.00614 135.317  23
   0   1  -9 20.2192 196.054  36
   0   1  -8 36682.7 1316.50  36
   0  -1   8 38391.9 1172.08  23
   0  -1   7 50099.7 1244.03  23
   0   1  -7 51387.9 1428.53  36
   0   1  -6 27998.9 969.977  36
   0   1  -6 27205.0 842.667  29
   0  -1   6 26033.2 822.742  23
   0   1  -5 17531.2 701.487  36
   0   1  -5 16465.7 572.037  25
   0  -1   5 17314.4 616.935  23
   0   1  -5 16896.9 607.820  29
   0   1  -4 30533.4 813.682  36
   0  -1   4 31010.0 923.612   2
   0  -1   4 28559.2 698.357  23
   0  -1   4 29470.5 985.091  71
   0  -1   4 28112.0 971.111  70
   0   1  -3 42524.2 1090.65  70
   0  -1   3 41043.0 1013.79  71
   0   1  -3 42524.1 1126.92   6
   0  -1   3 43642.7 952.882   2
   0  -1   3 43527.5 1131.09   6
   0  -1   3 41325.7 744.889  72
   0  -1   2 448307. 2914.22  71
   0   1  -2 436383. 2605.78   7
   0   1  -2 460497. 3110.86  70
   0  -1   2 443702. 2584.08   2
   0  -1   2 450575. 2114.08  72
   0  -1   2 453886. 3064.99   6
   0  -1   2 456684. 3025.40  70
   0  -1   1 21615.1 536.230  71
   0  -1   1 20876.9 453.054   2
   0  -1   1 21773.6 571.903  70
   0   1  -1 21305.3 461.747   7
   0  -1   0 25660.2 464.074  71
   0  -1   0 26090.0 458.587   4
   0   1   0 26019.7 406.329   7
   0   1   0 25972.4 483.298   1
   0   1   1 52459.3 656.363   3
   0  -1  -1 54141.0 634.966  71
   0   1   2 23002.5 480.777  70
   0  -1  -2 22472.2 467.428  70
   0   1   2 21623.0 503.477   6
   0   1   2 21762.3 497.056  71
   0  -1  -2 22743.1 520.942   5
   0  -1  -2 22461.5 330.168  73
   0   1   3 10456.6 462.266   5
   0   1   3 11590.9 429.596  70
   0   1   3 11908.0 490.899   6
   0  -1  -3 10827.8 465.247   3
   0  -1  -3 11424.1 418.709  70
   0  -1  -3 11655.8 472.146   2
   0  -1  -4 38113.0 962.292   2
   0   1   4 40003.1 1050.11   6
   0  -1  -4 40279.5 761.503  19
   0   1   4 41248.7 931.430  70
   0  -1  -4 39527.1 909.795  70
   0   1   4 37671.9 1006.19   5
   0  -1  -4 39216.5 758.221  15
   0  -1  -4 38089.5 858.635  72
   0  -1  -4 37501.8 990.757   3
   0   1   5 41490.4 832.974  30
   0  -1  -5 39918.1 884.986  19
   0  -1  -5 39628.5 964.783  72
   0  -1  -5 39614.6 905.645  36
   0  -1  -5 38665.9 1149.29   3
   0  -1  -5 39406.7 1044.85  70
   0  -1  -5 38343.7 1078.70   2
   0   1   6 33754.2 849.100  30
   0  -1  -6 35246.4 963.820  36
   0  -1  -6 33828.1 927.729  19
   0  -1  -6 35608.1 928.454  29
   0   1   6 36173.6 815.958  23
   0   1   7 9395.03 505.679  30
   0  -1  -7 8611.21 548.013  36
   0   1   7 9472.33 472.853  23
   0   1   8 25555.2 846.099  23
   0  -1  -8 23611.0 969.725  36
   0  -1  -8 24622.4 929.010  29
   0   1   8 25664.0 892.648  30
   0  -1  -9 28900.0 1075.27  29
   0  -1  -9 27458.3 1121.85  36
   0   1   9 27223.7 935.877  23
   0   1   9 27526.1 1054.49  21
   0  -1 -10 270.858 217.492  36
   0   1  10 91.1296 131.671  21
   0   1  11 9984.84 680.400  61
   0   1  11 10034.3 736.572  47
   0  -1 -11 11432.3 734.040  43
   0  -1 -11 9366.98 710.685  36
   0   1  11 11237.1 700.012  68
   0   1  11 10813.6 711.206  21
   0  -1 -12 248.614 181.253  60
   0  -1 -12 619.389 234.151  43
   0   1  12 601.190 210.841  61
   0   1  12 561.401 229.615  47
   0   1  12 415.530 127.481  68
   0  -1 -13 7193.79 546.170  43
   0   1  13 6678.88 565.667  47
   0   1  13 6092.09 476.787  68
   0   1  13 6876.21 535.499  61
   0  -1 -13 6245.83 515.205  60
   0  -1 -14 4829.50 394.511  43
   0   1  14 4968.29 389.871  61
   0   1  14 4869.47 421.127  47
   0  -1 -14 4459.90 380.557  60
   0  -2  13 8198.81 427.728  47
   0  -2  13 8211.02 443.004  61
   0   2 -13 8293.92 463.490  43
   0  -2  12 9206.86 583.896  47
   0  -2  12 9278.21 578.275  61
   0   2 -12 9439.91 598.049  43
   0   2 -11 29839.2 1136.60  43
   0  -2  11 29441.1 1126.35  61
   0  -2  11 28127.2 1115.95  47
   0  -2  10 5286.86 469.130  23
   0  -2  10 4693.39 479.644  61
   0   2 -10 4757.42 494.302  43
   0   2  -9-98.7990 209.349  36
   0  -2   9 327.065 169.888  48
   0  -2   9-94.7627 132.531  23
   0  -2   9 182.013 149.092  61
   0   2  -8 5506.42 559.069  36
   0  -2   8 4842.52 461.759  23
   0   2  -7 12224.6 750.789  36
   0  -2   7 11088.8 632.989  23
   0  -2   6 1872.05 267.647  23
   0   2  -6 1777.88 300.096  36
   0  -2   5 28082.8 842.623  23
   0   2  -5 29004.1 800.070  25
   0   2  -5 29073.0 961.537  36
   0   2  -4 443.690 132.372   7
   0   2  -4 162.685 89.0057  25
   0  -2   4 261.460 126.125  23
   0   2  -4 326.232 172.078  36
   0  -2   3 15.9897 94.4279  23
   0  -2   3 87.8093 123.178   2
   0  -2   3 324.034 143.034  71
   0  -2   3 19.9131 135.967  70
   0   2  -3 392.811 136.274   7
   0  -2   3 70.7443 80.5450  72
   0  -2   2 322395. 3068.55  70
   0  -2   2 319545. 2086.57  72
   0  -2   2 312897. 2855.23  71
   0   2  -2 316191. 2490.55   7
   0  -2   2 314055. 2450.63   2
   0   2  -2 308847. 2891.02   6
   0   2  -1 159.290 116.382   6
   0  -2   1 316.338 118.187   7
   0  -2   1 338.996 145.003  71
   0   2  -1 181.899 119.137   7
   0   2  -1 200.801 135.399  71
   0   2  -1 61.6614 152.325   1
   0  -2   0 5425.01 311.046   4
   0  -2   0 5472.26 320.187  71
   0   2   0 5392.03 332.093   1
   0  -2   0 5841.55 283.463   7
   0  -2  -1 53963.5 888.204  71
   0   2   1 54588.1 949.995   1
   0  -2  -1 55703.8 885.493   4
   0  -2  -2 394269. 2408.07  71
   0   2   2 394533. 2503.54   3
   0  -2  -2 392233. 2452.31   5
   0  -2  -3 120.492 112.003   5
   0   2   3 226.938 123.411   3
   0   2   3 242.147 113.024   6
   0  -2  -3 121.980 113.354  70
   0   2   3 285.761 128.465  71
   0  -2  -3 282.677 71.5304  73
   0  -2  -4 143994. 1682.17  70
   0  -2  -4 136344. 1899.09   3
   0   2   4 139214. 1913.76   5
   0   2   4 143929. 1827.20   6
   0   2   5 29556.9 703.202  30
   0  -2  -5 28690.4 977.478   3
   0  -2  -5 29263.4 907.020  72
   0  -2  -5 28824.4 853.137  70
   0   2   5 30991.8 993.765   6
   0  -2  -5 30440.6 982.781   2
   0  -2  -5 30346.4 728.807  19
   0   2   5 31172.3 977.401  71
   0   2   5 28700.8 979.060   5
   0  -2  -6 25929.9 790.044  36
   0  -2  -6 24488.6 757.061  19
   0   2   6 23850.2 714.235  30
   0  -2  -6 23892.5 876.553  72
   0   2   7 77.1751 130.691  30
   0  -2  -7 521.963 177.109  19
   0  -2  -7 293.738 169.012  36
   0  -2  -7 216.535 133.015  29
   0  -2  -8 262.791 172.925  29
   0   2   8 13.7270 148.607  30
   0  -2  -8 449.121 203.708  36
   0  -2  -9 4516.37 438.298  29
   0   2   9 5058.99 443.888  30
   0  -2  -9 4342.50 456.011  36
   0   2   9 5140.20 478.040  21
   0  -2 -10 14551.6 810.857  29
   0   2  10 13753.1 796.420  21
   0  -2 -10 14847.0 866.177  36
   0  -2 -11 84173.8 1902.85  43
   0   2  11 84093.7 1963.91  21
   0  -2 -11 82083.6 2067.57  36
   0   2  11 86944.3 1925.28  68
   0   2  11 85284.1 2075.97  47
   0   2  11 82839.0 1923.42  61
   0  -2 -12 2784.72 380.070  43
   0  -2 -12 2386.16 381.847  36
   0   2  12 2159.90 371.431  47
   0   2  12 2921.16 383.218  61
   0   2  12 2549.67 343.830  68
   0   2  13 2863.24 404.442  47
   0   2  13 2706.54 362.004  68
   0  -2 -13 2380.41 352.961  60
   0  -2 -13 3191.20 386.656  43
   0   2  13 2575.58 359.631  61
   0  -2 -14 35650.5 1119.72  60
   0   2  14 37555.4 1197.76  47
   0   2  14 38672.7 1115.22  61
   0  -2 -14 39116.3 1096.21  43
   0   2  15 5049.51 371.271  47
   0  -2 -15 4751.58 349.702  60
   0  -3  12 5299.65 377.646  47
   0  -3  12 5018.07 389.137  61
   0   3 -12 4161.23 367.871  43
   0   3 -11 7360.14 547.695  43
   0  -3  11 8466.47 578.145  61
   0  -3  11 8102.98 557.030  47
   0  -3  10 561.319 185.557  61
   0   3 -10 662.218 231.345  43
   0   3 -10 807.474 189.834  42
   0   3  -9 351.400 153.434  42
   0  -3   9 48.0258 158.910  61
   0   3  -9 110.365 164.793  43
   0  -3   9 4.12883 94.6722  48
   0   3  -9 358.158 214.574  36
   0   3  -8 470.407 232.433  36
   0  -3   8 965.673 244.143  23
   0  -3   7 8506.04 595.664  23
   0   3  -7 8712.18 671.106  36
   0  -3   6 73549.8 1592.35  23
   0   3  -6 72331.4 1744.46  36
   0   3  -5 22080.2 907.189  36
   0  -3   5 24151.1 851.841  23
   0  -3   5 23531.7 802.641  17
   0   3  -4 1035.54 223.314  36
   0   3  -4 872.403 159.951  25
   0  -3   4 1094.10 206.399  23
   0  -3   4 864.486 171.492  24
   0  -3   3 11094.7 463.369  24
   0  -3   3 11258.3 487.007  23
   0   3  -3 10951.2 538.934  36
   0   3  -3 10737.2 453.572  25
   0  -3   3 11188.5 431.531  22
   0   3  -3 10744.5 577.605   7
   0   3  -2 18117.9 783.981   6
   0   3  -2 18838.7 890.328   1
   0  -3   2 17945.2 807.398  71
   0   3  -2 18266.8 690.968   7
   0  -3   2 17290.5 670.060   2
   0  -3   1 38709.6 1169.06  70
   0   3  -1 37290.9 908.830   7
   0   3  -1 37377.0 971.280   6
   0   3  -1 36891.2 1052.62  71
   0  -3   1 38518.9 905.840   7
   0   3  -1 38385.5 1137.17   1
   0  -3   1 36391.3 1053.75  71
   0   3   0 174698. 2218.25   1
   0  -3   0 169346. 2076.03  71
   0  -3   0 169826. 1791.50   7
   0  -3   0 175265. 2069.64   4
   0  -3  -1 4588.55 327.812   4
   0  -3  -1 4645.94 358.066  71
   0  -3  -1 4139.48 309.975   7
   0   3   1 4108.81 352.374   1
   0  -3  -2 191502. 2042.60  71
   0  -3  -2 187837. 1297.53   8
   0  -3  -3 28341.4 810.841   5
   0  -3  -3 26108.0 855.047   1
   0  -3  -3 27954.4 805.067  71
   0   3   3 27488.5 828.685   4
   0   3   3 28688.1 843.698   3
   0   3   4 21519.0 783.072   3
   0  -3  -4 22768.1 743.162  70
   0   3   4 22471.8 548.534  18
   0   3   4 21026.9 761.871  71
   0  -3  -4 22190.3 770.637   5
   0   3   4 21879.1 670.283   6
   0   3   5 30174.2 706.023  30
   0   3   5 29639.0 913.018   6
   0   3   5 30208.6 991.072  71
   0   3   5 31120.0 776.019  28
   0  -3  -5 30373.7 898.109  70
   0  -3  -5 30703.6 750.454  31
   0   3   6 5385.49 353.212  30
   0  -3  -6 5493.92 360.288  19
   0  -3  -6 5731.48 359.909  31
   0   3   7 1661.69 230.050  30
   0  -3  -7 1292.97 235.711  36
   0  -3  -7 1367.49 227.354  19
   0  -3  -7 1863.41 243.037  31
   0  -3  -8 2565.85 327.181  36
   0  -3  -8 2030.83 293.059  19
   0  -3  -8 2273.46 309.017  29
   0   3   8 2398.75 290.617  30
   0  -3  -9 44262.2 1343.73  29
   0  -3  -9 42382.7 1287.02  19
   0   3   9 44074.2 1314.74  21
   0  -3  -9 40329.5 1301.04  36
   0   3   9 42617.6 1226.63  30
   0  -3 -10 81522.8 1952.43  36
   0  -3 -10 86733.2 1973.36  29
   0   3  10 82855.3 1901.24  21
   0  -3 -11 46026.6 1494.06  29
   0   3  11 45487.6 1465.16  21
   0  -3 -11 43068.4 1493.16  36
   0   3  12 10892.5 715.066  68
   0   3  12 11851.7 751.994  61
   0   3  12 10936.2 777.215  47
   0  -3 -12 10957.2 768.820  36
   0   3  13 4363.05 462.419  68
   0   3  13 4033.71 479.026  47
   0   3  13 4284.36 439.348  61
   0  -3 -13 3826.46 445.636  60
   0  -3 -14 134.664 173.734  60
   0   3  14-138.487 214.338  47
   0   3  14 79.4641 107.636  61
   0  -3 -15 1290.29 216.668  60
   0   3  15 1710.16 255.197  47
   0   4 -12 1580.67 187.488  43
   0  -4  12 1488.66 187.613  61
   0  -4  11 3476.98 356.596  61
   0   4 -11 3164.21 288.664  42
   0   4 -11 3271.91 334.396  43
   0  -4  10 4813.70 445.925  47
   0  -4  10 5363.94 503.114  61
   0   4 -10 5180.02 432.183  42
   0   4 -10 4823.78 457.779  43
   0  -4   9 0.53200 157.221  61
   0   4  -9 108.741 149.072  43
   0   4  -9 57.3644 158.855  42
   0   4  -8 15771.1 866.450  43
   0  -4   8 17723.0 898.457  23
   0   4  -8 15193.5 914.434  36
   0  -4   8 17246.5 913.107  48
   0  -4   8 15198.0 876.024  61
   0   4  -8 16795.7 854.411  42
   0  -4   7 71748.8 1740.74  23
   0   4  -7 69679.0 1897.01  36
   0  -4   6 36758.0 1151.26  17
   0  -4   6 36142.7 1182.34  23
   0   4  -6 34167.9 1282.39  36
   0   4  -5 12385.0 734.961  36
   0  -4   5 13031.4 669.000  17
   0  -4   5 13302.2 685.292  23
   0   4  -4 2571.22 339.977  36
   0  -4   4 2183.83 282.208  23
   0   4  -4 2130.17 251.713  25
   0  -4   4 2159.84 257.873  24
   0   4  -3 4626.30 348.158  25
   0  -4   3 4360.12 337.518  23
   0   4  -3 4338.35 389.034  36
   0  -4   3 4321.21 343.581  24
   0  -4   2 169.141 113.346  22
   0  -4   2-61.0340 98.9346  33
   0   4  -2 95.7805 133.583  36
   0  -4   2 47.9042 116.201  23
   0   4  -2 132.783 111.345  25
   0  -4   2 324.127 132.917  24
   0  -4   1 3111.77 270.127  22
   0  -4   1 2818.82 250.040  24
   0   4  -1 3317.42 273.313  36
   0  -4   1 2671.81 289.128   7
   0  -4   1 2955.99 256.401  33
   0   4  -1 3060.43 328.350   6
   0  -4   0 214.118 133.805   4
   0   4   0 227.947 81.3429  18
   0  -4   0 266.591 133.619   7
   0  -4   0 421.770 135.578  22
   0  -4   0 284.147 188.290  71
   0   4   0 548.387 206.547   1
   0   4   0 297.762 117.282   6
   0  -4  -1 9285.41 267.295   9
   0   4   1 9791.01 597.719   1
   0  -4  -1 9559.84 587.695   1
   0  -4  -1 9999.06 419.441  22
   0  -4  -1 9639.37 569.944  71
   0  -4  -1 9328.52 549.905   4
   0  -4  -1 9223.60 499.262   7
   0   4   1 8918.37 348.894  18
   0   4   1 9557.31 566.406  71
   0   4   2 109104. 1910.79   1
   0   4   2 108029. 1781.22  71
   0  -4  -2 103151. 1247.58  10
   0  -4  -2 107521. 1754.80   4
   0   4   2 105939. 1744.46   4
   0  -4  -2 100048. 1821.68   1
   0   4   2 107542. 1202.23  18
   0  -4  -2 109999. 1820.15  71
   0   4   3 236245. 2652.44   4
   0   4   3 237369. 2731.58   3
   0  -4  -3 236557. 2641.57  71
   0   4   3 236848. 2652.64  71
   0  -4  -3 233459. 1824.06  10
   0  -4  -3 239063. 1798.71   8
   0   4   3 233787. 1862.77  18
   0  -4  -3 235603. 2807.79   1
   0  -4  -4 86530.8 1609.13  70
   0  -4  -4 83860.0 1598.10  71
   0  -4  -4 79391.6 1710.34   1
   0   4   4 84358.3 1639.83  71
   0  -4  -4 78026.4 1564.70   5
   0   4   4 79532.0 1142.09  18
   0   4   4 79518.9 1628.65   4
   0   4   4 78498.9 1033.53  21
   0   4   4 79370.2 1630.00   3
   0  -4  -5 27294.1 927.920  70
   0  -4  -5 25462.2 704.056  32
   0   4   5 25187.8 685.450  18
   0   4   5 23479.0 636.684  30
   0   4   5 25761.0 805.855   6
   0   4   5 26048.9 724.012  28
   0  -4  -5 26177.6 717.913  31
   0  -4  -6 168924. 1879.20  32
   0   4   6 168600. 2020.21  28
   0   4   6 165017. 1855.27  30
   0  -4  -6 169106. 1994.12  31
   0  -4  -7 2541.53 284.063  19
   0  -4  -7 2889.44 311.243  31
   0   4   7 2271.83 262.008  30
   0   4   8 76576.8 1616.40  21
   0  -4  -8 80322.0 1632.43  36
   0  -4  -8 76890.8 1600.11  31
   0   4   8 79741.6 1549.97  30
   0  -4  -8 77307.0 1573.55  19
   0  -4  -9 38376.7 1207.19  19
   0  -4  -9 39939.2 1259.58  36
   0   4   9 40284.5 1197.95  30
   0   4   9 40706.2 1271.61  21
   0  -4  -9 39657.5 1285.56  29
   0  -4 -10 22223.7 1011.38  36
   0   4  10 21341.4 939.218  30
   0  -4 -10 21346.2 1008.64  29
   0  -4 -10 20414.6 962.879  19
   0   4  10 22870.1 1018.67  21
   0  -4 -11 13941.2 850.295  29
   0  -4 -11 12243.7 805.517  36
   0   4  11 13272.5 813.540  21
   0   4  12 806.566 249.594  47
   0  -4 -12 311.068 199.717  36
   0   4  12 678.423 221.694  68
   0   4  12 597.111 220.383  61
   0  -4 -12 827.552 264.027  29
   0   4  13 12505.3 752.190  61
   0   4  13 11326.3 738.413  68
   0   4  13 10951.8 769.989  47
   0  -4 -13 11352.7 745.313  60
   0   4  14 3015.92 435.597  47
   0  -4 -14 3293.14 416.192  60
   0   4  15 10033.8 611.979  47
   0  -4 -15 10049.8 579.953  60
   0  -4 -16 4284.04 303.538  60
   0   4  16 4683.74 322.803  47
   0   5 -11 3014.54 243.095  43
   0  -5  11 2695.47 261.894  61
   0   5 -11 2599.17 226.174  42
   0   5 -10 98.4661 83.2528  43
   0  -5  10-33.7502 175.041  61
   0   5  -9 10355.4 647.712  43
   0  -5   9 10339.2 683.959  61
   0   5  -9 10497.0 638.796  42
   0   5  -8 210.869 156.399  42
   0  -5   8 55.1025 143.165  48
   0   5  -8 176.742 131.789  43
   0  -5   8 195.867 180.212  61
   0   5  -7 1177.73 252.802  43
   0   5  -7 1115.41 244.295  42
   0  -5   7 1169.78 257.845  23
   0  -5   7 1371.77 274.512  61
   0   5  -7 1357.64 317.879  36
   0   5  -6 5903.99 575.397  36
   0  -5   6 6094.43 510.589  17
   0  -5   6 6363.12 534.961  23
   0  -5   5 2687.08 352.262  17
   0  -5   5 2775.46 363.461  23
   0   5  -5 2219.21 363.490  36
   0  -5   4 1007.11 233.876  17
   0  -5   4 949.877 227.090  23
   0   5  -4 786.581 233.853  36
   0   5  -3 33010.1 1103.80  36
   0  -5   3 34793.7 1043.56  24
   0  -5   3 33652.1 981.493  23
   0   5  -3 33352.7 973.673  25
   0   5  -3 31287.6 1068.16  28
   0   5  -2 14210.4 608.187  25
   0  -5   2 13173.8 571.694  23
   0  -5   2 14576.5 630.616  33
   0   5  -2 13510.9 661.947  36
   0  -5   2 13398.4 627.191  24
   0  -5   1 35971.8 958.679  24
   0  -5   1 37459.9 852.992  23
   0   5  -1 37917.5 931.696  25
   0   5  -1 36855.0 983.837  28
   0  -5   1 37710.7 979.028  22
   0   5  -1 35957.9 985.417  36
   0  -5   1 38458.8 980.858  33
   0   5   0 20498.9 671.835  28
   0   5   0 20754.8 693.403  36
   0  -5   0 22025.5 706.996  24
   0   5   0 20998.4 597.307  18
   0  -5   0 22086.2 731.790  33
   0  -5   0 21430.5 725.451  22
   0   5   0 20684.6 658.682  25
   0  -5  -1 951.385 173.563  24
   0   5   1 648.105 143.196  18
   0   5   1 902.094 171.913  36
   0  -5  -1 503.677 142.144  33
   0   5   1 595.298 154.991   6
   0   5   1 591.470 143.232  25
   0  -5  -1 560.396 171.934  22
   0   5   1 506.137 138.575  28
   0   5   2 97152.1 1306.07  18
   0   5   2 102520. 1335.36  25
   0  -5  -2 101557. 1460.39  22
   0  -5  -2 97851.1 1439.44  33
   0  -5  -3 30222.2 808.167  32
   0  -5  -3 30719.3 769.267  10
   0   5   3 29289.8 752.493  18
   0   5   3 30458.3 741.538  25
   0  -5  -3 30573.7 797.860  33
   0  -5  -4 61166.4 1074.79  10
   0   5   4 60627.7 1102.35  18
   0   5   4 63340.8 1098.19  28
   0  -5  -4 64105.1 1196.57  32
   0   5   4 61936.1 1072.61  25
   0   5   4 61441.9 886.912  21
   0  -5  -4 59389.0 1073.98  33
   0  -5  -5 79571.8 1267.51  10
   0   5   5 78822.7 1181.41  21
   0   5   5 76740.9 1294.58  18
   0   5   5 78224.5 1150.51  30
   0  -5  -5 80568.5 1378.72  32
   0   5   5 79199.7 1316.83  28
   0  -5  -6 15984.6 644.704  31
   0   5   6 14332.0 599.849  18
   0   5   6 15203.0 581.927  30
   0  -5  -6 15255.2 638.506  32
   0   5   6 15352.4 648.189  28
   0   5   6 14955.8 596.919  21
   0  -5  -7 38566.0 1072.02  31
   0   5   7 37562.9 990.775  30
   0   5   7 38850.8 1053.37  21
   0   5   7 38161.1 1085.44  28
   0   5   8 29038.6 994.225  21
   0  -5  -8 27735.1 991.187  31
   0   5   8 28737.6 940.132  30
   0  -5  -8 28927.7 966.416  19
   0   5   9 11935.0 671.412  30
   0  -5  -9 11386.1 689.803  36
   0  -5  -9 11649.3 676.210  19
   0  -5  -9 12755.7 728.059  31
   0   5   9 12199.3 711.089  21
   0  -5 -10 21398.9 967.215  19
   0   5  10 23713.7 982.262  30
   0  -5 -10 23905.4 1045.51  36
   0  -5 -10 24671.0 1094.35  29
   0   5  10 25404.5 1067.79  21
   0  -5 -11 20411.4 1034.55  29
   0  -5 -11 18738.8 980.781  36
   0   5  11 21009.1 1007.65  21
   0  -5 -11 18716.4 947.730  19
   0   5  12 4397.43 461.780  61
   0   5  12 5876.78 573.943  47
   0  -5 -12 4740.90 526.904  36
   0  -5 -12 4456.24 499.581  29
   0   5  12 4123.32 454.424  69
   0   5  12 4559.05 500.018  68
   0   5  13 461.639 252.105  47
   0  -5 -13 297.694 174.790  60
   0  -5 -14 18435.1 899.263  60
   0   5  14 17700.1 937.417  47
   0  -5 -15 21314.4 858.514  60
   0   5  15 19994.5 879.166  47
   0  -5 -15 19282.8 757.269  63
   0  -5 -16-64.3874 109.976  60
   0   5  16 164.178 135.962  47
   0   6 -10 653.244 143.927  42
   0  -6  10 857.449 191.259  61
   0   6  -9 4954.92 419.864  42
   0   6  -9 5032.11 393.675  43
   0  -6   9 5547.82 469.322  61
   0   6  -8 20142.8 859.406  43
   0  -6   8 18107.4 909.251  61
   0   6  -8 18045.6 863.068  42
   0   6  -7 18218.8 970.290  36
   0  -6   7 16604.3 914.817  61
   0   6  -7 16974.3 879.457  42
   0   6  -6 19485.4 944.078  42
   0  -6   6 19105.8 906.338  17
   0   6  -6 17618.3 986.987  36
   0  -6   6 19305.2 995.166  61
   0  -6   6 18212.1 899.144  23
   0  -6   5 449.264 164.604  17
   0  -6   5 209.092 140.641  23
   0   6  -5 302.918 203.813  36
   0  -6   4 2264.20 313.053  23
   0   6  -4 2513.21 388.757  36
   0  -6   4 2372.33 343.093  17
   0   6  -4 2217.98 335.216  28
   0   6  -3 28945.8 1123.92  36
   0   6  -3 29575.3 1116.45  28
   0  -6   3 30258.8 1082.15  17
   0  -6   3 31197.1 1021.14  23
   0   6  -2 64795.3 1418.68  25
   0  -6   2 67069.3 1471.83  33
   0   6  -2 61173.6 1498.03  28
   0   6  -2 62834.8 1545.23  36
   0  -6   2 66651.3 1367.12  23
   0   6  -1 54437.4 1343.20  36
   0   6  -1 53878.1 1308.56  28
   0  -6   1 57085.2 1157.46  23
   0   6  -1 56591.3 1271.90  25
   0  -6   1 53551.9 1302.35  33
   0   6   0 1084.30 227.406  36
   0  -6   0 751.583 194.776  33
   0   6   0 764.396 174.252  25
   0   6   0 764.008 175.560  28
   0   6   1 348.915 150.708  25
   0  -6  -1 237.946 146.468  33
   0  -6  -1 403.515 153.931  32
   0   6   1 425.596 148.959  28
   0   6   1 406.304 129.506  18
   0   6   2 987.198 171.878  28
   0   6   2 1048.15 189.123  25
   0   6   2 787.072 164.741  18
   0  -6  -2 951.231 197.734  32
   0  -6  -2 908.957 196.097  33
   0   6   3 47550.2 1033.34  25
   0   6   3 46463.7 1040.77  18
   0   6   3 44960.8 1012.72  28
   0  -6  -3 47572.7 1126.47  33
   0  -6  -3 45322.8 1106.03  32
   0   6   4 168752. 1965.68  28
   0   6   4 162473. 1926.40  25
   0  -6  -4 170695. 2161.05  32
   0  -6  -4 163318. 2041.51  33
   0  -6  -4 164330. 1985.23  10
   0   6   4 167418. 2014.61  18
   0  -6  -5 86213.8 1440.05  10
   0  -6  -5 89585.4 1464.28  33
   0   6   5 88428.1 1495.43  28
   0  -6  -5 83589.2 1558.52  32
   0   6   5 88534.3 1505.10  18
   0   6   6 39374.5 1056.98  28
   0   6   6 40424.0 944.140  21
   0   6   6 38344.1 921.718  30
   0   6   6 39618.8 1049.86  18
   0  -6  -6 38071.3 1083.76  32
   0  -6  -6 39690.4 1003.78  10
   0  -6  -6 37430.5 1028.70  31
   0  -6  -7 50576.2 1271.62  32
   0   6   7 46656.3 1122.10  30
   0   6   7 49846.6 1266.68  28
   0  -6  -7 49730.1 1164.63  10
   0   6   7 49780.7 1171.32  21
   0  -6  -7 45820.8 1226.92  31
   0   6   8 43420.2 1275.27  28
   0   6   8 42515.6 1187.99  21
   0  -6  -8 42834.0 1266.47  31
   0  -6  -8 47006.7 1248.39  32
   0   6   8 44266.4 1180.34  30
   0  -6  -9 41841.7 1255.60  19
   0   6   9 42452.4 1237.28  30
   0  -6  -9 41179.3 1307.90  31
   0   6   9 41955.4 1283.17  21
   0   6  10 27914.7 1123.49  21
   0   6  10 27857.2 1087.13  30
   0  -6 -10 27306.8 1123.51  36
   0  -6 -10 27948.1 1096.56  19
   0  -6 -11 5208.59 516.536  19
   0   6  11 5003.92 513.106  21
   0  -6 -11 4802.59 508.891  36
   0  -6 -11 4381.07 509.701  29
   0  -6 -12 4525.48 453.159  60
   0   6  12 4795.52 541.154  47
   0   6  12 4557.85 475.707  69
   0   6  12 3935.78 480.387  67
   0   6  12 5291.39 525.238  21
   0  -6 -12 5143.87 530.513  36
   0  -6 -12 4947.80 532.682  29
   0  -6 -13 2845.73 369.278  60
   0   6  13 2175.63 342.520  69
   0   6  13 1918.34 372.997  47
   0  -6 -14 965.245 235.404  60
   0   6  14 1123.87 288.533  47
   0   6  15 835.916 238.701  47
   0  -6 -15 1009.79 219.672  60
   0  -6 -16 1281.92 196.845  60
   0  -6 -16 1937.93 201.968  63
   0   6  16 1442.94 232.749  47
   0   7  -9 11070.6 518.006  42
   0  -7   9 12271.1 570.698  61
   0  -7   8 13819.1 721.214  61
   0   7  -8 13194.1 671.880  42
   0   7  -7 1905.19 300.033  42
   0  -7   7 2176.20 364.813  61
   0   7  -6 493.225 178.653  42
   0  -7   6 278.854 244.440  61
   0   7  -5 209.128 200.858  36
   0  -7   5 203.074 184.537  61
   0  -7   5 316.427 174.215  23
   0   7  -5 459.442 175.809  42
   0   7  -5 683.593 176.633  51
   0  -7   5 389.391 147.240  17
   0   7  -4 14114.0 874.861  36
   0  -7   4 15303.2 797.219  23
   0  -7   4 15054.4 835.793  17
   0  -7   3 1779.42 314.869  17
   0  -7   3 1401.14 257.348  23
   0   7  -3 1371.27 304.664  36
   0   7  -2 13391.4 763.823  28
   0   7  -2 13609.6 715.327  25
   0   7  -2 12865.8 775.816  36
   0  -7   2 14684.9 758.563  33
   0  -7   2 13283.6 754.398  17
   0   7  -1 77782.7 1724.04  28
   0   7  -1 77203.6 1767.23  36
   0   7  -1 78120.7 1641.40  25
   0  -7   1 78265.1 1732.24  33
   0  -7   1 79304.5 1731.44  17
   0   7   0 1645.78 267.350  25
   0   7   0 2384.57 331.159  36
   0  -7   0 1608.67 280.845  33
   0   7   0 1806.58 273.648  28
   0   7   1 628.091 172.224  28
   0  -7  -1 1083.24 214.500  32
   0   7   1 520.647 140.766  18
   0   7   1 671.417 184.358  25
   0  -7  -1 868.729 225.569  33
   0  -7  -2 81989.1 1615.91  32
   0   7   2 82068.9 1530.75  25
   0   7   2 82967.4 1496.32  18
   0  -7  -2 82346.9 1693.55  33
   0   7   2 83216.4 1543.50  28
   0  -7  -3 55920.7 1368.72  33
   0   7   3 56715.8 1256.35  18
   0   7   3 55762.8 1248.66  25
   0  -7  -3 52690.5 1321.30  32
   0  -7  -3 56518.8 1180.30  17
   0  -7  -4 30864.5 1028.44  32
   0   7   4 29161.7 911.274  28
   0   7   4 30892.6 950.491  18
   0   7   4 31575.2 945.369  25
   0  -7  -4 31512.6 1018.39  33
   0   7   5 2857.28 309.218  28
   0  -7  -5 3086.20 323.268  10
   0  -7  -5 2919.41 352.792  32
   0  -7  -5 2946.80 324.506  33
   0   7   5 2920.21 324.085  18
   0  -7  -6 2123.29 270.513  10
   0  -7  -6 2307.04 314.109  31
   0   7   6 2016.35 271.554  28
   0  -7  -6 1926.04 301.403  32
   0   7   6 1990.16 292.827  18
   0   7   7 34678.6 1098.95  28
   0  -7  -7 35023.8 1154.60  32
   0   7   7 33954.6 1079.43  18
   0  -7  -7 33465.2 1115.62  31
   0  -7  -7 34515.2 1041.24  10
   0   7   8 197.767 141.585  21
   0   7   8 76.2676 121.899  30
   0  -7  -8 232.947 158.344  32
   0   7   8 592.338 200.007  28
   0   7   9 210.191 165.529  30
   0   7   9 179.428 138.562  21
   0  -7  -9 459.005 211.851  31
   0  -7  -9 42.0589 145.638  32
   0   7  10 157.702 167.382  30
   0  -7 -10-100.911 187.680  36
   0  -7 -10 7.72305 155.411  19
   0  -7 -10 7.77216 336.035  31
   0   7  10 422.998 175.421  21
   0  -7 -11 40.9289 158.989  29
   0  -7 -11-13.8800 212.899  36
   0   7  11 102.786 159.914  69
   0   7  11 162.374 129.233  47
   0   7  11 56.7915 191.817  67
   0   7  11 129.780 134.946  21
   0  -7 -11 174.480 114.218  19
   0   7  12 277.728 153.115  69
   0   7  12 76.5445 160.859  47
   0  -7 -12 142.938 171.819  36
   0   7  12 241.749 195.354  67
   0  -7 -12 214.912 154.604  29
   0   7  13 36762.0 1374.01  67
   0   7  13 37309.2 1397.17  47
   0  -7 -13 37414.0 1282.51  60
   0   7  13 37968.1 1335.57  69
   0   7  14 15445.4 872.048  47
   0  -7 -14 15124.9 788.084  60
   0  -7 -15 4879.64 401.631  60
   0   7  15 4873.13 457.149  47
   0  -7 -15 4086.15 404.119  63
   0  -7 -16 153.530 116.520  63
   0   7  16-57.2591 139.382  47
   0  -7 -16 1.00527 110.128  60
   0  -8   8 3571.43 323.008  61
   0   8  -8 3642.20 312.424  42
   0   8  -7 2175.22 299.850  42
   0  -8   7 2437.48 330.527  61
   0   8  -6 1298.89 264.038  42
   0  -8   6 1093.00 276.792  61
   0   8  -5-329.089 155.799  51
   0   8  -5-2.01919 180.056  42
   0  -8   5 40.0370 253.736  61
   0   8  -4 21495.3 995.024  42
   0   8  -4 20993.2 1072.14  36
   0  -8   4 21384.1 1058.49  61
   0   8  -4 20568.7 981.427  51
   0   8  -3 36978.7 1409.76  36
   0  -8   3 38700.3 1368.23  17
   0   8  -3 37699.9 1290.21  42
   0   8  -3 38940.1 1354.35  51
   0   8  -3 38977.4 1353.44  49
   0  -8   3 34412.3 1328.95  61
   0  -8   2 10510.9 715.799  17
   0   8  -2 11096.8 768.213  36
   0   8  -1 31143.1 1129.80  25
   0  -8   1 30954.7 1186.66  17
   0  -8   1 31281.6 1185.27  33
   0  -8   0 3207.44 411.394  33
   0   8   0 2580.66 340.741  25
   0  -8   0 3671.77 411.773  17
   0   8   1 144.479 170.098  25
   0  -8  -1 148.860 159.431  33
   0  -8  -1 234.810 191.297  17
   0  -8  -1 22.1590 143.804  32
   0   8   1 72.5511 151.945  28
   0  -8  -2 9143.65 580.509  17
   0  -8  -2 9240.93 614.236  32
   0   8   2 8729.27 573.568  25
   0  -8  -2 9277.80 639.751  33
   0   8   2 8749.04 537.315  18
   0   8   2 9728.69 591.310  28
   0   8   3 479.184 177.741  28
   0   8   3 387.153 201.631  18
   0  -8  -3 528.540 228.539  33
   0  -8  -3 602.304 152.865  17
   0   8   3 512.948 182.717  25
   0  -8  -3 488.193 192.153  32
   0   8   4 857.750 212.541  25
   0  -8  -4 1033.64 259.781  33
   0   8   4 972.839 217.794  28
   0   8   4 1188.74 246.452  18
   0  -8  -4 1274.02 268.676  32
   0  -8  -5 1361.05 259.165  33
   0   8   5 1414.37 253.713  28
   0   8   5 999.048 239.435  18
   0  -8  -5 1094.04 262.374  32
   0   8   6 4952.45 438.897  28
   0   8   6 4996.57 458.744  18
   0  -8  -6 5037.38 496.837  32
   0  -8  -6 5252.10 491.318  31
   0   8   7 16333.1 825.608  18
   0  -8  -7 16999.1 831.794  31
   0   8   7 17097.2 820.091  28
   0  -8  -7 16912.5 878.708  32
   0  -8  -8 42747.2 1385.14  31
   0  -8  -8 45311.6 1422.42  32
   0   8   8 47689.2 1413.61  28
   0  -8  -9 35743.4 1307.41  31
   0   8   9 36505.4 1309.52  28
   0  -8  -9 37982.4 1314.27  32
   0  -8 -10 17944.3 887.192  19
   0  -8 -10 16559.0 936.748  31
   0   8  10 17832.8 865.333  30
   0  -8 -11 11606.8 738.348  19
   0  -8 -11 11853.5 788.477  36
   0   8  11 11704.9 765.391  69
   0   8  11 13195.8 898.864  67
   0   8  11 11830.3 745.029  21
   0   8  11 13126.5 804.135  47
   0   8  12 19783.0 1081.93  67
   0  -8 -12 20538.1 1076.78  29
   0   8  12 20007.1 1006.54  69
   0   8  12 19346.1 1006.97  47
   0  -8 -12 19326.6 997.402  36
   0   8  13 21392.8 1053.43  47
   0   8  13 20150.1 1059.64  67
   0   8  14-8.34330 157.761  47
   0   8  14 166.710 161.141  67
   0   8  15 1015.67 251.982  47
   0  -8 -15 695.630 200.943  63
   0  -8 -16 2066.84 237.111  63
   0   8  16 1963.22 262.132  47
   0   9  -7 2667.43 257.377  42
   0  -9   7 3000.28 287.743  61
   0   9  -6 1825.23 274.028  42
   0  -9   6 2028.74 296.996  61
   0   9  -5 3177.90 371.018  42
   0  -9   5 3731.21 448.610  61
   0   9  -5 3665.62 387.322  51
   0  -9   4 879.644 291.430  61
   0   9  -4 1274.13 267.091  51
   0   9  -4 686.873 214.878  42
   0   9  -3 182.610 127.109  42
   0   9  -3 214.634 163.416  51
   0  -9   2 2941.11 386.022  45
   0   9  -2 3551.56 435.155  51
   0  -9   2 2967.21 422.134  61
   0   9  -2 3394.12 444.771  49
   0   9  -2 3738.58 411.375  42
   0  -9   1 5849.54 547.497  17
   0  -9   1 5129.20 509.749  45
   0   9  -1 5883.96 536.863  51
   0   9  -1 5602.18 539.978  49
   0  -9   1 6076.40 561.839  61
   0  -9   0 4021.39 473.913  33
   0   9   0 3821.11 430.068  25
   0  -9   0 4468.11 476.589  17
   0   9   1 990.287 253.248  25
   0  -9  -1 1084.44 295.939  33
   0  -9  -1 1248.47 265.492  17
   0  -9  -2 25982.3 1149.03  33
   0  -9  -2 25486.7 1059.43  32
   0  -9  -2 26721.5 1052.57  17
   0   9   2 25195.0 1031.90  25
   0  -9  -3 30063.1 1201.17  33
   0   9   3 32516.7 1155.52  25
   0   9   3 32137.1 1105.84  18
   0  -9  -3 30149.3 1174.66  32
   0  -9  -4 3060.63 412.779  32
   0  -9  -4 2650.68 381.943  33
   0   9   4 2902.33 371.809  25
   0   9   4 3311.25 383.900  18
   0   9   4 3026.82 356.194  28
   0   9   5 1683.77 271.169  28
   0  -9  -5 1752.02 352.402  32
   0   9   5 1407.43 271.691  18
   0   9   6 5133.04 472.558  28
   0  -9  -6 5588.59 563.685  32
   0   9   6 5919.41 524.648  18
   0  -9  -6 5071.37 486.164  31
   0  -9  -7 6399.05 600.790  32
   0   9   7 6143.96 542.961  18
   0  -9  -7 6601.10 611.310  31
   0   9   7 6352.49 544.138  28
   0  -9  -8 17966.1 964.273  32
   0  -9  -8 17012.8 884.587  31
   0   9   8 17227.6 892.693  28
   0   9   9 466.552 223.112  28
   0  -9  -9 588.791 203.130  32
   0  -9  -9 1184.27 438.020  31
   0   9  10 3946.40 463.837  44
   0  -9 -10 3418.36 485.628  31
   0  -9 -10 3992.59 477.758  32
   0   9  10 4684.01 465.132  47
   0   9  10 3514.32 466.488  67
   0  -9 -11 530.281 189.344  36
   0  -9 -11 611.935 333.477  31
   0   9  11 916.069 301.287  67
   0  -9 -12 6851.45 610.776  36
   0   9  12 7858.36 639.341  47
   0   9  12 8190.10 711.785  67
   0   9  13 18556.6 954.303  47
   0   9  13 17724.1 1002.11  67
   0  -9 -14 11654.0 707.683  63
   0   9  14 12827.6 760.032  47
   0   9  14 11855.2 756.376  67
   0   9  15 10126.5 598.380  67
   0  -9 -15 9806.36 587.584  63
   0   9  15 9046.03 580.889  47
   0  -9 -16 82.3874 92.1709  63
   0  10  -6 2752.98 233.126  42
   0 -10   6 2863.15 270.758  61
   0  10  -5-14.6918 99.7453  42
   0 -10   5 10.9590 130.088  61
   0  10  -4 5025.67 440.657  51
   0  10  -4 5017.16 429.347  42
   0 -10   4 5397.35 500.337  61
   0 -10   3 5586.52 533.494  61
   0  10  -3 5562.77 462.746  42
   0  10  -3 6384.22 536.042  51
   0  10  -2 1628.54 313.006  51
   0 -10   2 1953.11 360.444  61
   0 -10   2 2168.58 333.400  45
   0 -10   1 232.142 212.300  61
   0  10  -1-141.243 148.045  51
   0 -10   1 100.899 147.435  45
   0  10  -1 504.678 230.010  49
   0  10   0 20858.9 1006.30  52
   0  10   0 19746.8 967.438  25
   0 -10   0 21418.5 1019.52  17
   0  10   0 21910.1 1060.59  51
   0  10   0 20588.1 1027.80  49
   0 -10   0 21217.4 1023.29  45
   0 -10  -1 2000.70 342.014  45
   0  10   1 1441.85 297.892  25
   0  10   1 1490.15 294.681  51
   0 -10  -1 2065.18 347.668  17
   0  10   1 1626.26 314.792  49
   0  10   1 1375.36 299.543  52
   0  10   2 20330.4 984.801  25
   0 -10  -2 21166.2 980.354  17
   0  10   3 12468.9 778.635  25
   0 -10  -3 13346.6 862.653  32
   0 -10  -4 3765.15 529.392  32
   0  10   4 4177.76 464.436  25
   0  10   4 3857.10 431.161  18
   0  10   5 23640.8 1066.62  18
   0 -10  -5 22718.2 1124.27  32
   0 -10  -6 6737.08 552.010  31
   0  10   6 5714.52 544.486  18
   0 -10  -6 5800.96 635.483  32
   0  10   7 773.909 258.976  28
   0 -10  -7 676.705 281.902  31
   0 -10  -7 812.062 337.120  32
   0  10   8 5243.43 511.326  28
   0 -10  -8 5595.47 557.465  31
   0 -10  -8 5750.81 581.564  32
   0  10   9 2192.69 377.397  44
   0 -10  -9 2418.28 438.291  31
   0 -10  -9 3325.98 446.404  32
   0  10   9 2907.33 426.479  28
   0  10   9 2101.18 358.908  67
   0  10  10 773.626 287.930  67
   0 -10 -10 1192.40 396.640  31
   0 -10 -10 1033.43 278.017  32
   0  10  10 636.079 247.966  44
   0 -10 -11 16637.2 921.094  31
   0  10  11 17922.7 1068.56  67
   0  10  11 19914.4 1029.99  44
   0 -10 -11 16048.6 908.250  36
   0 -10 -11 19132.1 921.218  63
   0  10  12 13264.0 807.718  47
   0 -10 -12 12751.9 760.834  63
   0  10  12 13673.7 918.945  67
   0 -10 -13 42431.5 1339.78  63
   0  10  13 45673.9 1560.92  67
   0  10  14 11104.2 732.518  67
   0 -10 -14 11195.5 667.342  63
   0  10  15 4069.26 400.935  67
   0 -10 -15 4167.72 371.721  63
   0 -10 -16 146.290 108.227  63
   0 -11   4 9540.33 532.249  61
   0  11  -4 9070.35 485.732  51
   0  11  -4 9726.02 443.429  42
   0 -11   3 3235.80 377.683  61
   0  11  -3 3504.14 370.116  51
   0  11  -2 155.595 136.433  51
   0 -11   2 305.884 196.186  61
   0  11  -1 4568.80 481.688  51
   0 -11   1 4218.55 448.523  45
   0 -11   1 3968.90 474.830  61
   0  11   0 5532.31 523.873  52
   0  11   0 5986.10 559.665  51
   0 -11   0 5607.31 529.818  45
   0  11   0 5714.77 566.030  49
   0 -11   0 5916.78 564.969  61
   0  11   1 5712.63 542.145  25
   0  11   1 6980.74 600.608  51
   0 -11  -1 7447.30 620.862  45
   0  11   1 7198.03 607.787  49
   0  11   1 7537.37 637.094  52
   0  11   2 1674.32 274.783  51
   0  11   2 1420.24 296.646  25
   0 -11  -2 1719.85 331.298  45
   0  11   2 1230.28 295.285  49
   0  11   2 1792.47 340.369  52
   0  11   3 307.559 225.545  52
   0 -11  -3 14.5163 238.043  45
   0  11   3 303.511 173.669  49
   0  11   3 263.005 123.331  51
   0  11   3 389.402 175.536  25
   0 -11  -4 21544.8 1110.33  32
   0  11   4 22406.7 1116.45  52
   0  11   4 23238.5 1085.72  44
   0  11   5 8049.58 644.792  44
   0  11   5 6643.56 612.078  52
   0  11   5 6095.72 574.926  18
   0 -11  -5 5695.89 648.406  32
   0  11   6 18770.3 1012.39  44
   0 -11  -6 16878.7 1015.54  32
   0  11   6 17232.9 973.540  52
   0  11   7 49510.4 1591.34  52
   0  11   7 50769.8 1700.71  44
   0 -11  -7 49290.9 1549.39  31
   0 -11  -8 18586.5 1033.99  32
   0  11   8 20498.3 1096.20  44
   0 -11  -8 17368.1 928.294  31
   0  11   9 10958.0 820.776  44
   0 -11  -9 10731.6 756.449  31
   0  11   9 12834.9 853.432  67
   0 -11  -9 11499.7 821.220  32
   0  11  10 607.931 248.536  44
   0 -11 -10 838.623 311.692  31
   0  11  10 382.533 205.211  67
   0  11  11 11938.0 800.474  44
   0  11  11 10056.7 792.261  67
   0  11  12 4466.55 538.901  67
   0  11  12 4892.03 501.475  44
   0 -11 -12 4712.34 433.449  63
   0  11  13 1217.35 283.633  67
   0 -11 -13 1209.10 234.647  63
   0  11  14 833.417 232.856  67
   0 -11 -14 591.105 156.716  63
   0  11  15 1399.10 245.751  67
   0 -11 -15 1611.20 216.709  63
   0 -12   3 3234.72 289.081  61
   0  12  -3 2829.45 255.722  51
   0 -12   2 1300.01 236.719  61
   0  12  -2 1171.50 222.034  51
   0 -12   1 199.014 173.818  61
   0  12  -1 194.033 174.687  51
   0 -12   1 280.307 136.297  45
   0 -12   0 16023.2 842.309  61
   0  12   0 17746.5 872.863  51
   0 -12   0 17455.3 832.972  45
   0  12   0 17743.5 827.490  52
   0 -12  -1 45898.2 1425.14  45
   0  12   1 46584.4 1444.61  52
   0  12   1 50079.1 1489.21  51
   0 -12  -1 46015.1 1463.31  61
   0  12   2 81031.9 1918.36  49
   0 -12  -2 78768.2 1920.29  45
   0  12   2 82148.2 2010.24  52
   0  12   2 80497.1 1907.28  51
   0  12   3 23609.6 1042.34  51
   0  12   3 23259.7 1123.91  52
   0  12   3 23851.7 1052.03  49
   0 -12  -3 24366.1 1107.40  45
   0  12   4 20604.3 1078.37  52
   0  12   4 19841.6 979.501  44
   0 -12  -4 19370.9 993.093  45
   0 -12  -5 8678.70 708.239  32
   0  12   5 8921.65 722.940  52
   0  12   5 9154.22 705.301  44
   0 -12  -6 35953.0 1422.71  32
   0  12   6 36236.2 1425.11  52
   0 -12  -6 39369.9 1435.24  34
   0  12   6 34532.2 1386.37  44
   0  12   7 50.4809 203.493  52
   0 -12  -7 1075.55 256.876  34
   0 -12  -7 359.494 179.264  41
   0  12   7 723.936 246.682  44
   0 -12  -7 106.334 246.474  32
   0  12   8 4182.91 522.283  44
   0 -12  -8 3413.12 413.398  41
   0  12   8 3623.38 444.608  52
   0 -12  -9 87.8825 182.818  41
   0  12   9-92.9917 251.246  44
   0  12  10 1805.94 356.468  44
   0  12  10 1789.83 340.525  67
   0  12  11 5082.92 528.772  67
   0  12  11 4876.56 537.222  44
   0  12  12 8906.70 636.446  44
   0  12  12 8358.06 654.574  67
   0  12  13 30454.2 1170.72  67
   0 -12 -14 4143.52 385.089  41
   0  12  14 4925.43 440.168  67
   0  12  15 772.378 183.866  67
   0 -12 -15 853.376 160.342  41
   0 -13   1 2188.91 242.966  61
   0  13  -1 2543.47 264.867  51
   0 -13   0 15834.8 699.509  61
   0  13   0 15542.2 691.289  51
   0 -13   0 16874.0 658.337  45
   0  13   1 14175.1 715.991  51
   0 -13  -1 14197.2 728.114  61
   0  13   1 15654.4 725.677  52
   0 -13  -1 15268.6 719.608  45
   0  13   2 30.0441 153.224  51
   0 -13  -2 25.6505 152.653  45
   0 -13  -2-29.2956 180.360  61
   0  13   2-536.954 206.653  52
   0  13   3 10803.0 656.340  51
   0  13   3 10283.5 709.105  52
   0 -13  -3 10592.0 694.185  45
   0 -13  -3 10965.2 688.228  61
   0  13   4 4418.44 496.991  52
   0 -13  -4 4689.66 491.797  45
   0  13   5 35638.3 1356.42  52
   0  13   5 37550.8 1322.76  44
   0 -13  -5 36892.5 1323.81  45
   0  13   6 1603.19 270.019  44
   0  13   6 1031.10 305.121  52
   0 -13  -6 601.455 253.296  45
   0  13   7 15648.3 910.433  44
   0  13   7 17496.8 943.697  52
   0  13   8 268.707 199.849  52
   0 -13  -8 718.152 234.111  41
   0  13   8 588.540 244.617  44
   0 -13  -9 185.203 198.678  41
   0  13   9 85.5806 189.317  44
   0  13  10 9233.16 702.338  44
   0 -13 -10 9408.70 624.035  41
   0 -13 -11 13652.6 739.594  41
   0  13  11 14426.7 825.966  44
   0  13  11 13526.9 761.741  67
   0 -13 -12 2660.57 337.763  41
   0  13  12 2374.30 342.367  67
   0  13  12 2840.23 367.451  44
   0  13  13 4287.45 371.589  44
   0 -13 -13 4021.56 377.799  41
   0  13  13 4443.18 409.226  67
   0  13  14 699.919 163.642  67
   0 -13 -14 450.068 142.288  41
   0 -14  -1 2802.29 254.910  61
   0  14   1 3287.09 269.833  51
   0 -14  -2 77.7810 105.854  45
   0  14   2 234.891 122.812  52
   0  14   2 49.8649 100.358  51
   0 -14  -2 1.82104 97.7245  61
   0 -14  -3 460.341 161.755  45
   0  14   3 320.606 163.478  52
   0  14   3 276.911 122.544  51
   0 -14  -3 384.835 141.164  61
   0 -14  -4-174.094 165.476  61
   0 -14  -4 136.328 149.900  45
   0  14   4-40.6712 105.214  64
   0  14   4 230.566 162.501  52
   0  14   5 5796.31 531.897  64
   0 -14  -5 6018.26 501.229  45
   0  14   5 5592.38 505.269  52
   0 -14  -6 22227.0 946.931  45
   0  14   6 24366.5 973.111  44
   0  14   6 22167.4 975.306  52
   0 -14  -7 1846.05 322.580  45
   0  14   7 2495.55 348.145  44
   0  14   7 2065.81 333.531  52
   0  14   8 3307.42 399.858  44
   0 -14  -8 2940.84 382.789  45
   0  14   8 3604.81 396.037  52
   0 -14  -9 565.644 184.439  41
   0  14   9 303.694 184.772  64
   0  14   9 191.959 149.366  44
   0 -14 -10 587.918 187.885  41
   0  14  10 890.708 227.615  64
   0  14  10 613.980 226.814  44
   0  14  11 6381.72 518.857  44
   0 -14 -11 6289.63 443.271  41
   0 -14 -12 4950.16 371.414  41
   0  14  12 5185.71 415.738  44
   0 -14 -13-69.7166 123.037  41
   0  15   4 73.9576 111.739  52
   0  15   5 15.5470 119.403  52
   0  15   5 219.702 125.763  64
   0 -15  -5 96.8269 97.8825  45
   0  15   6 6976.72 485.858  64
   0 -15  -6 7621.14 467.060  45
   0  15   6 6574.73 451.507  52
   0  15   7 11890.0 645.345  64
   0  15   7 11099.6 573.265  52
   0 -15  -7 11165.5 577.573  45
   0 -15  -8-99.7592 142.550  45
   0  15   8 41.2101 144.375  44
   0  15   8 4.21306 159.707  64
   0  15   8 74.8787 116.801  52
   0 -15  -9 2188.60 271.158  45
   0  15   9 1570.99 243.925  44
   0  15   9 1989.65 278.811  64
   0  15  10 5099.31 385.872  64
   0  15  10 5691.11 412.569  44
   0 -15 -10 5301.20 374.881  45
   0  15  11 20555.5 699.771  44
   1 -15 -10 5311.11 353.878  45
   1 -15  -9-24.5490 117.476  45
  -1  15   9-44.1030 103.769  64
   1 -15  -8 88.4161 110.551  45
  -1  15   8 66.7058 120.400  64
  -1  15   7 11111.8 592.309  64
   1 -15  -7 11116.4 519.664  45
   1 -15  -6 26308.7 751.449  45
   1 -15  -6 26282.2 800.894  61
  -1  15   6 28278.1 897.822  64
  -1  15   5 17271.0 652.031  64
   1 -15  -5 15172.8 591.225  61
  -1  14  11 11564.2 615.547  44
  -1  14  11 10478.5 547.407  67
  -1  14  10 459.444 165.539  64
  -1  14  10 471.119 195.314  44
  -1  14   9 2061.05 330.182  44
  -1  14   9 3015.11 376.242  64
  -1  14   8 135.731 178.701  64
  -1  14   8 1.41793 219.454  44
  -1  14   8 290.724 123.738  52
  -1  14   7 102.908 201.798  64
  -1  14   7-56.5057 155.449  52
   1 -14  -7 255.397 168.966  45
  -1  14   6 1420.72 309.122  64
   1 -14  -6 817.763 204.774  45
  -1  14   6 1178.37 259.004  52
   1 -14  -5 12.9311 175.736  45
  -1  14   5 137.891 147.798  52
  -1  14   5 212.540 195.251  64
  -1  14   4 49.1484 136.838  64
  -1  14   4-269.537 176.718  52
   1 -14  -4 102.345 138.899  45
  -1  14   3 9030.03 521.784  64
   1 -14  -3 9582.68 567.398  61
  -1  14   3 9244.16 557.246  52
   1 -14  -2 16690.2 680.742  61
  -1  14   2 16829.4 607.757  51
   1 -14  -1 288.433 116.899  61
   1 -13 -13 4008.70 340.049  41
  -1  13  13 3332.39 355.565  67
   1 -13 -12 551.804 152.182  41
  -1  13  12 509.985 150.332  67
  -1  13  11 946.856 231.070  44
  -1  13  11 1129.14 260.419  67
   1 -13 -11 1052.43 225.339  41
  -1  13  10 1021.65 252.319  67
   1 -13 -10 884.730 232.066  41
  -1  13  10 904.816 221.903  64
  -1  13  10 730.262 245.117  44
  -1  13   9 198.811 215.608  64
  -1  13   9 85.0417 186.157  44
  -1  13   8 1778.08 329.669  44
  -1  13   8 1682.07 332.418  64
  -1  13   7 43303.4 1408.31  52
  -1  13   7 45467.2 1547.77  44
  -1  13   7 47580.4 1624.01  64
  -1  13   6 1082.86 312.728  44
  -1  13   6 1497.58 354.881  64
  -1  13   6 879.328 271.599  52
   1 -13  -5 549.497 201.331  45
  -1  13   5 564.777 275.570  64
  -1  13   5 391.026 232.904  44
  -1  13   5 443.929 227.231  52
  -1  13   4 106.881 171.231  52
  -1  13   4 228.892 201.720  64
   1 -13  -4 165.853 166.418  45
  -1  13   3 4360.50 468.294  52
  -1  13   3 4639.73 425.843  51
  -1  13   3 4392.34 458.250  64
   1 -13  -3 4647.36 431.902  45
  -1  13   2 647.582 215.871  52
   1 -13  -2 596.722 211.558  61
  -1  13   2 477.085 192.171  51
   1 -13  -1 7431.37 544.639  61
  -1  13   1 6739.97 485.611  51
  -1  13   1 7206.97 520.004  52
  -1  13   0 906.110 202.658  51
   1 -13   0 1055.74 223.544  61
  -1  13  -1 1087.81 181.747  51
   1 -13   1 991.404 179.164  61
  -1  12  14 350.458 160.078  67
  -1  12  13 4028.34 430.951  67
  -1  12  12 15571.4 873.837  67
  -1  12  11 24877.3 1058.86  44
  -1  12  11 24079.0 1118.91  67
  -1  12  10 2190.55 368.156  67
  -1  12  10 2289.57 387.954  44
  -1  12   9 6535.95 616.545  44
  -1  12   9 6675.27 601.471  67
  -1  12   9 6855.36 620.937  64
  -1  12   8 6042.87 616.539  64
  -1  12   8 5729.81 606.619  44
  -1  12   7 51836.4 1609.87  52
  -1  12   7 52196.0 1739.04  44
  -1  12   6 4882.48 550.591  44
  -1  12   6 4890.32 529.099  52
  -1  12   5 277.906 201.107  44
  -1  12   5 1141.19 320.575  52
  -1  12   4 321.006 265.153  52
  -1  12   4 693.147 258.668  44
  -1  12   3 748.766 292.742  52
  -1  12   3 1056.14 277.445  64
   1 -12  -3 1170.58 281.870  45
  -1  12   3 948.786 234.280  51
   1 -12  -2 2785.12 383.480  45
  -1  12   2 3476.22 454.159  52
  -1  12   2 2707.22 367.846  51
  -1  12   2 2559.62 381.589  64
  -1  12   1 14860.8 810.927  51
   1 -12  -1 14203.7 838.941  61
  -1  12   1 13713.8 814.043  52
  -1  12   0 17727.5 842.724  52
  -1  12   0 16899.1 847.360  51
   1 -12   0 17359.9 886.363  61
  -1  12  -1 709.448 213.981  51
   1 -12   1 388.114 210.948  61
   1 -12   2 2802.02 322.004  61
  -1  12  -2 2403.23 293.396  51
   1 -12   3 1027.19 169.946  61
  -1  12  -3 1228.61 179.738  51
  -1  11  15 2015.84 237.162  67
   1 -11 -14 9028.93 489.223  63
  -1  11  14 9321.51 605.477  67
  -1  11  13 7146.26 614.263  67
  -1  11  12 12233.7 826.801  67
  -1  11  11 4668.16 531.237  67
  -1  11  10 855.718 264.465  44
  -1  11  10 557.239 230.791  67
   1 -11  -9 1012.45 227.838  32
  -1  11   9-317.433 197.189  64
  -1  11   9 325.034 217.520  44
  -1  11   9 13.3689 145.126  67
  -1  11   9 361.786 226.222  28
   1 -11  -9 741.936 274.623  31
  -1  11   8 15841.2 921.980  28
  -1  11   8 13591.9 874.037  67
   1 -11  -8 16499.3 917.542  31
   1 -11  -8 14979.3 932.142  32
  -1  11   8 15076.8 950.399  44
   1 -11  -7 17584.9 947.913  31
  -1  11   7 20611.4 1055.33  28
  -1  11   7 19503.4 1078.05  44
   1 -11  -7 19202.8 1068.42  32
   1 -11  -6 3193.97 494.106  32
  -1  11   6 4475.22 526.466  44
  -1  11   6 4888.42 528.369  52
  -1  11   6 3841.99 467.594  28
  -1  11   5 17003.5 982.824  44
   1 -11  -5 17887.5 1025.26  32
   1 -11  -5 18565.1 1003.37  33
  -1  11   5 17632.5 977.372  28
  -1  11   5 15909.2 937.842  52
   1 -11  -4 12613.0 863.058  32
  -1  11   4 14134.3 889.959  44
  -1  11   4 15474.4 914.552  28
   1 -11  -4 14110.5 888.781  33
  -1  11   4 14128.6 884.617  52
   1 -11  -3 107962. 2397.76  32
  -1  11   3 115767. 2458.82  28
  -1  11   3 118014. 2279.98  51
  -1  11   3 111005. 2466.55  52
  -1  11   3 108378. 2375.59  44
   1 -11  -3 111598. 2491.71  33
   1 -11  -2 61096.2 1745.48  32
  -1  11   2 59599.0 1702.94  51
   1 -11  -2 60137.1 1663.26  45
   1 -11  -2 63653.7 1862.43  33
  -1  11   2 60496.4 1786.20  28
  -1  11   2 61224.8 1823.42  52
  -1  11   1 11403.5 758.953  51
  -1  11   1 12080.3 804.122  52
   1 -11  -1 12159.7 814.504  33
   1 -11   0 561.321 216.196  61
  -1  11   0 712.777 237.704  52
  -1  11   0 508.122 207.031  51
  -1  11  -1 1603.67 293.167  52
  -1  11  -1 1526.68 314.436  51
   1 -11   1 1882.38 351.138  61
  -1  11  -2 2859.40 383.871  51
   1 -11   2 2607.73 378.948  61
   1 -11   2 3451.81 388.527  48
  -1  11  -3 201.039 164.312  51
   1 -11   3-55.5298 163.425  61
   1 -11   4 49.3185 123.561  61
  -1  11  -4-66.5099 144.468  51
  -1  11  -4 228.633 90.5322  42
  -1  10  15 2916.47 300.797  67
  -1  10  15 3384.76 323.838  53
   1 -10 -15 2952.50 286.646  63
  -1  10  14 134.884 179.775  67
   1 -10 -14 100.922 152.781  63
  -1  10  14 58.7888 154.360  53
  -1  10  13 12805.8 756.894  53
  -1  10  13 13357.3 826.700  67
  -1  10  12 1867.09 396.645  67
  -1  10  12 1494.69 295.315  53
  -1  10  11 24.5174 177.277  67
  -1  10  10 9078.60 709.888  28
  -1  10  10 8591.47 728.939  67
  -1  10  10 10094.1 725.496  44
  -1  10   9 42347.5 1586.80  67
  -1  10   9 43281.5 1533.72  44
  -1  10   9 42233.1 1491.75  28
   1 -10  -9 43266.6 1493.02  32
   1 -10  -9 42667.3 1487.61  31
   1 -10  -8 1827.84 428.166  31
  -1  10   8 2451.35 396.584  28
  -1  10   8 2297.64 387.725  67
  -1  10   8 1940.41 351.021  44
   1 -10  -8 2045.62 386.764  32
  -1  10   7 40863.2 1452.27  28
   1 -10  -7 38722.1 1387.83  31
   1 -10  -7 41531.2 1507.02  32
  -1  10   6 3744.48 471.074  28
   1 -10  -6 3543.71 476.640  32
   1 -10  -6 3264.50 403.720  33
  -1  10   5 1657.01 323.014  28
   1 -10  -5 1376.48 288.978  33
   1 -10  -5 1265.27 316.473  32
  -1  10   4 35071.5 1340.43  28
   1 -10  -4 30783.2 1309.32  32
   1 -10  -4 35091.2 1365.06  33
   1 -10  -3 15309.5 922.496  32
   1 -10  -3 16454.2 954.107  33
  -1  10   3 16098.5 919.332  28
  -1  10   2 250.037 149.737  52
  -1  10   2 32.8552 149.373  28
   1 -10  -2 225.890 194.644  32
   1 -10  -2 350.706 189.010  17
   1 -10  -2 62.3466 210.873  33
  -1  10   2-456.456 190.258  51
  -1  10   1 5368.42 528.798  51
   1 -10  -1 5508.37 575.184  33
  -1  10   1 5531.05 555.903  52
  -1  10   1 5173.88 555.091  28
   1 -10  -1 4862.11 488.184  17
  -1  10   0 10675.4 796.333  28
  -1  10   0 12053.4 799.089  52
  -1  10   0 11074.0 753.709  51
   1 -10   0 11554.3 811.678  33
  -1  10  -1 137.542 195.635  51
  -1  10  -1 175.218 134.540  28
   1 -10   1-13.7950 184.534  61
  -1  10  -1-14.7105 188.573  52
   1 -10   1 22.8493 179.917  33
  -1  10  -2 7576.48 615.989  51
   1 -10   2 6479.29 595.352  61
  -1  10  -3 12375.2 693.638  42
  -1  10  -3 11464.7 725.913  51
   1 -10   3 11359.4 744.036  61
   1 -10   3 12123.0 751.731  48
   1 -10   4 34537.4 1138.24  48
  -1  10  -4 33972.9 1064.83  42
  -1  10  -4 33151.6 1090.61  51
   1 -10   4 32645.8 1148.92  61
  -1  10  -5 13709.1 613.907  51
  -1  10  -5 15295.2 647.800  42
   1 -10   5 15435.8 704.545  61
   1 -10   6 591.092 142.906  61
  -1  10  -6 672.712 126.807  42
  -1   9  15 17299.6 753.649  53
   1  -9 -15 16848.7 706.341  63
  -1   9  14 20777.9 953.934  47
  -1   9  14 19881.2 901.114  67
  -1   9  13 30704.2 1249.51  67
  -1   9  13 32353.1 1256.52  47
  -1   9  12 4329.58 483.814  47
  -1   9  12 4656.60 543.544  67
  -1   9  11 181.106 213.589  67
   1  -9 -11 283.360 148.366  36
   1  -9 -11 549.249 305.092  31
  -1   9  11 212.253 175.044  47
  -1   9  10 142.913 177.231  28
  -1   9  10-166.658 139.882  47
   1  -9 -10 32.9428 304.234  31
  -1   9  10-65.4862 256.381  67
   1  -9  -9 1082.32 274.580  32
  -1   9   9 918.605 266.899  67
   1  -9  -9 1750.82 444.712  31
  -1   9   9 914.937 271.151  28
   1  -9  -8 2204.70 479.432  31
   1  -9  -8 1895.48 339.687  32
  -1   9   8 1921.50 341.562  28
   1  -9  -8 2195.06 346.740  10
   1  -9  -7 4112.88 457.163  10
   1  -9  -7 2849.41 397.407  32
  -1   9   7 3026.16 422.105  28
   1  -9  -6 6009.92 576.317  32
   1  -9  -6 6910.16 544.075  33
  -1   9   6 5619.85 531.895  28
   1  -9  -5 8825.61 644.613  33
   1  -9  -5 8457.60 669.349  32
  -1   9   5 7871.09 614.371  28
  -1   9   4 6136.30 547.686  28
   1  -9  -4 5149.22 521.657  32
   1  -9  -4 6428.77 566.908  33
   1  -9  -3 15560.4 896.687  33
   1  -9  -3 15838.7 899.557  32
  -1   9   3 17158.6 906.332  28
   1  -9  -2 70411.2 1868.35  33
   1  -9  -2 65773.4 1779.46  32
  -1   9   2 70469.2 1834.97  28
  -1   9   1 45340.7 1511.78  28
   1  -9  -1 45230.5 1515.83  33
   1  -9  -1 44958.5 1455.25  32
  -1   9   0 2312.14 367.471  28
   1  -9   0 2385.66 381.746  33
  -1   9  -1 11492.0 752.053  52
  -1   9  -1 11395.0 806.090  28
   1  -9   1 10471.9 741.150  33
  -1   9  -1 10309.8 720.593  51
   1  -9   2 12781.7 827.838  61
  -1   9  -2 14001.2 781.320  42
  -1   9  -2 12496.8 835.813  28
   1  -9   2 12317.6 792.490  33
  -1   9  -2 13305.1 833.420  51
   1  -9   3 3122.30 424.419  61
  -1   9  -3 2611.68 376.496  28
  -1   9  -3 2626.12 363.136  42
  -1   9  -3 2992.33 382.908  51
   1  -9   4 2448.23 378.077  48
  -1   9  -4 2351.24 333.241  42
  -1   9  -4 2766.59 375.752  51
   1  -9   4 2264.05 356.548  61
  -1   9  -5 959.286 217.734  51
  -1   9  -5 706.837 204.414  42
   1  -9   5 1056.26 248.341  61
   1  -9   5 972.906 254.526  48
   1  -9   6 7316.80 489.415  48
   1  -9   6 6199.69 472.199  61
  -1   9  -6 6515.18 462.929  42
   1  -9   6 5770.82 426.145  39
  -1   9  -7 8956.52 452.990  42
   1  -9   7 9373.77 472.493  61
  -1   8  16 4312.72 319.288  53
   1  -8 -16 4276.16 302.979  63
  -1   8  15 7460.93 526.181  47
  -1   8  14 11020.6 725.101  47
  -1   8  13 98.8971 193.887  47
  -1   8  13-109.473 212.017  67
  -1   8  12 1919.91 359.193  67
   1  -8 -12 1845.14 365.413  36
  -1   8  12 1267.29 295.721  47
   1  -8 -12 2330.03 391.001  29
  -1   8  11 247.625 158.777  21
  -1   8  11 616.315 224.611  67
   1  -8 -11 368.433 186.426  36
  -1   8  11 551.841 184.814  47
   1  -8 -11-20.8701 296.793  31
  -1   8  10-90.9511 193.431  67
   1  -8 -10-61.2771 163.820  19
  -1   8  10-547.955 163.543  47
  -1   8  10-174.946 155.988  21
   1  -8 -10 68.8196 304.333  31
   1  -8  -9 13462.6 820.128  10
  -1   8   9 14037.5 851.603  28
  -1   8   9 13752.5 753.443  21
   1  -8  -9 15593.6 878.950  31
   1  -8  -8 21839.0 998.719  10
   1  -8  -8 24169.3 1030.45  31
   1  -8  -8 21769.6 975.948  32
  -1   8   8 21004.9 999.190  28
  -1   8   7 27862.4 1100.41  28
   1  -8  -7 26968.4 1083.05  10
   1  -8  -7 29345.3 1134.71  32
   1  -8  -6 807.328 239.719  32
  -1   8   6 563.125 197.121  28
   1  -8  -6 995.540 241.820  10
   1  -8  -5 9151.72 634.427  10
   1  -8  -5 9449.66 616.870  33
   1  -8  -5 8253.38 614.667  32
  -1   8   5 8700.95 604.051  28
   1  -8  -4 96702.2 1968.80  33
   1  -8  -4 101885. 2077.07  32
   1  -8  -4 103423. 2010.78  22
  -1   8   4 99001.9 1965.41  28
  -1   8   3 21099.9 925.239  28
   1  -8  -3 20635.7 950.877  33
   1  -8  -3 20068.9 926.060  22
  -1   8   2 348.676 167.411  25
   1  -8  -2 236.624 223.742  33
  -1   8   2 233.398 178.416  28
   1  -8  -2 106.272 131.628  24
   1  -8  -2 300.135 201.446  22
   1  -8  -1 36871.1 1294.53  22
   1  -8  -1 35434.4 1270.58  33
  -1   8   1 36770.6 1271.81  28
  -1   8   1 37528.2 1126.51  25
   1  -8  -1 35963.3 1196.91  24
   1  -8   0 431.985 213.616  33
   1  -8   0-53.6093 189.384  24
   1  -8   0 19.0533 199.068  22
  -1   8   0 47.3413 143.643  28
   1  -8   1 564.725 222.411  24
  -1   8  -1 566.855 208.307  28
   1  -8   1 442.825 198.772  33
   1  -8   2 3892.15 448.894  33
  -1   8  -2 4441.80 498.835  28
   1  -8   3 10.7119 206.041  61
  -1   8  -3 8.48107 171.898  42
  -1   8  -3 358.236 140.648  51
  -1   8  -3-103.679 150.374  28
  -1   8  -4 1198.61 289.888  36
  -1   8  -4 1252.85 263.379  42
  -1   8  -4 1244.80 250.307  51
   1  -8   4 1105.66 287.930  61
  -1   8  -4 1481.91 281.697  28
  -1   8  -5 498.286 142.721  51
  -1   8  -5 574.357 228.761  42
   1  -8   5 857.477 257.924  48
   1  -8   5 534.787 177.808  61
  -1   8  -6 433.006 185.101  42
   1  -8   6 252.030 184.217  61
   1  -8   6 630.630 195.227  48
   1  -8   7 54607.4 1366.50  61
  -1   8  -7 56196.4 1359.64  42
   1  -8   7 56209.9 1377.17  48
   1  -8   7 55260.8 1300.27  39
  -1   8  -8 11003.5 522.584  42
   1  -8   8 11124.0 521.370  61
   1  -7 -16 773.224 154.950  63
  -1   7  16 552.672 151.365  53
  -1   7  15 7415.86 521.446  47
   1  -7 -15 6772.14 432.799  60
   1  -7 -14 7008.38 508.056  60
  -1   7  14 6410.82 555.015  47
  -1   7  13 20657.1 1040.20  47
  -1   7  12 1773.36 344.270  47
  -1   7  12 2170.44 366.949  67
   1  -7 -12 1319.01 298.889  36
   1  -7 -12 1657.84 351.846  29
  -1   7  11 457.952 237.619  47
  -1   7  11 298.226 190.334  21
   1  -7 -11 564.656 229.992  36
   1  -7 -11 215.129 166.652  19
  -1   7  11 473.409 188.310  67
  -1   7  10 26605.8 1106.77  21
   1  -7 -10 25283.2 1113.95  19
   1  -7 -10 26475.2 1125.73  31
  -1   7   9 27717.7 1153.01  28
   1  -7  -9 26111.3 1088.32  31
  -1   7   9 25749.6 1040.70  21
  -1   7   8 14215.6 728.759  21
   1  -7  -8 14621.6 799.788  10
   1  -7  -8 12854.5 765.083  31
   1  -7  -8 15312.5 761.013  32
  -1   7   8 14703.7 807.970  28
   1  -7  -7 10496.5 650.796  31
  -1   7   7 9958.33 639.324  28
  -1   7   7 9838.85 557.844  21
   1  -7  -7 10581.8 637.726  32
   1  -7  -7 10020.9 647.467  10
  -1   7   6 5135.37 374.954  21
  -1   7   6 4761.70 433.076  28
   1  -7  -6 5433.48 464.351  10
   1  -7  -6 4691.71 439.703  32
   1  -7  -5 9926.94 608.616  10
   1  -7  -5 10187.5 626.593  32
  -1   7   5 9557.25 585.125  28
   1  -7  -5 10290.8 579.832  33
   1  -7  -5 10403.4 576.483  22
   1  -7  -4 38127.7 1155.47  10
   1  -7  -4 37896.8 1137.90  33
  -1   7   4 41736.1 1179.12  28
   1  -7  -4 40095.0 1159.49  22
   1  -7  -3 6406.02 499.937  33
  -1   7   3 6557.37 486.946  28
   1  -7  -3 6729.38 439.976  24
   1  -7  -3 6735.77 506.263  22
   1  -7  -2 5556.28 478.948  22
  -1   7   2 6931.06 509.692  28
   1  -7  -2 6074.37 445.526  24
  -1   7   2 5978.31 420.496  25
   1  -7  -2 5321.76 463.483  33
   1  -7  -1 33517.6 1146.36  22
   1  -7  -1 35427.9 1168.82  33
  -1   7   1 35558.5 1147.46  28
  -1   7   1 36330.1 1008.12  25
   1  -7  -1 35756.2 1095.72  24
   1  -7   0 5971.75 491.936  24
   1  -7   0 6204.24 515.973  33
   1  -7   0 6208.05 522.533  22
  -1   7   0 5770.94 503.984  28
  -1   7  -1 17613.9 902.038  36
   1  -7   1 18716.2 892.551  33
   1  -7   1 18388.2 874.954  24
   1  -7   1 18354.8 877.534  22
  -1   7  -1 19472.3 946.810  28
   1  -7   2 15221.3 812.659  33
   1  -7   2 15066.2 817.786  24
  -1   7  -2 14502.4 852.902  36
   1  -7   2 15962.9 835.596  22
  -1   7  -2 14376.3 850.946  28
  -1   7  -3 31556.8 1295.46  36
  -1   7  -3 31567.1 1303.95  28
   1  -7   3 32836.2 1104.71  23
   1  -7   3 32228.6 1201.57  24
  -1   7  -4 11855.9 824.309  28
  -1   7  -4 12170.4 759.430  51
  -1   7  -4 12054.0 845.907  36
   1  -7   4 11479.5 748.273  24
   1  -7   4 13433.8 752.787  23
  -1   7  -4 13556.7 788.971  42
   1  -7   4 11924.8 760.282  61
   1  -7   5 9037.48 632.996  23
  -1   7  -5 10720.2 698.411  51
  -1   7  -5 8977.99 653.537  42
   1  -7   5 9677.62 705.545  61
  -1   7  -5 9106.74 733.937  36
  -1   7  -5 8795.27 715.069  28
   1  -7   5 9325.77 727.779  48
   1  -7   6 813.159 263.378  48
   1  -7   6 320.698 184.512  61
  -1   7  -6 582.990 192.721  42
   1  -7   7 15512.6 823.291  61
   1  -7   7 14211.6 780.068  39
  -1   7  -7 15525.5 816.208  42
   1  -7   7 14919.0 844.981  48
   1  -7   8 320.010 182.033  48
   1  -7   8 583.454 147.627  39
   1  -7   8 698.649 190.123  61
  -1   7  -8 533.412 176.766  42
  -1   7  -9 8093.35 449.505  42
   1  -7   9 8365.70 453.426  61
   1  -6 -15 17877.4 720.385  60
  -1   6  15 16302.9 739.496  47
  -1   6  14 17750.0 889.018  47
   1  -6 -14 19918.8 877.570  60
  -1   6  13 7224.91 594.131  40
  -1   6  13 7659.26 651.747  47
  -1   6  12 2347.87 361.924  68
  -1   6  12 2681.57 388.278  40
  -1   6  12 2923.75 410.647  47
   1  -6 -12 3138.29 419.754  36
  -1   6  11-17.1831 183.226  47
  -1   6  11-102.714 136.840  67
  -1   6  11-4.29296 198.093  68
  -1   6  11-9.13521 169.572  21
   1  -6 -11-50.2964 203.879  36
   1  -6 -11 307.651 199.801  19
   1  -6 -11 80.1243 187.358  29
   1  -6 -10 2355.30 382.211  31
  -1   6  10 2299.88 342.887  21
   1  -6 -10 1938.42 326.797  19
   1  -6 -10 1481.00 317.970  36
   1  -6  -9 80.0523 216.909  31
   1  -6  -9 399.499 204.225  19
  -1   6   9 447.398 196.084  21
   1  -6  -8 8223.05 576.886  31
  -1   6   8 7585.85 578.057  28
  -1   6   8 7069.13 529.807  21
   1  -6  -7 58.6035 123.670  32
  -1   6   7 60.8202 153.426  28
  -1   6   7 105.778 144.084  21
  -1   6   6 31550.5 1018.99  28
  -1   6   6 31119.9 910.769  21
   1  -6  -6 30196.7 966.019  32
  -1   6   5 23636.0 720.459  21
   1  -6  -5 23036.4 838.664  32
   1  -6  -5 22417.6 839.934  10
  -1   6   5 22125.1 817.660  28
   1  -6  -4 2573.11 309.484  10
   1  -6  -4 2904.96 300.915  33
  -1   6   4 2789.93 234.519  21
  -1   6   4 2711.26 294.565  28
   1  -6  -3 39531.2 1075.93  22
   1  -6  -3 41125.7 932.236  24
  -1   6   3 38848.6 978.824  16
   1  -6  -3 39599.2 1067.50  10
   1  -6  -3 40183.3 1070.88  33
  -1   6   3 40823.6 1067.88  28
   1  -6  -2 17065.5 735.013  22
  -1   6   2 17741.5 721.263  28
   1  -6  -2 18280.1 629.195   9
  -1   6   2 16654.7 620.640  25
   1  -6  -2 16692.6 715.552  33
   1  -6  -2 17105.1 647.306  24
  -1   6   2 16025.6 607.600  18
   1  -6  -1 1647.44 260.718  33
   1  -6  -1 1370.28 248.523  22
   1  -6  -1 1681.68 243.752  24
  -1   6   1 1767.12 271.291  28
  -1   6   1 1993.09 233.293  25
   1  -6   0 26137.5 893.234  24
   1  -6   0 25298.6 926.885  22
   1  -6   0 25205.9 917.501  33
  -1   6   0 26820.6 955.926  28
   1  -6   1 516.571 151.672  23
  -1   6  -1 722.871 220.789  36
   1  -6   1 513.438 183.960  22
   1  -6   1 820.968 224.368  24
   1  -6   1 762.249 205.064  33
  -1   6  -1 662.264 207.386  28
   1  -6   2 131.022 152.536  33
   1  -6   2 28.8348 116.768  23
   1  -6   2 74.8629 149.371  24
   1  -6   2 96.3917 176.271  22
  -1   6  -2 118.404 147.452  28
  -1   6  -2 199.759 197.185  36
  -1   6  -3 3147.29 430.191  28
   1  -6   3 3339.88 365.348  33
   1  -6   3 2811.82 369.930  24
  -1   6  -3 2996.62 408.746  36
   1  -6   3 3261.48 376.511  22
   1  -6   3 3181.72 348.650  23
   1  -6   4 4380.64 449.652  24
   1  -6   4 4205.32 421.901  23
  -1   6  -4 4415.99 496.030  36
  -1   6  -4 4288.70 506.946  28
  -1   6  -5 99.6176 193.581  36
   1  -6   5 58.6668 174.095  23
   1  -6   5 180.662 145.039  24
  -1   6  -5 41.9059 173.918  28
   1  -6   6 8619.84 625.209  23
  -1   6  -6 7726.34 679.864  28
   1  -6   6 7140.39 562.504  17
   1  -6   6 8120.04 675.937  48
  -1   6  -6 8333.77 628.282  42
  -1   6  -6 7543.77 669.298  36
   1  -6   6 7856.21 624.103  61
   1  -6   7 16113.2 880.354  61
   1  -6   7 14898.0 903.754  48
  -1   6  -7 16160.5 865.815  42
   1  -6   8 11228.4 735.679  48
  -1   6  -8 10604.3 673.275  42
   1  -6   8 10947.2 689.710  61
   1  -6   8 11552.1 697.202  39
  -1   6  -9 7874.34 524.635  42
   1  -6   9 8500.14 541.189  61
  -1   6  -9 7439.15 473.694  43
   1  -6   9 7976.44 569.889  48
  -1   6 -10 2583.82 249.228  42
   1  -6  10 2190.82 249.776  47
   1  -6  10 2333.36 236.202  61
   1  -5 -15 1432.23 235.819  60
  -1   5  15 1443.28 241.995  47
   1  -5 -14 5833.40 503.431  60
  -1   5  14 6336.11 541.621  47
  -1   5  14 6266.40 502.696  40
  -1   5  13 682.902 255.264  47
  -1   5  13 842.887 250.174  68
  -1   5  12 130.104 208.130  47
  -1   5  12-16.8763 138.142  68
  -1   5  12 392.937 220.380  61
   1  -5 -11 131.792 144.934  19
  -1   5  11 273.427 190.118  47
  -1   5  11 298.591 178.853  61
  -1   5  11 8.64996 191.273  68
   1  -5 -11-81.2372 215.992  36
   1  -5 -10 57568.7 1684.52  36
   1  -5 -10 57414.5 1645.66  19
  -1   5  10 57787.6 1623.37  21
   1  -5  -9 77134.7 1812.94  19
   1  -5  -9 80568.8 1760.41  31
   1  -5  -9 78220.0 1860.83  36
  -1   5   9 79642.0 1821.04  21
   1  -5  -8 53275.2 1358.54  31
  -1   5   8 50477.7 1361.91  21
  -1   5   8 52774.3 1434.65  28
  -1   5   7 6114.77 459.877  21
  -1   5   7 6637.89 493.117  28
   1  -5  -7 6506.33 466.905  31
   1  -5  -6 208.704 123.871  15
  -1   5   6 199.533 128.079  28
   1  -5  -6 51.6497 94.5185  32
  -1   5   6 27.0256 140.041  21
   1  -5  -5 85684.5 1839.96   8
   1  -5  -5 84685.5 1285.14  15
  -1   5   5 83249.1 1477.18  28
   1  -5  -5 86797.1 1452.18  32
  -1   5   5 85658.7 1365.24  21
  -1   5   4 79515.4 1190.56  21
  -1   5   4 78584.9 1367.80  28
   1  -5  -4 78552.4 1264.28  22
  -1   5   4 78099.8 1378.60  16
   1  -5  -4 77786.6 1627.88   8
   1  -5  -4 78214.4 1260.23  33
   1  -5  -3 21696.0 588.265  20
   1  -5  -3 21585.0 701.069  22
  -1   5   3 22760.6 579.748  21
  -1   5   3 23004.7 728.945  28
  -1   5   3 21693.8 695.352  16
   1  -5  -3 22069.1 742.666  10
   1  -5  -2 15419.0 625.676  10
   1  -5  -2 15086.0 548.392   9
   1  -5  -2 16333.1 636.546  22
   1  -5  -2 16009.6 552.438  20
  -1   5   2 17235.3 588.855  16
   1  -5  -2 16405.4 555.184  24
  -1   5   2 17394.1 639.144  28
   1  -5  -1 30499.2 884.095  22
   1  -5  -1 31643.6 820.446  24
  -1   5   1 32959.5 894.525  28
   1  -5  -1 33184.8 793.324   9
   1  -5  -1 31521.1 824.746  20
  -1   5   1 33618.3 758.791  25
  -1   5   1 32018.7 730.422  18
  -1   5   1 32621.5 781.851  16
   1  -5   0 163.380 90.5045  23
   1  -5   0-6.18641 147.503  22
  -1   5   0 113.879 80.4348  25
   1  -5   0 60.7872 130.963  20
   1  -5   0 118.591 118.699  24
  -1   5   0 145.261 151.379  28
  -1   5   0 222.472 129.816  36
  -1   5  -1 169568. 2290.26  28
   1  -5   1 161654. 2075.77  24
   1  -5   1 166814. 1828.25  23
   1  -5   1 163537. 2137.72  22
  -1   5  -1 170654. 2225.24  36
   1  -5   2 57245.1 1186.53  23
  -1   5  -2 59828.7 1463.19  28
  -1   5  -2 57705.9 1398.00  36
   1  -5   2 57386.9 1310.67  22
   1  -5   2 56481.5 1303.88  24
   1  -5   3 20955.5 787.548  23
  -1   5  -3 20443.4 902.277  36
  -1   5  -3 19564.2 911.686  28
   1  -5   3 21488.9 830.007  22
   1  -5   3 19054.9 815.880  24
   1  -5   3 21661.8 829.981  33
  -1   5  -4 267.982 185.933  28
   1  -5   4 60.8712 146.387  23
   1  -5   4 182.813 136.217  24
  -1   5  -5 10712.6 770.690  28
   1  -5   5 11671.6 690.437  23
  -1   5  -5 10574.6 749.446  36
   1  -5   5 12504.1 713.845  24
  -1   5  -6 47232.9 1599.26  36
  -1   5  -6 44791.7 1605.53  28
   1  -5   7 18365.0 986.365  48
   1  -5   7 18097.4 932.558  61
  -1   5  -7 17744.1 1037.97  28
   1  -5   7 19071.4 931.157  23
  -1   5  -7 19144.9 938.471  42
  -1   5  -7 18739.7 1029.52  36
  -1   5  -7 21212.7 982.397  43
   1  -5   8 9005.23 702.741  48
  -1   5  -8 10216.9 692.597  43
  -1   5  -8 11408.6 708.409  42
   1  -5   8 9836.31 675.903  61
   1  -5   8 9570.53 691.433  39
   1  -5   9 8501.72 641.987  48
   1  -5   9 9700.28 627.333  61
  -1   5  -9 8545.42 582.987  42
  -1   5  -9 8620.58 603.659  43
   1  -5   9 9369.07 629.165  39
  -1   5 -10 11271.5 600.195  43
   1  -5  10 10943.1 591.075  61
  -1   5 -10 10667.3 578.095  42
   1  -5  11 6289.87 348.345  61
  -1   5 -11 6699.30 379.360  43
  -1   5 -11 6428.76 343.215  42
   1  -5  11 5645.00 365.783  47
  -1   4  15 3092.77 311.370  47
   1  -4 -15 3553.15 332.296  60
  -1   4  15 3138.64 300.267  40
  -1   4  14 2419.95 337.323  47
  -1   4  14 2167.00 328.017  68
   1  -4 -14 2334.66 333.983  60
  -1   4  13 1935.63 355.463  47
  -1   4  13 1889.69 332.959  61
  -1   4  13 1631.27 317.867  68
  -1   4  12 24594.1 1108.03  61
  -1   4  12 23353.8 1108.21  47
  -1   4  12 23111.8 1056.95  68
  -1   4  11 60040.6 1689.24  61
  -1   4  11 61700.4 1708.04  21
   1  -4 -11 60716.6 1801.70  36
  -1   4  11 58150.6 1625.38  68
  -1   4  11 62879.8 1780.39  47
  -1   4  10 6549.22 570.378  21
   1  -4 -10 6009.11 570.036  36
   1  -4 -10 6497.14 580.664  19
  -1   4   9 3554.74 415.170  21
   1  -4  -9 3400.81 416.100  36
   1  -4  -9 3652.95 424.909  19
   1  -4  -8 2188.66 322.007  19
  -1   4   8 2247.28 333.408  21
   1  -4  -8 1845.64 274.228  31
   1  -4  -7 27331.0 876.588  31
  -1   4   7 26651.9 934.034  28
  -1   4   7 25606.4 908.202  21
   1  -4  -7 27492.7 927.033  15
  -1   4   6 21682.5 775.541  28
   1  -4  -6 22165.8 736.037  31
   1  -4  -6 22702.0 779.143  15
  -1   4   6 20623.3 746.375  21
   1  -4  -5 13776.6 548.283  15
  -1   4   5 13430.3 572.816  28
   1  -4  -5 13292.5 512.519  32
   1  -4  -5 13725.1 493.677  14
  -1   4   5 13254.8 549.825  21
   1  -4  -5 13048.1 652.307  73
  -1   4   4 149174. 1724.82  28
  -1   4   4 152867. 2168.88   4
  -1   4   4 149439. 1800.42  16
   1  -4  -4 140063. 1340.25  14
   1  -4  -4 147162. 1973.15  71
   1  -4  -4 145225. 1529.63  15
  -1   4   4 147767. 1604.81  21
  -1   4   4 151792. 2067.37  71
   1  -4  -4 150073. 2076.85   5
   1  -4  -4 145574. 2188.69   8
   1  -4  -3 40770.2 1134.54  70
  -1   4   3 41140.4 762.844  21
  -1   4   3 41464.9 874.807  28
   1  -4  -3 40227.8 1062.47  71
  -1   4   3 40469.9 1105.86   4
  -1   4   3 42086.8 894.730  16
   1  -4  -3 40496.2 1082.40   8
  -1   4   3 41558.2 1112.42  71
   1  -4  -2 15757.2 755.309   1
   1  -4  -2 16304.1 470.939  20
   1  -4  -2 17246.6 729.375  71
  -1   4   2 16161.6 531.364  16
   1  -4  -2 17220.6 710.319   4
  -1   4   2 17681.7 458.965  21
   1  -4  -2 15852.8 567.186  10
  -1   4   2 15952.3 736.528   3
  -1   4   2 16586.9 739.708  71
   1  -4  -2 16051.0 789.463  70
   1  -4  -1 36574.6 866.446  10
  -1   4   1 37762.1 780.606  16
   1  -4  -1 39742.0 1272.08  70
   1  -4  -1 39415.1 791.580   9
   1  -4  -1 40197.2 1136.94   4
   1  -4  -1 39047.4 1148.07   1
  -1   4   1 34936.1 1149.40  71
  -1   4   1 36417.5 1093.60   3
  -1   4   1 39856.4 864.881  28
   1  -4  -1 39998.0 795.300  20
   1  -4  -1 40191.9 1169.13  71
   1  -4   0 63863.2 1041.90   9
   1  -4   0 64216.3 1468.92   1
  -1   4   0 66080.5 1534.32   1
  -1   4   0 66605.4 1184.46  28
   1  -4   0 63422.2 1077.62  20
  -1   4   0 66749.7 1037.78  16
  -1   4   0 65498.7 1131.09  36
   1  -4   1 153449. 1575.41  23
   1  -4   1 145375. 1755.60  20
  -1   4  -1 151051. 1638.09  16
  -1   4  -1 153623. 1946.05  28
  -1   4  -1 150564. 1857.29  36
  -1   4  -1 148177. 2355.51   1
  -1   4  -2 84189.2 1571.74  28
   1  -4   2 79090.3 1388.41  20
  -1   4  -2 86922.2 1532.81  36
  -1   4  -2 82490.7 1316.90  16
   1  -4   2 82281.1 1302.04  23
   1  -4   3 207.948 126.261  23
  -1   4  -3 332.935 187.176  36
   1  -4   3 149.026 125.041  22
   1  -4   4 47742.9 1213.67  24
   1  -4   4 48399.8 1192.99  23
  -1   4  -4 46688.5 1325.59  36
  -1   4  -5 3253.62 409.983  36
   1  -4   5 2999.51 336.873  24
   1  -4   5 3064.46 349.169  23
  -1   4  -6 163.658 209.261  36
   1  -4   6 412.795 176.187  24
   1  -4   6 101.445 158.239  23
   1  -4   7 734.414 225.727  23
  -1   4  -7 1020.52 290.712  36
   1  -4   8 2143.23 363.302  48
  -1   4  -8 2140.15 362.966  36
  -1   4  -8 1209.72 236.631  42
   1  -4   8 1995.50 351.932  39
  -1   4  -8 2661.51 339.759  43
   1  -4   8 2048.99 333.280  61
   1  -4   8 2123.42 327.989  23
  -1   4  -9 4812.86 490.561  43
   1  -4   9 4593.76 469.586  61
  -1   4  -9 4640.33 457.996  42
   1  -4   9 4299.54 497.643  48
   1  -4   9 5270.19 514.977  39
   1  -4  10 3384.98 368.684  61
  -1   4 -10 3356.16 362.346  42
   1  -4  10 3018.14 354.894  39
  -1   4 -10 3415.80 407.616  43
   1  -4  11 4687.24 418.046  47
   1  -4  11 4728.61 377.323  61
  -1   4 -11 4782.99 401.566  43
  -1   4 -11 4830.37 358.122  42
   1  -4  12 5591.48 347.896  47
  -1   4 -12 6098.06 358.608  43
  -1   3  15 28.3439 111.584  40
  -1   3  15 76.4855 106.243  47
   1  -3 -15 17.0808 116.962  60
  -1   3  14 11118.1 636.407  68
  -1   3  14 12063.2 663.008  47
   1  -3 -14 11653.5 663.395  60
  -1   3  13 849.364 262.930  61
  -1   3  13 799.928 229.971  47
  -1   3  13 909.996 221.161  68
  -1   3  12 20288.7 1016.81  47
  -1   3  12 19699.4 967.675  68
  -1   3  12 19650.8 986.232  61
  -1   3  11 49267.4 1496.36  21
   1  -3 -11 50352.3 1642.96  36
  -1   3  11 48510.0 1547.77  61
  -1   3  11 49885.9 1503.19  68
  -1   3  11 50874.0 1596.76  47
  -1   3  10 29134.7 1140.60  21
   1  -3 -10 28288.7 1202.33  36
  -1   3   9 4207.63 442.886  21
   1  -3  -9 3079.41 402.757  19
   1  -3  -9 4282.08 465.956  36
   1  -3  -8 14311.2 746.287  15
  -1   3   8 14114.4 729.377  21
   1  -3  -8 14185.2 749.012  19
   1  -3  -8 13912.8 743.067  36
  -1   3   7 19772.9 808.076  21
   1  -3  -7 19567.5 793.133  15
   1  -3  -7 19827.8 809.752  36
   1  -3  -7 19434.9 799.311  19
   1  -3  -7 20048.3 729.403  31
   1  -3  -6 11235.3 507.934  31
  -1   3   6 11613.0 565.697  28
   1  -3  -6 11830.3 571.287  15
  -1   3   6 10649.8 547.001  21
   1  -3  -5 229792. 2581.31  73
   1  -3  -5 228571. 1818.63  11
  -1   3   5 227086. 2191.39  28
  -1   3   5 231088. 2642.78   4
   1  -3  -5 223116. 1838.18  13
  -1   3   5 220203. 2171.60  21
   1  -3  -5 228160. 2040.57  31
   1  -3  -5 221505. 2037.52  14
   1  -3  -5 221213. 2197.11  15
   1  -3  -4 151769. 2254.96   8
  -1   3   4 155161. 1627.71  21
   1  -3  -4 158282. 1635.16  15
   1  -3  -4 156471. 1492.68  14
   1  -3  -4 161532. 1357.75  13
   1  -3  -4 163759. 2105.85  73
   1  -3  -4 162407. 1724.67  71
  -1   3   4 161111. 1998.19   4
   1  -3  -4 161203. 1914.12   5
   1  -3  -4 157424. 1360.04  11
   1  -3  -3 105782. 1756.83   2
   1  -3  -3 101234. 1683.83   8
   1  -3  -3 109064. 1421.75  71
   1  -3  -3 109730. 1847.68  72
   1  -3  -3 100800. 1762.21   3
  -1   3   3 106171. 1198.25  21
  -1   3   3 105495. 1783.42   3
   1  -3  -3 105166. 1413.52  70
  -1   3   3 107258. 1330.97  16
  -1   3   2 3234.57 235.609  16
  -1   3   2 3264.18 201.680  21
   1  -3  -2 3203.91 280.760  71
   1  -3  -2 3189.76 278.809   4
   1  -3  -2 2809.74 309.394   1
  -1   3   2 2863.58 305.722   3
   1  -3  -2 3190.40 290.704  70
  -1   3   1 374.213 147.119   3
   1  -3  -1 185.116 117.527  10
  -1   3   1 165.985 140.798  71
   1  -3  -1 174.738 151.593  71
   1  -3  -1 256.714 163.703  70
   1  -3  -1 226.055 133.667   1
   1  -3  -1 243.334 120.863   4
   1  -3   0 23807.6 606.728  10
  -1   3   0 22387.4 767.512   1
   1  -3   0 23387.0 583.824   9
   1  -3   0 23446.5 847.326  71
   1  -3   0 23116.3 757.464   1
   1  -3   0 24187.3 558.275   6
   1  -3   0 23528.2 811.849   4
   1  -3   0 22877.5 901.699  70
   1  -3   0 24901.6 583.887  20
  -1   3  -1 60804.6 974.453  16
   1  -3   1 60685.5 1145.36   6
   1  -3   1 63826.6 1011.62  20
   1  -3   1 64121.6 1534.02  71
  -1   3  -1 61542.9 1282.70   1
   1  -3   1 64368.8 821.023   7
   1  -3   2 131598. 1981.38   6
  -1   3  -2 136022. 2025.05   1
   1  -3   2 131850. 1571.70  20
  -1   3  -2 131460. 1577.61  16
  -1   3  -2 137045. 1693.86  36
   1  -3   2 133892. 1473.54  23
   1  -3   3 8299.63 429.680  23
   1  -3   3 9258.23 469.822  20
  -1   3  -3 8946.88 507.239  36
  -1   3  -3 9142.71 474.939  16
   1  -3   4 158970. 1969.98  23
  -1   3  -4 157011. 2077.75  16
  -1   3  -5 33024.7 1123.19  36
   1  -3   5 35351.0 1025.72  23
   1  -3   5 35929.8 1012.61  24
   1  -3   6 77212.0 1548.18  24
   1  -3   6 73852.0 1607.88  23
  -1   3  -6 71559.9 1772.88  36
  -1   3  -7 19423.9 995.594  36
   1  -3   7 21669.3 934.808  23
  -1   3  -8 10722.8 771.875  36
   1  -3   8 12174.3 728.265  23
   1  -3   9 7433.69 578.614  23
   1  -3   9 6726.11 609.894  48
   1  -3   9 7046.25 566.405  61
  -1   3  -9 7770.29 583.600  42
  -1   3  -9 6398.23 614.053  36
  -1   3  -9 7199.62 594.991  43
   1  -3   9 6917.05 603.246  39
   1  -3  10 5826.34 562.090  48
  -1   3 -10 6279.74 503.312  42
  -1   3 -10 6195.26 550.325  43
   1  -3  10 5658.70 520.186  39
   1  -3  10 6258.38 529.049  61
  -1   3 -11 2989.95 367.763  43
   1  -3  11 3606.03 361.106  61
   1  -3  11 2665.40 334.332  39
   1  -3  12 2358.87 296.490  47
  -1   3 -12 2722.61 308.063  43
   1  -2 -15 3054.19 255.551  60
  -1   2  14 1978.71 274.852  47
   1  -2 -14 2221.03 290.709  60
   1  -2 -14 1815.57 236.485  43
  -1   2  14 1688.62 258.913  61
  -1   2  14 2028.82 280.994  68
   1  -2 -13 31924.0 1078.11  43
  -1   2  13 32559.1 1151.07  47
  -1   2  13 30534.3 1107.87  68
  -1   2  13 33474.9 1188.79  61
  -1   2  12 14759.1 825.639  68
  -1   2  12 14486.5 839.649  47
  -1   2  12 14967.2 865.937  61
   1  -2 -12 14906.3 805.150  43
  -1   2  11 11960.9 746.269  68
   1  -2 -11 12672.6 764.848  43
  -1   2  11 13219.5 822.135  61
  -1   2  11 13066.9 766.260  21
   1  -2 -11 12666.4 839.784  36
  -1   2  11 13717.9 836.867  47
   1  -2 -10 25045.2 1061.24  25
  -1   2  10 28278.7 1117.39  21
   1  -2 -10 27473.8 1189.84  36
   1  -2  -9 9395.34 678.910  36
  -1   2   9 10363.8 663.420  21
  -1   2   8 1091.88 239.845  21
   1  -2  -8 1155.63 259.842  19
   1  -2  -8 709.015 216.792  15
   1  -2  -8 1066.42 248.123  36
   1  -2  -7 30551.1 999.828  15
   1  -2  -7 30885.0 1014.30  36
   1  -2  -7 28487.0 975.555  19
  -1   2   7 29807.4 966.321  21
  -1   2   6 4849.31 374.026  21
   1  -2  -6 6218.36 433.160  15
   1  -2  -6 5897.37 347.664  31
   1  -2  -6 5650.17 404.462  36
   1  -2  -6 5243.09 395.868  19
  -1   2   5 71015.6 1211.13  28
  -1   2   5 69956.2 1217.15  21
   1  -2  -5 72136.6 1280.95  15
   1  -2  -5 68891.3 1214.56  19
   1  -2  -5 72311.8 1219.49  14
   1  -2  -5 71387.5 1472.08  73
   1  -2  -5 72379.4 1531.83   6
   1  -2  -4 13567.4 690.295  72
  -1   2   4 14122.4 498.345  21
   1  -2  -4 14262.4 485.102  14
   1  -2  -4 13920.3 436.928  13
   1  -2  -4 14157.0 442.645  11
  -1   2   4 14961.3 440.829  71
   1  -2  -4 14412.0 620.082  73
   1  -2  -4 14251.6 591.709   6
   1  -2  -3 7120.61 284.680  71
   1  -2  -3 5978.47 192.834  70
   1  -2  -3 6796.85 269.910  11
  -1   2   3 6977.01 316.841  21
   1  -2  -3 6768.78 459.804  72
   1  -2  -3 5832.03 185.031  70
  -1   2   3 6734.42 285.925  71
   1  -2  -3 6653.18 448.734   3
   1  -2  -3 6809.75 329.305   5
  -1   2   3 6973.73 341.794  16
  -1   2   3 7150.33 352.387   4
   1  -2  -3 7043.07 425.657  73
   1  -2  -3 6170.91 428.390   8
   1  -2  -3 7017.81 345.667   6
   1  -2  -3 6586.41 454.761   2
   1  -2  -2 1933.93 240.818   3
   1  -2  -2 2021.40 248.458   2
   1  -2  -2 2261.62 185.536  70
   1  -2  -2 2212.02 152.072   6
   1  -2  -2 2019.35 168.796  71
   1  -2  -2 2140.70 267.657  72
  -1   2   2 2348.10 196.747   4
  -1   2   2 2092.65 185.111  71
  -1   2   1 44197.8 897.840   3
  -1   2   1 43083.8 877.118  71
   1  -2  -1 45629.9 952.218   1
   1  -2  -1 42987.5 848.518   2
   1  -2  -1 42231.5 893.312  70
   1  -2  -1 46326.0 825.048   4
   1  -2  -1 43859.1 951.859  72
   1  -2  -1 44732.1 848.177  71
   1  -2   0 281624. 2136.55   1
   1  -2   0 285262. 2491.15  71
   1  -2   0 270755. 2613.85  70
   1  -2   0 274317. 2036.66  72
  -1   2   0 279519. 2656.55  70
  -1   2   0 282860. 2075.88   3
   1  -2   0 276099. 1675.06   6
   1  -2   0 291301. 1739.06  10
  -1   2  -1 17408.1 544.280   1
  -1   2  -1 18138.5 778.824  70
   1  -2   1 17834.0 564.265   6
   1  -2   1 15993.0 290.391   7
   1  -2   1 16671.1 734.644  70
   1  -2   1 17566.4 720.519  71
   1  -2   1 18197.4 433.033  72
   1  -2   2 137918. 1389.23  20
   1  -2   2 136210. 1843.33   6
  -1   2  -2 132145. 2281.22  70
   1  -2   2 131006. 2216.49  70
  -1   2  -2 135325. 1503.63  16
   1  -2   2 137139. 2188.57  71
  -1   2  -2 133670. 1618.04   1
   1  -2   3 5998.55 331.534  20
  -1   2  -3 5386.68 387.417   1
   1  -2   3 5516.38 352.116  74
  -1   2  -3 5432.84 358.602  16
   1  -2   3 5384.55 318.877  23
  -1   2  -3 5667.21 357.130  36
   1  -2   4 15178.0 561.685  20
  -1   2  -4 15519.1 644.484  16
  -1   2  -4 14927.1 641.250  36
   1  -2   4 15552.9 571.903  23
   1  -2   5 1863.03 245.392  23
  -1   2  -5 2026.34 302.575  36
  -1   2  -5 1611.22 244.795  16
  -1   2  -6 19841.2 876.033  36
   1  -2   6 19436.2 779.660  23
  -1   2  -6 20308.0 872.602  16
   1  -2   7 6070.99 482.151  23
  -1   2  -7 4948.68 507.198  36
   1  -2   8-21.1012 162.160  23
  -1   2  -8 8.58420 189.919  36
  -1   2  -9 707.599 188.381  43
   1  -2   9 154.489 184.449  48
   1  -2   9 363.430 246.074  39
  -1   2  -9 856.187 295.617  36
   1  -2   9 708.485 179.357  61
   1  -2   9 470.035 206.537  23
   1  -2  10 11258.1 787.122  48
  -1   2 -10 11933.5 817.337  36
   1  -2  10 11903.8 716.127  23
   1  -2  10 11854.2 766.105  39
   1  -2  10 11557.7 705.055  61
  -1   2 -10 11433.9 754.375  43
  -1   2 -11 14841.4 827.064  43
   1  -2  11 15146.0 816.470  39
   1  -2  12 16702.5 814.598  47
  -1   2 -12 15861.4 783.293  43
  -1   2 -13 1595.29 224.664  43
   1  -2  13 1327.39 226.606  47
   1  -1 -14 5913.88 383.158  43
   1  -1 -14 6201.69 412.811  60
  -1   1  14 5688.39 385.620  68
  -1   1  14 6149.88 425.917  61
   1  -1 -13 126.904 131.208  43
  -1   1  13-221.641 194.245  47
  -1   1  13 223.796 175.770  68
  -1   1  13 27.2969 158.509  61
  -1   1  12 37161.2 1282.33  47
   1  -1 -12 35667.5 1234.81  43
  -1   1  12 36629.3 1305.56  61
  -1   1  12 36297.0 1245.06  68
  -1   1  11 9498.14 648.191  45
   1  -1 -11 10615.1 708.916  43
   1  -1 -11 9705.58 724.520  36
  -1   1  11 10407.2 731.548  61
  -1   1  11 10061.6 695.454  68
  -1   1  11 9565.88 691.784  47
  -1   1  10 997.432 263.180  61
   1  -1 -10 873.388 241.125  25
  -1   1  10 927.786 258.641  21
   1  -1 -10 1034.00 284.533  36
   1  -1  -9 790.631 211.471  25
  -1   1   9 655.101 200.662  21
   1  -1  -9 867.178 269.895  36
  -1   1   9 919.529 207.564  23
  -1   1   8 426.111 174.431  21
  -1   1   8 360.884 144.507  23
   1  -1  -8 440.921 191.461  36
  -1   1   7 4811.31 367.133  23
  -1   1   7 5648.65 427.492  21
   1  -1  -7 4423.20 417.033  36
   1  -1  -7 4554.38 414.407  15
  -1   1   6 35312.3 878.771  23
   1  -1  -6 37266.6 1026.82  15
   1  -1  -6 36697.2 1021.90  19
   1  -1  -6 38046.0 1039.14  36
  -1   1   6 35555.3 967.250  21
  -1   1   5 26063.4 674.879  23
   1  -1  -5 26738.3 791.262  15
   1  -1  -5 26899.7 780.269  14
   1  -1  -5 26966.8 787.850  19
   1  -1  -5 27046.2 786.444  36
  -1   1   5 27007.2 766.056  21
  -1   1   4 1679.76 204.289  21
   1  -1  -4 1543.46 187.898  19
   1  -1  -4 1400.62 176.456  13
   1  -1  -4 1625.79 196.714  14
   1  -1  -4 1745.39 255.317   6
   1  -1  -4 1643.41 224.363  74
  -1   1   4 1411.04 129.148  71
   1  -1  -4 1605.06 254.358  72
   1  -1  -3 20704.6 685.171   6
  -1   1   3 19315.7 764.073   2
  -1   1   3 20384.6 523.765  21
   1  -1  -3 18916.8 680.581  73
   1  -1  -3 19154.7 749.030   2
   1  -1  -3 21071.5 710.179  74
   1  -1  -3 20943.4 504.378  13
   1  -1  -3 19095.6 738.103  72
   1  -1  -3 20227.2 493.534  11
   1  -1  -2 13151.7 557.089   3
   1  -1  -2 13122.2 551.490   2
   1  -1  -2 13822.6 543.475  73
   1  -1  -2 13721.6 320.009   5
  -1   1   2 13623.0 324.350   4
   1  -1  -2 13506.7 572.949  72
   1  -1  -1 38784.3 767.537   3
   1  -1  -1 39889.4 558.407  71
   1  -1  -1 37809.0 839.907  72
  -1   1   1 38360.4 631.190  70
   1  -1  -1 41425.4 518.911   4
   1  -1  -1 40699.2 630.265  70
   1  -1  -1 38000.5 783.975   2
  -1   1   0 17940.9 424.708   3
   1  -1   0 19018.1 569.738  70
   1  -1   0 17951.2 513.834  72
  -1   1   0 18717.2 575.786  70
  -1   1   0 17533.9 495.609  72
   1  -1   0 19221.0 432.402   2
   1  -1   0 19181.9 536.998  71
  -1   1  -1 36633.8 944.779  70
  -1   1  -1 38217.1 519.981   3
   1  -1   2 417895. 2871.98  74
   1  -1   2 452778. 3109.01   6
  -1   1  -2 423934. 2069.85   1
  -1   1  -2 446305. 3637.76  70
  -1   1  -3 38099.2 805.257   1
   1  -1   3 32807.5 1104.49  70
   1  -1   3 35674.7 783.471  74
   1  -1   3 36863.2 679.211  20
  -1   1  -3 33675.5 1131.43  70
   1  -1   3 34570.2 1014.76   6
   1  -1   4 19636.3 552.463  20
   1  -1   4 19109.4 579.189  23
  -1   1  -4 18951.0 646.235  36
  -1   1  -4 19690.0 674.652  29
   1  -1   5 2420.73 254.016  23
  -1   1  -5 2521.64 286.416  29
  -1   1  -5 2542.58 284.514  36
   1  -1   5 2584.72 226.174  20
  -1   1  -6 94928.0 1763.17  29
   1  -1   6 91787.5 1552.21  23
  -1   1  -6 95025.5 1765.76  36
  -1   1  -7 9508.13 617.659  29
   1  -1   7 8842.48 542.885  23
  -1   1  -7 9649.37 634.116  36
   1  -1   8 623.556 206.738  23
  -1   1  -8 680.220 239.494  36
  -1   1  -9 13419.2 842.872  36
   1  -1   9 14890.9 787.202  23
   1  -1  10 33209.2 1267.93  39
  -1   1 -10 31681.9 1310.70  36
  -1   1 -10 33283.1 1271.74  43
   1  -1  10 34132.4 1345.11  48
   1  -1  10 32469.1 1152.82  23
  -1   1 -11 20717.1 998.191  43
   1  -1  11 18101.1 927.235  39
  -1   1 -12 9002.87 636.234  43
   1  -1  12 8577.07 647.369  47
  -1   1 -13 51.2919 135.963  43
   1  -1  13 20.6727 159.994  47
   1  -1  14 1810.53 208.361  47
  -1   1 -14 1646.25 199.661  43
   1   0 -14 5593.14 344.831  43
  -1   0  14 6229.20 373.459  61
  -1   0  13 2675.39 346.403  61
  -1   0  13 2832.46 302.944  68
   1   0 -13 2416.71 304.320  43
   1   0 -13 2047.71 274.479  60
   1   0 -12 5488.11 494.343  43
  -1   0  12 5570.96 518.226  61
  -1   0  12 4745.46 447.482  68
  -1   0  11 30810.8 1175.63  47
   1   0 -11 30108.8 1175.41  43
   1   0 -11 31775.3 1276.12  36
  -1   0  11 32251.0 1187.88  68
  -1   0  11 31428.1 1238.79  61
   1   0 -10 20970.8 1060.51  36
  -1   0  10 21059.4 1018.24  61
  -1   0  10 19128.6 917.261  45
  -1   0  10 21247.9 999.807  47
   1   0  -9 6943.05 550.471  25
  -1   0   9 6083.20 502.620  23
   1   0  -9 6747.13 597.427  36
  -1   0   8 397.568 158.961  23
  -1   0   8 392.309 174.058  21
   1   0  -8 172.862 185.982  36
   1   0  -8 779.838 196.276  25
  -1   0   7 35013.5 1025.61  23
   1   0  -7 34691.0 1094.20  15
  -1   0   7 37959.3 1074.82  21
   1   0  -7 35619.1 1092.97  25
   1   0  -7 35946.7 1163.41  36
  -1   0   6 27305.3 832.633  23
   1   0  -6 27000.7 892.784  15
   1   0  -6 29280.3 952.717  36
  -1   0   6 27128.0 837.051  21
  -1   0   5 75832.1 1260.76  23
   1   0  -5 77645.0 1350.52  15
   1   0  -5 76256.4 1358.66  14
   1   0  -5 78484.5 1396.17  36
  -1   0   5 77170.6 1270.37  21
   1   0  -4 23471.2 689.332  19
   1   0  -4 22707.0 871.711  72
  -1   0   4 24476.2 553.649  17
  -1   0   4 24079.6 638.136  23
  -1   0   4 24704.3 910.155  72
   1   0  -4 23613.7 679.605  14
  -1   0   4 23587.5 635.548  21
  -1   0   3 98894.8 809.484  70
  -1   0   3 108532. 1837.07   2
   1   0  -3 107119. 1245.61  14
  -1   0   3 106091. 1242.39   5
   1   0  -3 106791. 1715.50  72
  -1   0   3 99154.0 843.410  71
   1   0  -3 108530. 1258.53  13
   1   0  -3 108022. 1506.99  74
  -1   0   3 106993. 1745.62  72
   1   0  -3 104550. 1232.98  19
   1   0  -3 106587. 1748.90   6
  -1   0   3 105784. 1159.17  21
   1   0  -3 100400. 1740.58   2
   1   0  -2 437947. 3148.48  73
  -1   0   2 408531. 1476.21  70
   1   0  -2 415885. 3175.87   2
  -1   0   2 405784. 1432.78  70
   1   0  -2 431063. 2961.35  74
  -1   0   2 422060. 1725.82   5
  -1   0   2 436409. 3208.30  72
   1   0  -2 422153. 3163.55  72
   1   0  -1 13593.2 544.210  74
  -1   0   1 14247.0 335.929  70
   1   0  -1 13707.9 507.809   2
   1   0  -1 13820.9 492.869   8
   1   0  -1 13814.4 534.371  72
   1   0   0 16729.9 292.019   5
   1   0   0 16813.5 354.837   9
  -1   0   0 16868.7 471.323   2
  -1   0   0 16267.2 509.992  72
  -1   0   0 17001.6 472.887  70
   1   0   0 17961.1 472.527  70
   1   0   1 3248.95 165.295   7
   1   0   1 3597.44 282.374  74
  -1   0  -1 3717.71 280.879  70
   1   0   1 3816.31 281.233  70
  -1   0  -1 3805.12 231.376  72
  -1   0  -1 3613.14 182.429   2
  -1   0  -2 316890. 2805.48  70
  -1   0  -2 313284. 1288.27   7
   1   0   2 319331. 2400.38  74
  -1   0  -3 752.914 87.8482   2
  -1   0  -3 746.098 95.1073   3
   1   0   3 858.223 123.320  12
  -1   0  -3 643.855 196.514  70
   1   0   3 902.658 223.499  70
  -1   0  -4 159663. 1565.44   3
   1   0   4 158536. 2435.99  70
  -1   0  -4 158751. 1394.66   2
   1   0   5 45158.3 867.227  30
  -1   0  -5 45705.6 1078.55  29
  -1   0  -5 47598.4 1042.30  36
   1   0   5 45255.8 907.387  23
   1   0   6 231497. 2179.41  30
  -1   0  -6 225600. 2627.78  29
  -1   0  -6 230084. 2561.63  36
  -1   0  -7 4226.98 417.135  29
   1   0   7 4605.25 356.194  30
  -1   0  -7 4692.92 426.285  36
   1   0   7 4757.96 380.831  23
  -1   0  -8 1944.70 307.931  36
   1   0   8 1672.43 258.817  23
  -1   0  -8 2130.68 332.009  29
   1   0   8 1693.52 235.174  30
   1   0   9 1141.52 248.288  23
  -1   0  -9 1249.59 290.393  29
  -1   0  -9 1072.13 284.271  36
   1   0  10 9291.92 674.942  39
  -1   0 -10 10159.1 702.619  43
  -1   0 -10 7756.54 668.264  36
  -1   0 -10 9068.71 648.283  60
   1   0  10 8843.50 601.220  23
   1   0  11 5599.06 542.761  39
  -1   0 -11 5135.71 538.267  36
  -1   0 -11 5196.04 509.816  43
  -1   0 -11 6169.92 542.072  60
   1   0  12 836.748 257.692  47
  -1   0 -12 493.943 206.885  60
  -1   0 -12 1125.03 282.604  43
   1   0  13 945.807 265.528  47
  -1   0 -13 1260.82 255.933  43
  -1   0 -13 827.650 208.264  60
  -1   0 -14 1732.91 236.550  43
   1   0  14 1590.28 250.014  47
   1   1 -13 11454.6 565.380  43
  -1  -1  13 11400.0 570.139  61
  -1  -1  13 11487.0 500.605  68
   1   1 -12 903.237 226.901  43
  -1  -1  12 854.565 234.439  61
   1   1 -12 978.390 197.501  60
  -1  -1  12 857.661 197.461  68
   1   1 -11 21598.7 983.512  43
  -1  -1  11 22386.7 1025.65  61
  -1  -1  11 22102.6 956.146  68
   1   1 -10 19108.1 964.433  43
  -1  -1  10 20217.5 1004.14  61
   1   1 -10 20287.9 1036.00  36
  -1  -1   9 1606.27 286.959  23
  -1  -1   9 2444.16 359.888  61
   1   1  -9 2890.68 417.624  36
  -1  -1   8 1824.73 289.199  23
   1   1  -8 2143.79 311.397  25
   1   1  -8 2174.13 354.135  36
   1   1  -7 31.5623 147.949  25
   1   1  -7 122.035 170.526  36
  -1  -1   7-333.386 167.372  23
   1   1  -6 41760.5 1127.78  15
   1   1  -6 42130.1 1136.14  25
  -1  -1   6 42617.5 1105.55  23
   1   1  -6 42631.9 1201.34  36
  -1  -1   5 60594.4 1230.34  23
   1   1  -5 63552.8 1289.52  25
   1   1  -5 64846.1 1256.27  15
   1   1  -5 63097.9 1327.66  36
  -1  -1   5 62122.7 1137.41  21
  -1  -1   4 11794.6 449.670  21
   1   1  -4 12180.6 533.568  25
   1   1  -4 11119.7 488.470  15
   1   1  -4 12065.8 515.982  14
  -1  -1   4 12244.8 460.683  17
   1   1  -4 12374.4 532.601  36
  -1  -1   4 11268.0 484.458  23
  -1  -1   3 66639.4 1419.72  72
   1   1  -3 64728.8 1033.68  14
  -1  -1   3 68182.1 1118.18  70
  -1  -1   3 65689.0 980.854  17
   1   1  -3 63302.4 1488.70   7
  -1  -1   3 65281.6 896.945  21
  -1  -1   3 66354.7 1016.52  71
   1   1  -2 784883. 3241.01  13
  -1  -1   2 775862. 2965.10  71
  -1  -1   2 777440. 4632.30   2
   1   1  -2 770504. 4691.39   7
  -1  -1   2 768904. 4484.00  72
   1   1  -1 368772. 1811.29  71
   1   1  -1 367439. 2909.32   7
  -1  -1   1 364374. 1872.10  71
   1   1   0 520494. 2463.17   8
   1   1   0 527051. 1940.71   4
   1   1   0 528277. 1613.09   9
  -1  -1   0 526082. 2403.17  71
  -1  -1   0 519441. 1956.58   5
   1   1   0 525409. 2374.47  71
   1   1   0 528811. 3006.41   7
   1   1   1 8296.89 401.760  70
   1   1   1 7653.79 308.022   5
  -1  -1  -1 7751.45 310.264   5
   1   1   1 7555.53 350.731  71
   1   1   1 7157.46 323.352  73
   1   1   1 7834.90 298.294   1
  -1  -1  -1 8234.04 402.267  70
  -1  -1  -1 7874.24 340.701   7
   1   1   1 7218.23 334.986   7
   1   1   2 11300.2 338.984  73
  -1  -1  -2 11204.8 299.804   1
   1   1   2 11331.9 454.528   5
   1   1   2 11718.2 394.897  12
  -1  -1  -2 12205.0 389.789   7
   1   1   2 12032.8 284.420   3
  -1  -1  -2 12546.2 546.231  70
  -1  -1  -3 76462.1 871.874   1
  -1  -1  -3 77065.8 1469.47  70
   1   1   3 75159.3 1346.58   5
   1   1   4 16050.6 724.594   5
  -1  -1  -4 16462.0 499.564   3
   1   1   4 18005.1 803.108  70
  -1  -1  -4 17568.7 794.941  70
  -1  -1  -5 188.495 97.3858   2
   1   1   5 359.956 110.920  30
  -1  -1  -5 340.761 138.295  29
  -1  -1  -6 28414.7 913.481  29
  -1  -1  -6 30106.2 882.295  36
   1   1   6 28291.5 726.716  23
  -1  -1  -6 29262.6 795.761  35
   1   1   6 29227.8 782.435  30
  -1  -1  -7 3806.39 388.471  29
  -1  -1  -7 3351.85 345.098  36
   1   1   7 3370.79 292.258  23
   1   1   7 3092.20 302.016  30
   1   1   8 2003.85 250.025  23
  -1  -1  -8 1901.99 313.359  29
  -1  -1  -8 1988.43 313.421  36
   1   1   8 2275.25 281.137  30
  -1  -1  -9 15661.5 864.732  29
   1   1   9 16168.9 751.773  30
  -1  -1  -9 15873.0 859.436  36
   1   1   9 16576.6 728.384  23
  -1  -1 -10 48782.0 1564.10  29
  -1  -1 -10 49183.2 1557.37  36
   1   1  11 39126.6 1426.91  47
  -1  -1 -11 36355.2 1388.91  36
  -1  -1 -11 40095.2 1363.01  43
  -1  -1 -11 37167.1 1332.38  60
   1   1  12 2645.96 383.577  47
  -1  -1 -12 2665.97 394.259  43
  -1  -1 -12 2693.12 382.101  60
  -1  -1 -13 1277.66 271.342  43
   1   1  13 963.954 280.568  47
  -1  -1 -13 1480.67 260.765  60
   1   1  14 6171.74 500.174  47
  -1  -1 -14 6249.77 437.487  60
  -1  -1 -14 6196.85 445.028  43
   1   1  15 26045.4 741.391  47
  -1  -2  13 74.8460 95.4091  61
   1   2 -13 29.8984 95.0912  43
   1   2 -12 2655.68 316.740  43
  -1  -2  12 2606.34 326.648  61
   1   2 -11 9429.26 645.193  43
  -1  -2  11 9699.81 589.959  68
  -1  -2  11 10010.9 676.874  61
   1   2 -10 3892.73 461.526  43
  -1  -2  10 3931.17 454.274  61
  -1  -2   9 4069.81 443.120  23
   1   2  -9 4393.41 511.013  36
   1   2  -9 5062.10 495.975  43
  -1  -2   9 4668.55 466.101  45
  -1  -2   9 4706.30 494.181  61
   1   2  -8 7487.18 640.338  36
   1   2  -8 7156.86 557.371  25
  -1  -2   8 6947.80 553.197  23
   1   2  -7 60760.4 1641.77  36
   1   2  -7 58249.7 1486.13  25
  -1  -2   7 59563.6 1491.73  23
  -1  -2   6 13735.5 686.711  23
   1   2  -6 14389.9 668.464  15
   1   2  -6 13539.3 691.642  25
   1   2  -6 14028.8 745.545  36
  -1  -2   5 4714.23 348.976  17
   1   2  -5 4458.32 345.668  15
  -1  -2   5 4382.20 374.465  23
   1   2  -5 3957.17 367.255  25
   1   2  -5 5308.43 435.794  36
   1   2  -4 78.3775 120.625  25
  -1  -2   4 77.4564 112.034  17
   1   2  -4 302.096 116.834  15
   1   2  -4 184.631 140.207  36
  -1  -2   4 74.2802 117.352  23
   1   2  -3 61745.3 1113.84  36
  -1  -2   3 61088.8 1090.76  23
   1   2  -3 61257.8 1072.08  14
  -1  -2   3 64208.2 1094.27  17
   1   2  -3 64907.9 1173.73  25
  -1  -2   2 66995.6 1482.03   2
  -1  -2   2 67836.9 1225.24   4
   1   2  -2 65293.8 965.643  14
  -1  -2   2 66867.6 1047.61  17
  -1  -2   2 66656.9 1184.81  71
   1   2  -2 67215.5 1501.39   7
  -1  -2   2 69596.0 1444.54  72
  -1  -2   1 441751. 3466.42   2
   1   2  -1 415279. 2263.75  13
   1   2  -1 431171. 2710.15  71
  -1  -2   1 427447. 2801.90  71
  -1  -2   1 427255. 2683.92   4
  -1  -2   1 420294. 2390.47  17
   1   2  -1 433899. 3474.68   7
   1   2   0 545004. 3523.86   7
   1   2   0 545379. 3001.52  71
   1   2   0 546148. 2761.67   4
   1   2   0 546030. 2152.46  11
  -1  -2   0 533111. 3097.56  71
  -1  -2   0 537074. 2794.81   4
   1   2   0 551357. 2160.67  13
   1   2   1 871.219 84.2887  11
   1   2   1 985.949 178.409  71
  -1  -2  -1 816.470 187.791  70
   1   2   1 1022.32 182.568   1
  -1  -2  -1 863.366 145.460   5
   1   2   1 878.881 93.2070   8
   1   2   1 789.824 167.826   7
  -1  -2  -1 944.904 178.666  71
   1   2   1 936.493 144.005   4
  -1  -2  -2 20190.0 727.358  70
  -1  -2  -2 19859.3 615.554   5
  -1  -2  -2 18884.0 584.639   1
   1   2   2 20310.9 584.828   1
   1   2   2 19504.4 662.352  71
   1   2   3 817.156 176.407   5
  -1  -2  -3 1226.33 228.231   5
   1   2   3 1260.29 162.151   3
  -1  -2  -3 1365.29 230.067  70
  -1  -2  -3 1192.36 157.066   1
   1   2   4 101118. 1836.21  70
   1   2   4 95534.0 1702.12   5
  -1  -2  -4 98260.8 1385.50   1
   1   2   4 97025.7 1799.02  71
  -1  -2  -4 99745.2 1803.36  70
  -1  -2  -5 37077.8 916.087  29
  -1  -2  -5 36684.7 749.564  19
   1   2   5 37852.8 802.739  30
  -1  -2  -6 3169.14 285.167  36
   1   2   6 2648.64 260.457  30
   1   2   6 2806.76 214.586  23
  -1  -2  -6 2502.04 243.121  19
  -1  -2  -6 2642.91 300.058  29
   1   2   7 11189.8 540.276  30
  -1  -2  -7 11797.0 640.854  29
  -1  -2  -7 12067.9 595.091  36
  -1  -2  -8 21044.5 918.280  29
  -1  -2  -8 20845.2 864.895  36
   1   2   8 20233.6 786.517  30
  -1  -2  -9 1281.79 296.962  29
  -1  -2  -9 1280.55 260.364  36
   1   2   9 1324.16 245.030  30
   1   2  10 20762.0 909.268  30
  -1  -2 -10 20664.6 1030.56  29
  -1  -2 -10 19351.3 966.534  36
   1   2  11 5633.45 550.066  47
  -1  -2 -11 6396.15 533.117  43
  -1  -2 -11 6032.17 569.213  36
   1   2  11 5714.12 497.311  30
  -1  -2 -11 5586.52 516.320  60
  -1  -2 -11 5283.64 552.192  29
   1   2  12 6307.71 600.138  47
  -1  -2 -12 6298.57 590.135  29
  -1  -2 -12 5873.57 553.770  60
  -1  -2 -12 6480.71 553.519  43
  -1  -2 -12 6795.13 605.790  36
  -1  -2 -13 10199.2 658.244  43
   1   2  13 9954.81 721.038  47
  -1  -2 -13 8612.51 632.997  60
  -1  -2 -14-28.4495 160.235  43
  -1  -2 -14 123.586 170.732  60
   1   2  14 60.1146 117.094  69
   1   2  14 165.552 199.337  47
   1   2  15 9042.56 512.886  47
  -1  -2 -15 8244.72 450.331  60
   1   3 -12 5777.98 385.895  43
  -1  -3  12 4950.90 365.488  61
   1   3 -11 15150.6 739.545  43
  -1  -3  11 16303.0 778.727  61
   1   3 -10 2623.77 318.172  42
   1   3 -10 3002.87 388.654  43
  -1  -3  10 2441.52 358.874  61
  -1  -3   9 6156.80 523.915  45
   1   3  -9 6763.42 530.839  42
   1   3  -9 5615.23 557.479  36
   1   3  -9 5616.20 538.451  43
  -1  -3   9 6253.56 573.049  61
  -1  -3   8 698.808 200.875  23
  -1  -3   8 929.013 243.830  45
   1   3  -8 1492.66 280.619  42
  -1  -3   8 1182.14 293.076  61
   1   3  -8 860.731 239.497  36
  -1  -3   7 140.494 140.093  23
   1   3  -7 91.7705 148.353  25
   1   3  -7 71.7734 159.492  36
  -1  -3   6 753.242 215.931  23
   1   3  -6 782.282 214.271  25
   1   3  -6 254.558 180.937  36
   1   3  -5 6388.74 480.452  25
   1   3  -5 6297.37 497.297  36
  -1  -3   5 6078.32 472.486  23
  -1  -3   5 6795.06 454.048  17
  -1  -3   4 27.5393 126.391  17
   1   3  -4 138.668 132.063  36
  -1  -3   4 94.1676 137.523  23
  -1  -3   3 4353.94 332.974  23
   1   3  -3 5221.64 377.273  25
  -1  -3   3 3995.36 322.934  17
   1   3  -3 4726.68 357.087  36
  -1  -3   2 81414.0 1736.70  70
   1   3  -2 79937.9 1130.67  14
  -1  -3   2 78077.5 1563.24   4
   1   3  -2 73989.7 1487.53  71
  -1  -3   2 77422.1 1200.75  23
  -1  -3   2 76903.9 1261.29  17
   1   3  -2 78844.2 1299.45  25
  -1  -3   2 77206.2 1544.68  71
   1   3  -1 26031.8 687.935  25
   1   3  -1 23570.0 791.953  71
   1   3  -1 23867.3 540.499  14
  -1  -3   1 24928.3 809.704   4
  -1  -3   1 24629.8 683.882  17
  -1  -3   1 23647.4 823.170  71
  -1  -3   0 999999. 5366.97   7
  -1  -3   0 972682. 4700.38   4
   1   3   0 977607. 5412.44   7
  -1  -3   0 990590. 3863.45  17
  -1  -3   0 983603. 5022.29  71
   1   3   0 975324. 5849.15   1
   1   3   0 986059. 4839.86  71
   1   3   1 57031.4 676.893  13
  -1  -3  -1 61045.3 1248.62  71
  -1  -3  -1 59542.8 882.745  17
   1   3   1 60785.6 1339.22   1
  -1  -3  -1 62299.1 1292.61   7
   1   3   1 62236.4 1153.74   4
   1   3   1 60202.1 1217.54  71
   1   3   2 26375.5 847.043  71
   1   3   2 27113.5 801.773   4
  -1  -3  -2 27370.5 808.071   5
  -1  -3  -2 26499.2 845.104  71
  -1  -3  -2 27388.8 917.641  70
   1   3   2 24956.1 809.802   1
  -1  -3  -2 26927.8 825.227   7
  -1  -3  -3 150799. 1952.09   7
  -1  -3  -3 154452. 2006.97   5
   1   3   3 149969. 2103.04  71
   1   3   3 151996. 1936.42   1
   1   3   4 74336.3 995.050  18
  -1  -3  -4 73092.9 1500.88   5
  -1  -3  -4 74079.3 1610.72  70
   1   3   4 76202.9 1312.98   3
  -1  -3  -5 21301.2 547.155  19
  -1  -3  -5 20792.0 661.890  32
  -1  -3  -5 21148.0 795.251   1
   1   3   5 21302.1 553.834  18
   1   3   5 21540.1 614.903  30
  -1  -3  -6-126.883 161.050  29
  -1  -3  -6 11.4904 105.045  36
  -1  -3  -6 207.154 112.409  19
   1   3   6 44.5165 106.832  30
  -1  -3  -7-24.2277 160.732  29
  -1  -3  -7 76.6654 110.649  36
  -1  -3  -7 14.4200 95.6892  19
   1   3   7 26.5933 113.515  30
  -1  -3  -8 80165.0 1754.35  29
  -1  -3  -8 80757.5 1622.05  36
   1   3   8 78139.4 1529.38  30
   1   3   9 116738. 2015.20  30
  -1  -3  -9 117072. 2281.29  29
  -1  -3  -9 115688. 2133.49  36
  -1  -3 -10 6480.30 587.347  29
  -1  -3 -10 6047.06 534.009  36
   1   3  10 6709.35 528.655  30
   1   3  11 13269.2 762.652  30
  -1  -3 -11 13662.8 876.508  29
  -1  -3 -11 13310.5 816.914  36
  -1  -3 -12 5945.17 582.715  29
  -1  -3 -12 6210.78 576.452  36
   1   3  12 5996.89 582.533  47
  -1  -3 -12 6260.97 575.954  60
   1   3  13 5131.64 534.340  47
  -1  -3 -13 4934.66 512.045  60
  -1  -3 -14 37485.1 1217.95  60
   1   3  14 38592.4 1282.47  47
   1   3  14 37887.5 1193.90  69
   1   3  15 9673.41 573.801  47
   1   3  15 9630.07 491.964  69
  -1  -3 -15 9569.33 541.257  60
   1   4 -11 136.567 108.524  43
  -1  -4  11 59.0568 140.762  61
   1   4 -10 308.610 141.741  43
   1   4 -10 191.597 114.302  42
  -1  -4  10 174.652 190.757  61
   1   4  -9 65.9692 154.988  43
  -1  -4   9 30.4585 182.847  61
   1   4  -8 6187.79 550.966  43
   1   4  -8 5861.02 519.643  42
   1   4  -8 4962.23 503.940  36
  -1  -4   8 6670.47 541.840  45
  -1  -4   8 6627.27 581.780  61
  -1  -4   7 15188.8 808.076  45
   1   4  -7 15432.8 821.181  42
  -1  -4   7 14809.8 851.189  61
   1   4  -7 15124.5 888.853  36
  -1  -4   7 14038.0 800.032  23
  -1  -4   6 5356.65 493.121  23
   1   4  -6 5354.85 518.610  36
   1   4  -6 4791.35 464.631  25
   1   4  -5 2718.92 369.891  36
   1   4  -5 2678.91 344.511  25
  -1  -4   5 2300.15 314.791  23
  -1  -4   5 2590.89 310.154  17
  -1  -4   4 3088.95 340.133  23
   1   4  -4 2376.36 311.307  25
  -1  -4   4 2189.37 289.336  17
   1   4  -4 2564.36 334.207  36
  -1  -4   3 56213.8 1281.22  17
   1   4  -3 57127.6 1299.90  36
   1   4  -3 55110.0 1294.22  25
  -1  -4   3 53528.3 1201.36  23
   1   4  -2 55469.7 1150.26  36
   1   4  -2 55738.8 1212.32  25
  -1  -4   2 56868.1 1217.70  17
  -1  -4   2 53957.2 1105.29  23
  -1  -4   1 70129.7 1130.67  23
   1   4  -1 72138.8 1279.55  25
  -1  -4   1 71778.9 1269.35  17
  -1  -4   0 11091.6 609.913   4
   1   4   0 10678.0 467.203  25
  -1  -4   0 9999.41 620.231  71
  -1  -4   0 9150.95 455.071  17
  -1  -4  -1 21113.9 867.216  71
   1   4   1 22637.2 625.154  25
   1   4   1 21744.7 801.259   4
   1   4   1 20896.2 835.885  71
  -1  -4  -1 20307.0 608.628  17
  -1  -4  -2 2466.52 210.473  17
   1   4   2 3115.26 339.256  71
   1   4   2 2855.63 343.451   1
   1   4   2 2816.56 312.194   4
  -1  -4  -2 3149.77 354.864  71
  -1  -4  -3 2791.07 312.240   5
  -1  -4  -3 3011.87 345.246   1
   1   4   3 3285.41 344.966   4
   1   4   3 3074.04 343.720   1
   1   4   4 22585.5 855.799   3
   1   4   4 23320.1 639.386  18
  -1  -4  -4 24463.4 728.447  32
  -1  -4  -5 4232.30 308.525  31
   1   4   5 4093.64 289.196  30
   1   4   5 3949.61 381.318   3
  -1  -4  -5 3734.82 384.904   1
   1   4   5 4007.36 282.654  18
  -1  -4  -5 4145.15 314.920  32
  -1  -4  -6 8164.37 462.124  31
  -1  -4  -6 8167.43 393.935  19
  -1  -4  -6 8605.54 470.288  32
   1   4   6 8464.57 441.397  30
  -1  -4  -7 18165.4 684.753  36
  -1  -4  -7 19638.1 680.799  19
   1   4   7 18685.7 697.544  30
   1   4   8 39609.4 1105.22  30
  -1  -4  -8 42494.2 1287.85  29
  -1  -4  -8 41873.1 1089.64  19
  -1  -4  -8 43379.4 1161.56  36
  -1  -4  -9 72980.5 1805.49  29
  -1  -4  -9 75225.9 1589.27  19
   1   4   9 72171.8 1605.92  30
  -1  -4  -9 71633.7 1651.60  36
   1   4  10 37785.1 1231.04  30
  -1  -4 -10 37740.7 1374.23  29
  -1  -4 -10 36816.8 1264.83  36
  -1  -4 -11 1257.85 272.990  36
   1   4  11 1654.30 279.334  30
  -1  -4 -11 1044.00 280.426  29
   1   4  12 134.805 164.730  30
   1   4  12 102.069 174.999  47
  -1  -4 -12 223.006 177.873  29
  -1  -4 -12 103.303 224.215  36
  -1  -4 -12 209.166 182.462  60
   1   4  13 5223.19 541.921  47
   1   4  13 3883.74 467.506  69
  -1  -4 -13 5594.39 553.093  60
   1   4  14 1712.07 319.446  47
   1   4  14 1490.52 269.414  69
  -1  -4 -14 1621.74 313.433  60
   1   4  15-44.8812 198.082  47
   1   4  15 211.731 128.581  69
  -1  -4 -15 236.675 153.387  60
   1   4  16-119.198 125.106  47
  -1  -4 -16 80.1441 87.2287  60
  -1  -5  11 3226.97 255.262  61
   1   5 -10 62.6340 113.776  43
   1   5 -10-34.9553 84.6404  42
  -1  -5  10-11.4632 131.905  61
   1   5  -9 7372.58 525.098  43
   1   5  -9 6857.82 508.966  42
  -1  -5   9 6060.43 517.391  61
  -1  -5   8 13885.7 756.222  45
   1   5  -8 13133.2 760.814  43
   1   5  -8 13279.6 754.330  42
  -1  -5   8 13416.8 813.981  61
  -1  -5   7 45375.8 1393.02  23
   1   5  -7 46328.4 1440.68  42
  -1  -5   7 46296.9 1418.84  45
   1   5  -7 48563.4 1462.06  43
  -1  -5   7 47263.9 1520.66  61
   1   5  -7 44546.4 1487.93  36
   1   5  -6-197.424 152.899  25
  -1  -5   6 631.996 219.928  23
  -1  -5   6 276.963 188.556  61
   1   5  -6 42.7373 181.211  36
  -1  -5   6 294.131 213.707  45
   1   5  -6 205.315 153.184  42
   1   5  -5 879.578 240.808  36
  -1  -5   5 1013.49 233.118  23
   1   5  -5 1118.44 254.420  25
  -1  -5   5 1331.35 258.352  17
   1   5  -4 431.310 175.335  25
  -1  -5   4-141.633 196.920  17
   1   5  -4 93.9937 178.242  36
  -1  -5   3 4725.29 406.372  23
  -1  -5   3 3237.97 362.719  17
   1   5  -3 4232.62 408.131  25
   1   5  -3 3335.81 368.435  36
  -1  -5   2 30203.8 900.277  23
   1   5  -2 28580.5 963.813  25
  -1  -5   2 32071.2 1016.76  17
   1   5  -2 30877.9 961.478  36
  -1  -5   1 350.571 123.222  23
   1   5  -1 348.875 133.214  36
   1   5  -1 172.976 156.609  25
  -1  -5   1 344.445 172.567  17
  -1  -5   0 8428.76 394.236  23
  -1  -5   0 8823.20 491.978  17
   1   5   0 8133.08 415.063  36
   1   5   0 8651.26 480.207  25
   1   5   1 266743. 2424.71  25
  -1  -5  -1 267131. 2272.11  32
  -1  -5  -2 12880.2 538.898  32
   1   5   2 12757.4 513.812  25
  -1  -5  -2 12368.7 492.423  17
  -1  -5  -3 8513.13 460.078  32
  -1  -5  -3 7774.20 361.258  17
   1   5   3 7688.44 393.793  25
  -1  -5  -4 138812. 1622.91  31
   1   5   4 144333. 1749.70  18
  -1  -5  -4 139208. 1775.47  34
  -1  -5  -4 140247. 1876.73  32
   1   5   4 139014. 1608.26  25
   1   5   5 839.411 157.645  28
   1   5   5 772.460 168.810  18
  -1  -5  -5 651.423 151.234  34
   1   5   5 952.377 163.871  25
  -1  -5  -5 1164.53 169.450  31
  -1  -5  -5 983.302 204.505  32
   1   5   5 646.634 130.853  30
  -1  -5  -6 12733.4 593.582  31
  -1  -5  -6 12840.9 615.259  32
   1   5   6 12823.9 550.862  30
   1   5   6 13286.9 569.657  18
  -1  -5  -6 13410.7 542.790  34
  -1  -5  -7 30840.0 994.194  31
   1   5   7 31849.7 920.793  30
  -1  -5  -7 29698.0 964.724  32
   1   5   7 32303.9 893.683  18
   1   5   8 88772.1 1661.55  30
  -1  -5  -8 90193.4 1672.89  36
  -1  -5  -9 15737.8 864.850  29
   1   5   9 16409.3 778.342  30
  -1  -5  -9 16787.2 791.483  36
  -1  -5 -10 509.924 222.030  29
  -1  -5 -10 236.255 163.738  36
   1   5  10-50.3847 190.271  30
   1   5  11 50126.7 1566.16  21
  -1  -5 -11 50382.4 1648.76  29
   1   5  11 49433.7 1475.01  30
  -1  -5 -11 53515.2 1572.10  36
   1   5  12 10477.9 730.267  69
   1   5  12 11458.6 734.634  30
   1   5  12 11892.0 776.102  21
   1   5  12 11519.8 786.074  47
  -1  -5 -12 11187.6 800.649  29
  -1  -5 -12 11650.1 757.554  60
   1   5  13 4386.65 486.585  47
   1   5  13 3638.54 472.530  69
  -1  -5 -13 5057.91 521.169  60
   1   5  14 29898.4 1181.62  47
  -1  -5 -14 29007.6 1061.30  63
  -1  -5 -14 30022.5 1149.64  60
   1   5  14 29699.0 1131.55  69
   1   5  15 11604.4 670.447  47
   1   5  15 11757.0 633.423  69
  -1  -5 -15 11376.8 636.391  60
   1   5  16-2.24425 132.026  47
  -1  -5 -16 10.8757 94.3609  60
  -1  -6  10 280.914 116.284  61
   1   6 -10 234.140 88.5398  42
   1   6  -9 2364.71 253.231  43
   1   6  -9 1789.20 247.936  42
  -1  -6   9 1511.75 251.426  61
   1   6  -8 175.424 112.234  43
   1   6  -8 270.690 140.349  42
  -1  -6   8 271.673 195.653  61
  -1  -6   7 3500.51 399.829  45
   1   6  -7 3860.55 428.775  42
  -1  -6   7 3511.34 427.561  61
   1   6  -6 1156.47 245.789  42
  -1  -6   6 866.039 269.025  61
  -1  -6   6 916.480 245.605  23
  -1  -6   6 1224.83 259.669  45
  -1  -6   5 1181.38 266.488  23
   1   6  -5 1816.69 298.132  42
  -1  -6   5 1475.01 268.886  17
  -1  -6   5 1432.64 316.582  61
   1   6  -5 1392.32 286.889  25
   1   6  -5 1455.58 292.306  36
  -1  -6   5 1398.06 277.886  45
  -1  -6   4 3575.46 401.146  17
  -1  -6   4 2985.67 368.492  23
   1   6  -4 2785.24 383.566  25
   1   6  -4 2916.32 396.306  36
  -1  -6   3 32534.2 1073.55  23
   1   6  -3 30304.0 1126.33  25
  -1  -6   3 30766.9 1123.53  17
   1   6  -3 30071.6 1118.19  36
  -1  -6   2 9683.52 559.994  23
  -1  -6   2 11137.7 657.696  17
   1   6  -2 9819.30 625.340  25
   1   6  -2 9586.65 598.199  36
  -1  -6   1 372.015 141.896  23
  -1  -6   1 261.491 196.730  17
   1   6  -1 170.727 164.156  25
   1   6  -1 197.151 136.564  36
  -1  -6   0 4011.10 373.316  17
   1   6   0 4066.56 374.044  25
  -1  -6  -1 9786.16 509.871  32
  -1  -6  -1 9658.63 532.208  17
   1   6   1 9658.77 526.217  25
  -1  -6  -2 6079.46 429.028  32
  -1  -6  -2 5447.93 381.932  17
   1   6   2 5543.49 392.343  25
  -1  -6  -3 4848.53 395.124  32
   1   6   3 4592.25 371.738  18
  -1  -6  -3 4753.94 330.387  17
   1   6   3 5209.80 370.963  25
  -1  -6  -4 4758.59 404.373  32
   1   6   4 4345.27 331.539  25
   1   6   4 4388.48 358.474  18
  -1  -6  -4 4825.62 325.543  31
  -1  -6  -5 2357.61 252.144  31
   1   6   5 1703.39 219.988  25
   1   6   5 2390.39 286.023  18
   1   6   5 2285.96 232.213  30
  -1  -6  -5 2056.14 286.477  32
  -1  -6  -5 1755.51 249.041  34
   1   6   6 6876.68 418.310  30
  -1  -6  -6 6259.56 485.821  32
   1   6   6 6508.77 443.611  18
  -1  -6  -6 6172.49 433.174  31
  -1  -6  -7 462.123 211.669  31
   1   6   7 676.793 176.810  30
   1   6   7 753.146 176.172  18
  -1  -6  -8 31066.4 1096.10  32
   1   6   8 30915.3 972.788  18
   1   6   8 31408.1 1013.68  30
  -1  -6  -8 30990.6 1088.99  31
  -1  -6  -9 24566.7 1087.74  29
   1   6   9 23990.4 954.099  30
   1   6  10 31139.3 1139.28  30
   1   6  10 31873.4 1183.96  21
  -1  -6 -10 31535.1 1286.80  29
   1   6  11 21108.7 985.044  30
  -1  -6 -11 24152.1 1172.68  29
   1   6  11 24319.2 1075.94  21
   1   6  12 16729.9 921.260  47
   1   6  12 17455.9 912.922  30
  -1  -6 -12 18323.9 1025.01  29
   1   6  12 18801.9 970.902  21
  -1  -6 -12 17915.2 932.198  60
   1   6  12 19425.0 1006.83  69
   1   6  13 19678.8 1026.45  67
   1   6  13 22929.4 1075.37  47
   1   6  13 21355.3 1049.37  69
  -1  -6 -13 20771.4 1000.65  60
   1   6  14 2871.08 374.357  69
   1   6  14 2107.36 359.192  47
  -1  -6 -14 2248.64 342.978  60
  -1  -6 -14 2568.14 362.745  63
   1   6  15 2936.40 361.676  47
  -1  -6 -15 2755.57 327.894  60
   1   6  15 2667.18 333.284  69
  -1  -6 -15 2414.18 294.354  63
   1   6  16 1660.24 225.185  47
  -1  -6 -16 1503.16 211.749  60
   1   7  -9 4514.60 307.095  42
  -1  -7   9 4882.30 338.298  61
   1   7  -8 5944.70 443.849  42
  -1  -7   8 6903.25 494.955  61
  -1  -7   7 37489.6 1140.26  45
   1   7  -7 37088.6 1182.57  42
  -1  -7   7 38784.5 1264.40  61
   1   7  -6 2309.51 350.954  42
  -1  -7   6 2722.51 360.464  45
  -1  -7   6 2175.05 365.204  61
  -1  -7   5 2555.73 368.429  45
   1   7  -5 2374.75 367.515  42
  -1  -7   5 2494.34 398.202  61
  -1  -7   4 23865.7 999.721  23
  -1  -7   4 27009.7 1112.00  17
  -1  -7   4 25921.0 1133.87  61
   1   7  -4 26660.3 1069.73  49
   1   7  -4 27126.1 1125.31  25
   1   7  -4 26025.1 1083.40  42
   1   7  -4 25439.5 1068.53  51
  -1  -7   4 25529.1 1094.98  45
  -1  -7   3 10045.5 628.224  23
  -1  -7   3 11792.2 746.395  17
   1   7  -3 10247.4 703.944  25
  -1  -7   2 21644.9 971.410  17
   1   7  -2 19444.0 931.154  25
  -1  -7   1 4339.77 452.449  17
   1   7  -1 3221.39 385.823  25
   1   7   0 333.548 129.142  18
   1   7   0 600.328 196.869  25
  -1  -7   0 900.636 219.329  17
   1   7   1 475.624 158.118  18
   1   7   1 807.202 209.488  25
  -1  -7  -1 517.344 178.280  17
  -1  -7  -2 47809.8 1219.46  32
  -1  -7  -2 46461.1 1195.83  17
   1   7   2 45656.5 1210.70  25
  -1  -7  -3 68234.0 1502.98  32
  -1  -7  -3 68746.1 1360.23  17
   1   7   3 68391.7 1474.64  18
   1   7   3 68258.8 1431.14  25
  -1  -7  -4 72047.6 1595.24  32
   1   7   4 75391.5 1535.65  18
   1   7   4 74337.3 1463.99  25
   1   7   5 16607.1 694.504  25
  -1  -7  -5 17505.8 706.047  31
   1   7   5 17255.7 754.295  18
  -1  -7  -5 17192.1 803.668  32
  -1  -7  -5 17016.2 766.937  34
   1   7   6 734.985 148.358  30
   1   7   6 488.972 178.177  18
  -1  -7  -6 840.143 190.483  34
  -1  -7  -6 529.598 198.498  32
  -1  -7  -6 473.641 123.142  31
  -1  -7  -7 52897.1 1463.42  32
   1   7   7 54059.7 1348.24  18
   1   7   7 55263.1 1266.44  30
  -1  -7  -7 53400.2 1393.66  31
  -1  -7  -7 55689.5 1323.86  34
  -1  -7  -8 73526.1 1723.71  31
   1   7   8 77697.8 1611.13  30
  -1  -7  -8 76294.7 1798.91  32
  -1  -7  -9 64270.9 1678.46  32
   1   7   9 64054.3 1559.76  30
   1   7  10 14105.3 788.429  30
  -1  -7 -10 14558.9 898.304  29
   1   7  10 16234.6 837.425  21
   1   7  11 7155.85 585.966  30
   1   7  11 7869.30 616.385  21
   1   7  11 7678.11 613.316  47
  -1  -7 -11 8800.33 719.988  29
   1   7  11 6924.49 587.100  66
   1   7  11 8268.20 649.941  69
   1   7  12 1877.39 342.901  47
  -1  -7 -12 2548.91 417.972  29
   1   7  12 2456.00 372.814  69
   1   7  12 1874.35 339.530  30
  -1  -7 -12 2234.98 345.163  60
   1   7  13 9965.82 708.852  47
  -1  -7 -13 10055.4 714.670  63
  -1  -7 -13 9773.75 673.531  60
   1   7  13 8908.10 717.912  67
   1   7  13 9486.29 713.722  69
  -1  -7 -14 1400.55 282.018  60
   1   7  14 1454.24 300.336  47
  -1  -7 -14 1136.82 283.941  63
   1   7  14 1347.80 289.358  69
   1   7  14 1288.76 283.803  67
   1   7  15 4397.95 421.221  69
   1   7  15 3758.80 398.223  47
  -1  -7 -15 3938.75 371.019  60
  -1  -7 -15 3826.84 376.175  63
   1   7  16 1718.15 245.677  47
  -1  -7 -16 1243.23 186.926  63
  -1  -7 -16 1753.59 226.176  60
   1   8  -8 1047.03 166.660  42
  -1  -8   8 1296.41 181.933  61
  -1  -8   7 2109.38 283.160  61
   1   8  -7 2112.10 269.604  42
  -1  -8   6 14104.7 709.144  45
   1   8  -6 12723.3 693.771  42
  -1  -8   6 12205.1 712.916  61
   1   8  -5 341.713 147.414  51
  -1  -8   5 9.32607 203.265  45
   1   8  -5 246.476 161.598  42
  -1  -8   5 291.119 188.645  61
   1   8  -4-499.658 180.065  51
   1   8  -4 154.336 189.884  49
  -1  -8   4 97.7022 186.321  45
   1   8  -4 86.4453 141.944  42
  -1  -8   4-50.8048 172.950  61
  -1  -8   3 9702.10 689.577  17
   1   8  -3 8703.79 653.360  51
   1   8  -3 9475.90 661.206  42
   1   8  -3 8969.75 652.857  49
  -1  -8   3 9092.31 686.726  45
  -1  -8   3 9170.96 682.722  61
   1   8  -3 8609.44 650.947  25
  -1  -8   2 7823.21 615.895  17
   1   8  -2 7711.62 617.811  25
  -1  -8   1 12212.6 768.719  17
   1   8  -1 10447.5 717.183  25
  -1  -8   0 9758.02 663.470  17
   1   8   0 9607.35 667.642  25
   1   8   1 31029.9 1140.22  25
   1   8   1 32986.5 1099.92  18
  -1  -8  -1 32350.2 1139.02  17
   1   8   2 92208.5 1849.81  18
   1   8   2 93515.0 1904.12  25
  -1  -8  -3 32066.0 1123.73  32
   1   8   3 31567.6 1082.98  25
  -1  -8  -3 31346.9 1015.72  17
   1   8   3 30675.0 1079.02  18
  -1  -8  -4 15775.2 825.841  32
   1   8   4 15928.0 789.375  18
   1   8   4 16121.3 771.240  25
   1   8   5 28334.4 1044.31  18
  -1  -8  -5 27279.5 1088.62  32
   1   8   5 28800.3 996.239  25
  -1  -8  -6 11123.6 726.894  32
  -1  -8  -6 11344.5 630.521  31
   1   8   6 11677.9 683.785  18
  -1  -8  -6 11198.4 681.162  34
   1   8   6 11686.9 644.315  25
  -1  -8  -7 33875.9 1141.26  31
  -1  -8  -7 34401.2 1275.11  32
  -1  -8  -7 36744.5 1181.10  34
   1   8   7 35026.4 1172.67  18
  -1  -8  -8 3254.40 494.181  32
  -1  -8  -8 4339.83 480.318  31
   1   8   8 4042.35 419.819  18
  -1  -8  -9 4876.95 549.283  31
   1   8   9 4100.31 421.090  30
   1   8   9 4872.37 466.212  18
  -1  -8  -9 4648.14 556.749  32
   1   8  10-42.6181 208.192  30
   1   8  11 4707.19 501.864  69
   1   8  11 5171.56 510.767  30
  -1  -8 -11 5029.88 563.169  29
   1   8  11 5352.27 539.798  44
  -1  -8 -11 4946.57 508.270  63
   1   8  11 5438.44 526.714  66
   1   8  12 3935.58 481.459  69
   1   8  12 3595.93 434.340  30
   1   8  12 3912.66 451.790  47
  -1  -8 -12 4233.77 512.848  29
  -1  -8 -12 3509.34 438.961  63
   1   8  12 3643.10 491.464  67
   1   8  12 3811.89 443.642  66
   1   8  13 6645.78 603.964  69
   1   8  13 7074.08 582.514  47
   1   8  13 6216.23 619.095  67
  -1  -8 -13 7129.84 611.915  63
   1   8  14 13256.4 756.400  47
  -1  -8 -14 12169.7 745.090  63
   1   8  14 12474.7 789.814  67
   1   8  14 13086.4 782.612  69
  -1  -8 -15 11131.4 637.592  63
   1   8  15 12872.1 675.880  47
   1   8  15 12891.4 695.624  67
   1   8  16 4559.16 342.038  47
  -1  -8 -16 4051.12 323.702  63
   1   9  -7 293.986 95.9054  42
  -1  -9   7 277.735 106.232  61
   1   9  -6 3288.70 317.987  42
  -1  -9   6 3803.67 351.359  61
  -1  -9   5 2751.55 326.777  45
   1   9  -5 2794.30 318.910  51
  -1  -9   5 2713.35 360.062  61
   1   9  -5 2916.98 347.237  42
   1   9  -4 17437.6 856.834  51
  -1  -9   4 17244.0 856.944  45
   1   9  -4 17199.0 836.114  42
  -1  -9   4 16823.8 873.604  61
  -1  -9   3 23939.9 1073.76  45
   1   9  -3 25695.1 1093.29  51
   1   9  -3 23695.8 1017.60  42
  -1  -9   3 23704.2 1084.38  61
   1   9  -3 25314.1 1073.96  49
   1   9  -2 8622.29 604.114  42
   1   9  -2 7918.11 636.155  49
  -1  -9   2 9162.13 689.335  45
   1   9  -2 7796.32 629.057  51
   1   9  -2 7170.05 611.458  25
  -1  -9   2 8266.35 647.036  61
   1   9  -1 743.147 212.352  51
  -1  -9   1 983.344 262.801  45
   1   9  -1 574.428 229.257  25
  -1  -9   1 581.845 208.923  17
   1   9  -1 641.266 243.460  49
  -1  -9   1 685.114 209.363  61
  -1  -9   0 1142.25 267.583  17
   1   9   0 1166.48 281.776  25
  -1  -9  -1 4465.09 469.871  17
   1   9   1 4050.84 464.040  25
  -1  -9  -2-29.2481 160.752  17
   1   9   2 312.100 200.860  18
   1   9   2 105.545 175.197  25
  -1  -9  -3 239.929 194.325  32
   1   9   3 166.049 182.415  18
   1   9   3 204.153 192.330  25
  -1  -9  -3 256.967 169.702  17
   1   9   4 8471.63 626.986  18
   1   9   4 7660.79 592.695  25
   1   9   5 1981.46 326.446  18
  -1  -9  -5 2064.53 357.106  32
  -1  -9  -5 2028.25 334.966  34
   1   9   5 2014.69 315.382  25
  -1  -9  -6 42166.5 1450.22  32
   1   9   6 42885.4 1306.95  25
   1   9   6 45109.5 1409.20  18
  -1  -9  -6 45450.0 1439.37  34
   1   9   7 145598. 2511.33  18
  -1  -9  -7 148273. 2474.12  31
  -1  -9  -7 142678. 2702.16  32
  -1  -9  -7 149710. 2545.74  34
  -1  -9  -8 21143.0 1059.18  32
  -1  -9  -8 20629.0 966.437  31
   1   9   8 20978.4 973.998  18
  -1  -9  -9 367.252 381.500  32
   1   9   9 579.386 217.948  18
  -1  -9  -9-176.420 252.799  31
  -1  -9 -10 401.069 304.038  32
   1   9  10 230.709 176.700  44
   1   9  10 589.188 185.185  66
   1   9  10 536.281 258.323  67
  -1  -9 -10 589.332 199.363  63
  -1  -9 -11 9632.26 755.622  29
   1   9  11 9761.18 743.927  44
  -1  -9 -11 10687.0 730.060  63
   1   9  11 10583.2 820.518  67
   1   9  11 9599.71 702.755  66
  -1  -9 -12 17361.4 923.737  63
  -1  -9 -12 19043.4 1037.84  29
   1   9  12 19186.8 1099.67  67
   1   9  12 18312.0 966.330  44
   1   9  12 17268.6 886.600  30
   1   9  12 18143.5 944.049  66
   1   9  13-9.60312 195.990  67
  -1  -9 -13 597.205 233.930  63
   1   9  14 730.568 221.665  47
  -1  -9 -14 186.223 184.467  63
   1   9  14 477.604 222.957  67
   1   9  15 237.351 152.310  47
  -1  -9 -15 158.353 141.422  63
   1   9  15 501.115 190.183  67
   1   9  16 788.427 150.353  67
  -1  -9 -16 842.136 166.843  63
  -1 -10   5 2120.14 252.945  61
   1  10  -5 1994.43 231.154  51
  -1 -10   5 2044.58 228.357  45
   1  10  -5 2242.60 242.370  42
   1  10  -4 4377.75 397.853  51
   1  10  -4 4270.19 366.628  42
  -1 -10   4 4624.86 409.072  45
  -1 -10   4 4481.10 411.308  61
  -1 -10   3 362.190 213.557  45
   1  10  -3 272.674 138.113  42
  -1 -10   3 616.516 233.106  61
   1  10  -3 541.553 193.144  51
   1  10  -2 3333.75 416.866  51
   1  10  -2 3371.69 420.033  49
  -1 -10   2 3240.09 427.670  45
  -1 -10   2 3545.64 436.992  61
   1  10  -1 3173.87 421.555  51
  -1 -10   1 2831.83 418.345  45
   1  10  -1 3369.73 416.116  25
  -1 -10   1 2576.64 394.940  61
   1  10  -1 3465.33 439.850  49
   1  10   0 14856.0 867.984  51
   1  10   0 14154.5 853.481  49
   1  10   0 13042.5 819.228  25
  -1 -10   0 13358.9 823.352  61
  -1 -10   0 14316.0 847.839  34
  -1 -10   0 13301.3 848.091  45
   1  10   1 4638.42 505.223  49
   1  10   1 4998.08 531.554  25
   1  10   1 4242.93 477.812  51
  -1 -10  -1 4275.90 508.295  45
  -1 -10  -1 5151.14 512.736  17
  -1 -10  -1 4752.51 502.356  61
   1  10   1 5443.89 529.284  52
  -1 -10  -1 5329.21 541.618  34
   1  10   2 21588.8 1046.87  52
  -1 -10  -2 22773.3 1024.46  17
   1  10   2 23234.0 1054.23  51
   1  10   2 21565.3 1029.39  49
  -1 -10  -2 21408.0 1035.55  45
   1  10   2 21467.2 1055.54  25
  -1 -10  -2 23507.3 1132.79  34
   1  10   3 8894.36 677.381  25
   1  10   3 8889.13 650.769  18
  -1 -10  -4 1418.21 311.346  32
   1  10   4 1379.17 285.248  18
   1  10   4 1271.11 292.995  25
  -1 -10  -4 1389.40 323.881  34
   1  10   5 24033.5 1059.04  25
   1  10   5 23635.9 1077.40  18
  -1 -10  -5 23969.5 1144.72  34
  -1 -10  -5 23756.2 1122.39  32
  -1 -10  -6 160.593 191.305  32
   1  10   6 118.400 144.141  18
  -1 -10  -6 41.1619 178.683  34
  -1 -10  -7 379.461 334.613  32
   1  10   7 354.579 194.929  18
  -1 -10  -7 460.581 205.830  34
   1  10   8 1108.11 269.422  18
   1  10   8 923.126 259.010  44
  -1 -10  -9 4808.85 596.022  32
  -1 -10  -9 4638.24 477.598  31
   1  10   9 4173.68 516.937  44
   1  10   9 4066.57 476.381  18
   1  10   9 5320.96 578.712  67
   1  10  10 428.518 234.550  44
   1  10  10-112.761 264.796  67
  -1 -10 -10-117.535 194.861  63
  -1 -10 -11 11893.9 824.530  29
   1  10  11 12045.5 840.252  44
  -1 -10 -11 10915.0 711.188  63
   1  10  11 12394.4 886.978  67
  -1 -10 -12 10120.0 687.482  63
   1  10  12 11746.4 787.454  44
   1  10  12 10396.4 814.316  67
  -1 -10 -13 38064.4 1275.72  63
   1  10  13 39160.9 1464.30  67
  -1 -10 -14 4507.80 444.188  63
   1  10  14 5133.33 518.657  67
  -1 -10 -15 833.253 192.435  63
   1  10  15 1187.04 239.845  67
  -1 -10 -16 16691.8 582.400  63
  -1 -11   4 4696.84 307.923  45
  -1 -11   4 4809.94 334.352  61
   1  11  -4 5000.49 332.556  51
  -1 -11   3 1966.53 257.836  45
  -1 -11   3 2234.61 269.158  61
   1  11  -3 2158.11 287.005  51
   1  11  -2 131.524 177.124  51
  -1 -11   2 393.001 194.643  45
  -1 -11   2 300.720 183.191  61
   1  11  -1 791.659 238.835  51
   1  11  -1 355.689 202.913  49
  -1 -11   1 349.443 157.038  61
  -1 -11   1 407.088 210.068  45
   1  11   0 7276.56 602.582  51
  -1 -11   0 6700.35 588.117  45
   1  11   0 6901.12 599.492  49
  -1 -11   0 6417.30 554.015  61
   1  11   1 19964.1 980.197  52
   1  11   1 19111.7 978.412  49
   1  11   1 18678.1 966.163  51
  -1 -11  -1 19434.2 1002.12  45
  -1 -11  -1 19303.3 958.834  61
   1  11   2 8664.46 667.690  51
   1  11   2 8112.74 658.133  49
  -1 -11  -2 8587.26 686.124  45
   1  11   2 9451.91 696.471  25
   1  11   2 9064.18 694.434  52
  -1 -11  -2 8840.32 700.959  34
   1  11   3 229.574 185.365  51
   1  11   3 572.957 242.391  49
  -1 -11  -3 470.346 238.488  45
   1  11   3 222.823 193.722  52
   1  11   3 933.532 258.400  25
  -1 -11  -3 596.611 220.538  34
   1  11   4 8389.70 702.837  52
   1  11   4 7026.74 600.972  49
   1  11   4 7088.63 602.803  18
  -1 -11  -4 7778.37 591.303  41
  -1 -11  -4 7714.89 658.441  34
   1  11   4 7905.15 640.880  25
  -1 -11  -4 7844.78 649.185  45
   1  11   5 9727.30 738.872  52
   1  11   5 11588.6 758.619  44
  -1 -11  -5 10043.9 674.918  41
  -1 -11  -5 9636.56 702.312  32
   1  11   5 10171.6 717.787  25
   1  11   5 9115.65 697.715  18
  -1 -11  -5 10300.5 765.755  34
  -1 -11  -6 156.570 148.110  34
   1  11   6-315.618 166.548  44
   1  11   6 164.241 164.291  18
  -1 -11  -6-173.410 163.985  41
   1  11   6 207.674 116.036  52
  -1 -11  -6-48.4509 264.392  32
   1  11   7 1582.20 306.295  52
  -1 -11  -7 1229.59 401.807  32
   1  11   7 1937.19 370.605  44
   1  11   7 1870.18 348.369  18
  -1 -11  -7 1175.55 260.822  41
  -1 -11  -7 1795.21 332.153  34
  -1 -11  -8 4258.01 598.276  32
   1  11   8 2985.95 436.031  44
  -1 -11  -8 3101.32 424.399  41
   1  11   8 2720.02 406.898  52
  -1 -11  -8 3477.39 410.687  34
   1  11   9 519.027 243.971  44
  -1 -11  -9 232.743 157.552  41
  -1 -11 -10 5463.86 536.738  32
   1  11  10 5533.81 591.821  44
  -1 -11 -10 4682.99 505.945  41
   1  11  10 4401.10 523.109  67
   1  11  11 35560.9 1419.05  44
   1  11  11 34498.3 1404.83  67
  -1 -11 -11 34911.5 1196.34  63
  -1 -11 -12 33061.0 1158.53  63
   1  11  12 35330.4 1340.26  44
   1  11  12 31367.1 1325.72  67
   1  11  13 19688.6 923.083  44
  -1 -11 -13 19290.6 898.960  41
  -1 -11 -13 19739.8 868.979  63
   1  11  13 20560.4 1028.71  67
  -1 -11 -14 1483.28 248.239  41
   1  11  14 1754.86 321.681  67
  -1 -11 -14 2002.52 285.202  63
   1  11  15 478.556 176.198  67
  -1 -11 -15 1018.96 181.231  41
  -1 -11 -15 1092.35 188.525  63
  -1 -12   2 9.76531 109.130  61
  -1 -12   2-116.847 143.351  45
   1  12  -1 1781.93 281.741  51
  -1 -12   1 1856.89 247.822  61
  -1 -12   1 1902.91 286.981  45
   1  12   0 919.878 245.133  51
   1  12   0 782.743 235.663  49
  -1 -12   0 1438.22 296.072  45
  -1 -12   0 1820.71 265.369  61
   1  12   1 430.787 178.421  52
  -1 -12  -1 646.966 256.063  45
   1  12   1 150.822 162.446  51
   1  12   1 281.622 186.102  49
  -1 -12  -1 603.633 182.336  61
   1  12   2 4031.97 458.040  52
   1  12   2 3708.63 432.032  51
   1  12   2 2670.77 376.326  49
  -1 -12  -2 2935.77 419.671  45
   1  12   3 3572.50 465.384  52
   1  12   3 3552.13 418.879  51
   1  12   3 2891.50 392.130  49
  -1 -12  -3 2971.65 422.875  45
   1  12   4 36.6404 147.847  49
  -1 -12  -4 54.6816 205.262  45
   1  12   4-37.7693 240.045  52
   1  12   5 246.348 170.130  49
  -1 -12  -5 245.474 209.929  45
   1  12   5 106.072 189.455  52
  -1 -12  -5 64.1275 142.662  41
   1  12   6 43398.3 1544.05  52
   1  12   6 40386.1 1440.08  44
  -1 -12  -6 38530.9 1396.57  45
  -1 -12  -6 40020.6 1348.12  41
  -1 -12  -6 42554.0 1501.52  34
   1  12   7 37634.0 1423.77  52
   1  12   7 35100.5 1382.96  44
  -1 -12  -7 36614.4 1317.00  41
   1  12   8 9199.80 731.622  44
   1  12   8 9322.25 708.990  52
  -1 -12  -8 8887.27 672.084  41
   1  12   9 525.639 222.524  44
  -1 -12  -9 689.980 253.547  41
  -1 -12 -10 12256.4 776.703  41
   1  12  10 12201.3 853.697  44
   1  12  11 809.712 263.932  44
   1  12  11 1441.13 310.916  67
  -1 -12 -11 642.638 256.788  41
   1  12  12 1389.59 288.571  44
   1  12  12 1669.22 307.942  67
  -1 -12 -12 1437.42 292.926  41
  -1 -12 -13 945.131 191.568  63
   1  12  13 1145.84 257.469  44
   1  12  13 1028.55 238.358  67
  -1 -12 -13 616.516 192.162  41
  -1 -12 -14 1986.90 276.339  41
  -1 -12 -14 1993.64 236.759  63
   1  12  14 1753.69 280.108  67
   1  12  15 1939.46 236.581  67
   1  13  -1 15743.5 561.548  51
   1  13   0 54566.8 1196.53  51
  -1 -13   0 57081.9 1220.21  45
   1  13   1 8443.23 538.616  51
  -1 -13  -1 7760.46 530.625  45
   1  13   2 3451.47 377.496  52
   1  13   2 3409.92 370.364  51
   1  13   2 3727.40 400.469  49
  -1 -13  -2 3602.36 402.705  45
   1  13   3 4188.04 450.278  52
   1  13   3 4656.13 435.737  51
   1  13   3 4449.90 447.620  49
  -1 -13  -3 3964.51 443.456  45
   1  13   4 17860.6 930.947  52
   1  13   4 17924.9 861.197  49
  -1 -13  -4 17948.1 907.779  45
   1  13   5 7981.93 649.757  52
  -1 -13  -5 7312.22 600.396  45
   1  13   5 8527.27 598.145  49
   1  13   6 6712.06 610.020  52
  -1 -13  -6 6204.51 562.704  45
   1  13   6 8387.61 613.297  44
  -1 -13  -6 7601.20 564.395  41
  -1 -13  -7 441.018 207.910  45
   1  13   7 425.632 180.995  44
  -1 -13  -7 390.026 173.594  41
   1  13   8 146.314 125.314  52
  -1 -13  -8 196.168 152.634  45
   1  13   8-60.3336 177.722  44
  -1 -13  -8 399.299 166.080  41
   1  13   9 217.787 208.966  52
   1  13   9 272.801 223.452  44
  -1 -13  -9 529.810 215.818  41
   1  13  10 2584.21 391.049  44
  -1 -13 -10 3128.77 379.914  41
   1  13  11 26748.7 1109.23  44
  -1 -13 -11 26157.4 1021.54  41
   1  13  12 17002.4 833.642  44
   1  13  12 16204.6 772.532  67
  -1 -13 -12 16360.6 784.998  41
  -1 -13 -13 18650.6 760.008  41
   1  13  13 20002.0 802.771  44
   1  13  13 19444.6 795.893  67
  -1 -13 -14-83.7632 128.897  41
   1  13  14 77.5600 81.6824  67
   1  14   2 2999.56 268.208  52
   1  14   2 3138.65 289.794  51
  -1 -14  -2 3689.08 319.694  45
   1  14   3 613.786 176.735  52
   1  14   3 851.205 155.697  51
  -1 -14  -3 660.973 187.838  45
   1  14   4 2778.26 330.638  52
  -1 -14  -4 2797.20 335.219  45
   1  14   5 738.043 229.805  52
  -1 -14  -5 662.181 224.535  45
   1  14   6 11039.5 686.720  52
  -1 -14  -6 11135.5 670.885  45
  -1 -14  -7 1946.68 322.695  45
   1  14   7 3135.37 349.788  44
   1  14   7 2246.53 352.102  52
  -1 -14  -7 2670.22 303.255  41
  -1 -14  -8-104.656 193.634  45
   1  14   8 163.922 180.883  52
   1  14   8-33.5736 151.838  44
  -1 -14  -8 459.468 139.529  41
  -1 -14  -9 2035.82 291.607  45
   1  14   9 2350.27 329.929  44
   1  14   9 1809.89 286.582  52
  -1 -14  -9 2188.13 306.541  41
  -1 -14 -10 6230.67 459.236  45
   1  14  10 7027.06 530.084  44
  -1 -14 -10 6697.49 487.737  41
  -1 -14 -11 15489.2 647.143  45
   1  14  11 15782.3 763.839  44
  -1 -14 -11 16749.9 723.229  41
   1  14  12 4114.47 374.018  44
  -1 -14 -12 4122.29 358.481  41
  -1 -14 -13 2636.22 255.651  41
   1  15   5 2754.32 268.964  52
  -1 -15  -5 2677.19 269.803  45
   1  15   6 22326.9 769.918  52
  -1 -15  -6 21665.5 745.690  45
   1  15   6 22332.1 792.483  64
   1  15   7 254.883 136.345  52
  -1 -15  -7 385.174 153.617  45
   1  15   8 197.653 127.825  52
  -1 -15  -8 230.118 129.003  45
   1  15   8-64.8474 122.502  44
   1  15   9 97.0872 91.5909  52
  -1 -15  -9 154.973 105.852  41
  -1 -15  -9 127.007 119.006  45
   1  15   9 268.814 117.884  44
   1  15  10 2630.03 277.282  64
   1  15  10 3206.76 306.885  44
  -1 -15 -10 3179.31 270.137  41
  -2  14   9 312.166 136.181  64
  -2  14   8 27661.5 995.898  64
   2 -14  -8 27285.7 858.861  45
   2 -14  -7 26974.6 841.618  45
  -2  14   7 28700.9 1041.26  64
  -2  14   6 9057.01 602.067  64
  -2  14   5 364.306 192.554  64
  -2  14   4 90.8182 123.751  64
   2 -14  -4 28.8343 134.250  61
   2 -14  -3 1427.54 221.254  61
  -2  13  11 647.036 210.846  67
  -2  13   9-79.3729 161.263  64
  -2  13   8 2915.64 404.587  64
  -2  13   7 1159.33 265.423  64
  -2  13   6 484.747 242.954  64
  -2  13   5 320.728 225.064  64
  -2  13   4 182.968 168.566  64
  -2  13   3 15879.6 810.487  64
   2 -13  -2 13440.1 707.361  61
  -2  13   2 13778.0 640.551  51
  -2  13   1 7000.22 453.893  51
   2 -13  -1 7293.45 486.113  61
   2 -13   0 2366.07 250.021  61
   2 -13   0 2082.31 244.356  48
  -2  13   0 2401.46 286.447  57
  -2  12  13 8266.02 520.266  67
  -2  12  12 222.822 174.490  67
  -2  12  11 3989.22 464.602  67
  -2  12  10-1.10487 163.884  67
  -2  12   9 15501.9 904.457  44
  -2  12   9 17536.5 948.428  67
  -2  12   9 15786.5 800.647  40
  -2  12   9 17139.5 896.962  64
  -2  12   8 1195.48 301.696  44
  -2  12   8 1514.87 329.799  64
  -2  12   8 1333.80 289.771  67
  -2  12   7 5042.95 564.922  64
  -2  12   7 4560.38 546.953  44
  -2  12   7 5268.73 508.107  67
  -2  12   6 17146.6 919.190  52
  -2  12   6 17397.3 1027.09  64
  -2  12   5 8141.72 665.798  52
  -2  12   5 9210.08 764.129  64
  -2  12   4 687.273 254.076  52
  -2  12   4 126.356 219.045  64
  -2  12   3 1383.59 334.248  52
  -2  12   3 1039.31 282.316  64
  -2  12   2 610.532 192.834  64
  -2  12   2 340.673 172.665  51
   2 -12  -1 7739.99 611.374  61
  -2  12   1 7678.02 571.229  51
  -2  12   0 351.321 140.589  51
   2 -12   0 385.773 197.381  61
  -2  12  -1-152.719 177.694  51
   2 -12   1-218.151 166.531  61
  -2  12  -2 3878.75 332.337  51
   2 -12   2 4349.45 345.046  48
   2 -12   2 4303.50 331.431  61
  -2  12  -2 4689.16 379.015  57
  -2  11  14 7552.52 440.450  67
  -2  11  13 16177.9 790.545  67
  -2  11  13 13871.1 669.389  53
  -2  11  12 13579.2 813.633  67
  -2  11  12 13137.0 709.325  53
  -2  11  11 2101.86 361.133  67
  -2  11  11 2522.91 341.952  40
  -2  11  11 2360.18 329.903  53
  -2  11  10 522.602 227.532  67
  -2  11  10 859.559 248.235  40
  -2  11   9 17764.8 962.729  44
  -2  11   9 16280.9 858.242  40
  -2  11   9 14825.4 944.437  67
  -2  11   9 17924.1 953.423  64
  -2  11   8 24905.4 1194.26  67
  -2  11   8 25300.2 1084.96  40
  -2  11   8 24361.7 1172.92  44
  -2  11   8 25446.0 1192.22  64
   2 -11  -7 291.529 156.627  32
  -2  11   7-25.9942 253.805  40
  -2  11   7 37.7861 236.011  44
  -2  11   7-59.5581 212.109  67
  -2  11   7-33.1393 203.560  64
  -2  11   6-242.787 152.181  52
   2 -11  -6-123.349 180.099  32
  -2  11   6-557.641 281.291  44
  -2  11   6-18.5732 155.854  28
  -2  11   6 98.2467 163.169  64
  -2  11   6 163.349 141.279  67
  -2  11   6-636.943 247.307  40
  -2  11   5 3059.43 447.453  52
  -2  11   5 2794.06 451.795  44
  -2  11   5 3627.64 465.291  28
  -2  11   5 3174.39 471.099  64
   2 -11  -5 3019.95 431.560  33
  -2  11   4 6888.26 649.229  52
  -2  11   4 8271.44 685.164  28
   2 -11  -4 7176.90 652.852  32
   2 -11  -4 8073.31 672.328  33
  -2  11   4 7602.28 693.265  64
  -2  11   3 8537.35 708.005  28
   2 -11  -3 7919.63 676.810  33
  -2  11   3 6682.47 647.274  64
   2 -11  -3 6303.52 634.614  32
  -2  11   3 7368.44 659.413  52
  -2  11   2 14133.8 900.973  64
  -2  11   2 12337.4 766.989  51
  -2  11   2 13458.1 882.163  52
  -2  11   1 4667.13 497.244  51
  -2  11   1 4427.53 521.930  52
  -2  11   0 305.767 196.418  51
   2 -11   0 360.308 162.893  61
  -2  11  -1 1120.30 270.525  51
   2 -11   1 1076.94 263.618  61
   2 -11   2 10937.9 651.846  61
  -2  11  -2 9955.08 630.356  51
   2 -11   3 23833.7 883.549  48
  -2  11  -3 25174.8 925.939  57
  -2  11  -3 25829.1 879.682  51
   2 -11   3 24448.5 839.385  61
   2 -11   4 4076.04 312.590  48
  -2  10  14 19722.6 731.995  67
  -2  10  14 18544.3 756.122  53
  -2  10  13 16566.5 726.676  40
  -2  10  13 15392.8 800.780  67
  -2  10  13 16359.3 801.612  53
  -2  10  12 3747.79 466.987  67
  -2  10  12 4365.65 424.005  40
  -2  10  12 4687.13 494.696  53
  -2  10  11 7.53416 219.963  67
  -2  10  11-315.085 187.445  53
  -2  10  10 658.587 250.700  67
  -2  10  10 585.106 222.207  40
  -2  10  10 1062.21 263.837  53
  -2  10   9 10637.0 728.118  40
   2 -10  -9 9801.13 705.758  31
  -2  10   9 9970.54 790.259  67
  -2  10   9 9843.51 719.655  53
   2 -10  -8 2666.57 370.734  32
   2 -10  -8 2418.66 403.677  31
  -2  10   8 2888.38 420.475  28
  -2  10   8 3337.86 449.490  64
  -2  10   8 3560.30 425.594  44
  -2  10   8 3153.80 426.947  67
  -2  10   8 2703.95 391.316  40
   2 -10  -7 81114.1 2079.10  32
  -2  10   7 80623.4 2071.48  28
  -2  10   7 80398.2 2132.75  67
  -2  10   7 80750.4 2145.61  64
  -2  10   7 76115.8 1875.59  40
  -2  10   6 7467.58 660.097  44
  -2  10   6 7440.16 658.150  28
  -2  10   6 7634.53 612.939  40
  -2  10   6 8344.04 716.804  64
  -2  10   6 7474.22 643.737  67
   2 -10  -6 6991.79 632.385  32
  -2  10   5 21473.2 1047.54  52
  -2  10   5 21002.9 1080.85  28
  -2  10   5 20767.9 1103.07  44
  -2  10   5 20394.4 987.808  40
  -2  10   5 22196.9 1154.38  64
   2 -10  -5 22473.6 1092.10  33
   2 -10  -5 22031.4 1130.46  32
  -2  10   4 50663.6 1639.04  52
  -2  10   4 55249.1 1734.60  28
  -2  10   4 53388.1 1753.27  44
   2 -10  -4 51532.6 1713.34  32
  -2  10   4 55611.8 1812.44  64
   2 -10  -4 55965.4 1735.11  33
  -2  10   3 29604.7 1268.13  52
  -2  10   3 29967.5 1335.75  64
   2 -10  -3 26699.4 1237.28  32
   2 -10  -3 29230.3 1280.19  33
  -2  10   3 30446.7 1322.46  28
  -2  10   2 3469.44 421.685  51
  -2  10   2 4857.36 546.042  64
   2 -10  -2 4066.47 493.992  33
  -2  10   2 4332.93 519.883  28
   2 -10  -2 3324.11 458.106  32
  -2  10   2 4179.32 501.277  52
  -2  10   1 4145.14 519.456  52
  -2  10   1 3806.58 491.224  28
  -2  10   1 4205.14 485.359  51
   2 -10  -1 3736.82 482.611  33
   2 -10  -1 3718.50 468.084  32
  -2  10   1 4484.95 512.048  64
  -2  10   0 373.764 231.340  52
  -2  10   0 61.1352 189.972  51
  -2  10   0 540.086 171.971  28
   2 -10   0-167.463 127.953  33
  -2  10  -1-33.9171 163.788  51
   2 -10   1 347.503 193.681  61
  -2  10  -2 13.5122 159.945  51
   2 -10   2 24.1755 173.646  61
  -2  10  -3 9764.27 653.614  51
  -2  10  -3 11006.8 615.260  42
   2 -10   4 5489.28 481.289  48
  -2  10  -4 5943.94 461.465  51
  -2  10  -4 5719.27 421.874  42
  -2  10  -4 4948.96 455.635  57
   2 -10   4 5957.68 455.306  61
  -2  10  -5 107.602 137.518  57
   2 -10   5 80.1214 145.302  48
  -2  10  -5 243.052 95.3972  42
   2 -10   5-11.6567 123.673  39
   2 -10   5-55.1762 126.619  61
  -2   9  15 252.866 133.053  53
  -2   9  14 1580.59 240.930  40
  -2   9  14 1546.03 252.467  53
  -2   9  13 1008.09 206.754  67
  -2   9  13 718.831 211.533  40
  -2   9  13 452.430 192.332  53
  -2   9  12-94.0529 227.688  40
  -2   9  12-83.6153 205.232  67
  -2   9  12 89.9508 154.912  53
  -2   9  11 537.710 251.471  67
  -2   9  11 332.421 235.786  40
  -2   9  11 290.881 201.022  53
   2  -9 -10 11328.9 727.226  31
  -2   9  10 10304.6 771.897  28
  -2   9  10 11193.0 835.336  67
  -2   9  10 11178.7 767.285  40
  -2   9  10 11642.4 799.389  53
   2  -9  -9 39323.6 1378.31  31
  -2   9   9 38698.1 1527.77  67
  -2   9   9 41718.2 1500.77  28
  -2   9   9 40663.5 1403.72  40
  -2   9   9 38806.6 1437.24  53
   2  -9  -8 2969.31 469.927  31
  -2   9   8 1870.75 343.642  28
  -2   9   8 2435.65 407.525  67
  -2   9   8 2400.10 352.142  40
  -2   9   8 1755.31 312.530  53
   2  -9  -7 18225.5 969.306  32
  -2   9   7 18631.7 998.377  28
  -2   9   7 18724.4 1030.73  67
  -2   9   6 4064.20 493.988  28
   2  -9  -6 4438.35 500.272  32
   2  -9  -5 28015.2 1162.49  22
  -2   9   5 27217.6 1173.27  28
   2  -9  -5 25970.7 1189.72  32
   2  -9  -5 27199.2 1145.56  33
   2  -9  -4 7669.89 637.327  22
  -2   9   4 8297.49 668.373  28
   2  -9  -4 8032.20 658.731  33
   2  -9  -3 1239.14 287.586  22
  -2   9   3 1558.21 315.374  28
   2  -9  -3 988.983 276.704  33
   2  -9  -2 278.856 178.749  22
  -2   9   2 553.217 242.644  28
   2  -9  -2 534.773 210.211  24
   2  -9  -2 239.414 212.057  33
  -2   9   1 3756.94 458.146  52
   2  -9  -1 2590.87 405.840  22
   2  -9  -1 3287.18 432.115  33
  -2   9   1 2814.91 411.919  28
   2  -9  -1 2363.16 350.682  24
  -2   9   0 5236.35 518.697  51
   2  -9   0 5716.18 573.737  22
  -2   9   0 4966.16 563.120  28
   2  -9   0 5021.99 512.866  24
   2  -9   0 4481.33 513.630  33
  -2   9   0 5748.26 584.623  52
  -2   9  -1 7331.20 622.933  51
   2  -9   1 6721.82 608.059  22
  -2   9  -1 7351.05 669.858  28
   2  -9   1 7001.13 643.139  33
   2  -9   1 7819.97 634.744  24
  -2   9  -1 8085.81 677.965  52
   2  -9   2 30304.2 1226.92  61
  -2   9  -2 28142.5 1187.79  51
  -2   9  -2 29457.6 1318.87  28
  -2   9  -2 32619.0 1177.65  42
   2  -9   2 29838.4 1227.57  33
  -2   9  -3 3380.90 406.995  51
  -2   9  -3 3114.26 365.145  42
   2  -9   3 2786.81 384.639  61
  -2   9  -4 8145.55 602.749  51
   2  -9   4 7343.07 634.345  48
  -2   9  -4 7264.08 549.544  42
  -2   9  -4 8543.21 661.421  57
   2  -9   4 7960.66 594.555  61
  -2   9  -5 161.159 129.728  57
  -2   9  -5 20.5790 113.849  51
   2  -9   5 18.4969 151.155  48
  -2   9  -5 138.154 146.676  42
   2  -9   5 67.5117 120.212  61
   2  -9   6 1278.63 258.556  48
  -2   9  -6 1851.94 248.274  42
   2  -9   6 1479.93 212.157  61
   2  -9   6 1345.25 235.276  39
  -2   9  -7 4222.27 283.314  42
  -2   8  15 23433.5 781.124  53
  -2   8  14 22462.5 828.126  40
  -2   8  14 20253.7 894.845  53
  -2   8  13 2148.28 326.768  40
  -2   8  13 1771.18 326.833  53
  -2   8  12 510.515 188.484  40
  -2   8  12 320.702 169.131  67
  -2   8  11 72.2896 182.376  40
   2  -8 -11-29.7219 232.227  36
  -2   8  11 433.524 230.127  47
  -2   8  11 388.768 232.236  67
   2  -8 -10 5083.20 518.696  31
  -2   8  10 4704.55 560.744  47
  -2   8  10 5393.23 579.168  67
  -2   8  10 5040.79 512.322  40
   2  -8  -9-120.687 278.799  31
  -2   8   9 175.339 173.336  21
  -2   8   9 586.380 206.387  28
  -2   8   9 32.7397 216.420  67
  -2   8   9 108.686 228.565  40
  -2   8   9 267.032 161.939  53
  -2   8   8 670.991 219.299  21
  -2   8   8 922.732 269.052  28
   2  -8  -7 21821.6 996.092  32
   2  -8  -7 21046.7 1031.65  10
  -2   8   7 22250.7 915.641  21
  -2   8   7 21524.8 1035.69  28
   2  -8  -6 10741.9 730.937  10
  -2   8   6 11281.8 740.476  28
   2  -8  -6 11047.0 729.475  32
   2  -8  -5 121.797 162.929  10
  -2   8   5 111.094 145.370  28
   2  -8  -5 63.7314 103.908   9
   2  -8  -5 148.956 124.364  33
  -2   8   4 24486.8 1061.92  28
   2  -8  -4 24175.4 1043.41  22
   2  -8  -4 23410.9 1036.93  33
  -2   8   3 157272. 2692.78  28
   2  -8  -3 155631. 2687.20  22
   2  -8  -3 153128. 2673.14  33
   2  -8  -2 106822. 2255.09  22
  -2   8   2 111404. 2303.03  28
   2  -8  -2 111457. 2077.78  24
   2  -8  -2 104023. 2248.84  33
   2  -8  -1 5885.31 572.277  22
  -2   8   1 6108.97 573.443  28
   2  -8  -1 5875.89 530.687  24
   2  -8  -1 5536.35 549.240  33
  -2   8   0 17185.2 969.462  28
   2  -8   0 18012.2 961.579  22
   2  -8   0 16281.7 924.685  33
   2  -8   0 17952.5 917.983  24
   2  -8   1 25176.3 1143.39  22
  -2   8  -1 25530.1 1216.28  28
   2  -8   1 24176.6 1098.69  24
   2  -8   1 25476.3 1159.34  33
  -2   8  -2 10404.5 725.150  51
  -2   8  -2 11053.1 816.055  28
   2  -8   2 10261.5 724.928  24
  -2   8  -2 11092.8 692.228  42
   2  -8   2 10673.7 751.942  22
   2  -8   2 10615.2 752.151  33
  -2   8  -3 4160.49 469.125  51
  -2   8  -3 4173.11 506.136  28
   2  -8   3 4080.20 464.760  22
  -2   8  -3 4186.06 461.468  42
   2  -8   3 3608.62 447.839  24
   2  -8   3 3795.25 443.286  61
   2  -8   3 4160.63 478.742  33
  -2   8  -4 9939.93 701.847  51
   2  -8   4 8949.56 653.981  61
  -2   8  -4 8730.88 646.396  42
  -2   8  -5 43392.3 1350.98  51
   2  -8   5 37595.4 1402.16  48
  -2   8  -5 40327.7 1311.88  42
  -2   8  -5 44402.7 1454.71  57
   2  -8   5 38815.5 1289.69  61
   2  -8   6 4219.32 486.706  48
  -2   8  -6 4638.35 435.229  42
  -2   8  -6 5137.93 467.912  57
   2  -8   6 5084.06 428.355  61
  -2   8  -6 5090.60 429.342  51
  -2   8  -7 10313.1 565.710  42
   2  -8   7 10065.4 584.618  39
   2  -8   7 9975.39 607.288  48
   2  -8   8 4585.01 343.836  48
  -2   8  -8 4859.05 317.705  42
   2  -8   8 4648.58 316.141  39
  -2   7  15 1859.74 214.641  40
  -2   7  15 1934.61 247.291  53
  -2   7  14 3877.27 377.908  40
  -2   7  14 3845.34 427.346  53
  -2   7  13 3578.80 428.474  47
  -2   7  13 3571.53 422.605  40
  -2   7  12 191.957 176.111  47
  -2   7  12 378.314 211.666  40
  -2   7  11 5577.66 547.395  67
  -2   7  11 6201.64 582.355  47
  -2   7  11 6078.52 584.084  40
   2  -7 -11 6025.31 608.124  36
   2  -7 -10 17670.6 893.231  31
  -2   7  10 19548.3 1012.13  47
  -2   7  10 20242.1 988.189  21
   2  -7 -10 21015.7 1045.74  19
  -2   7  10 20494.7 1079.42  67
   2  -7 -10 19500.9 1045.80  36
  -2   7  10 20164.0 1013.38  40
   2  -7  -9 67357.7 1726.44  31
  -2   7   9 63677.8 1810.69  28
   2  -7  -9 70790.0 1859.60  19
  -2   7   9 67383.9 1740.92  21
   2  -7  -8 178.525 278.228  31
   2  -7  -8-84.3013 193.353  10
  -2   7   8-81.7797 187.156  21
  -2   7   8 7.14650 173.219  28
  -2   7   7 280.512 195.914  28
   2  -7  -7 192.852 170.286  10
  -2   7   7 230.999 168.364  21
   2  -7  -6 45167.5 1425.63  10
  -2   7   6 46665.5 1261.82  21
  -2   7   6 43706.1 1357.68  28
   2  -7  -6 46471.2 1361.05  32
   2  -7  -5 11095.4 696.056  10
  -2   7   5 12351.2 722.880  28
   2  -7  -4 73020.0 1660.64  22
  -2   7   4 74618.2 1724.71  16
   2  -7  -4 71718.9 1703.98  10
  -2   7   4 74889.8 1717.85  28
   2  -7  -4 75196.4 1643.68   9
   2  -7  -4 74071.9 1680.77  33
   2  -7  -3 53813.3 1479.83  10
  -2   7   3 56725.1 1470.31  16
  -2   7   3 55278.6 1496.53  28
   2  -7  -3 55224.9 1396.53   9
   2  -7  -3 53159.0 1462.64  22
   2  -7  -2 2136.40 288.756   9
   2  -7  -2 2356.56 350.038  22
  -2   7   2 2304.44 304.155  16
  -2   7   2 2302.04 347.581  28
   2  -7  -2 2069.41 293.621  20
   2  -7  -2 2122.77 287.449  24
   2  -7  -1 795.429 252.193  22
  -2   7   1 950.160 258.124  28
   2  -7  -1 877.736 224.771  20
   2  -7  -1 815.417 207.159  24
  -2   7   0 2100.76 359.698  28
   2  -7   0 1847.27 341.709  22
   2  -7   0 2017.78 318.528  24
   2  -7   1 3167.49 410.712  22
  -2   7  -1 3486.65 446.508  28
   2  -7   1 3248.68 402.124  24
   2  -7   2 13073.9 800.847  22
  -2   7  -2 13336.9 868.918  28
   2  -7   2 12621.8 786.102  24
   2  -7   2 12196.4 780.380  33
   2  -7   3 142.687 145.950  23
   2  -7   3 407.213 183.760  22
  -2   7  -3 239.354 174.296  28
   2  -7   3 66.4680 191.924  24
   2  -7   3 157.360 139.726  33
  -2   7  -4 9402.90 763.408  28
  -2   7  -4 11354.9 736.805  42
   2  -7   4 10155.2 677.301  61
   2  -7   4 10035.2 711.573  24
  -2   7  -4 11254.3 740.705  51
   2  -7   4 11145.5 691.437  23
  -2   7  -5 59137.7 1638.13  51
  -2   7  -5 57793.6 1833.34  28
  -2   7  -5 61946.1 1793.70  57
   2  -7   5 56890.6 1618.55  61
   2  -7   5 58912.9 1638.04  24
  -2   7  -5 58959.3 1650.73  42
   2  -7   5 59286.7 1556.22  23
  -2   7  -6 16470.7 814.156  51
   2  -7   6 16769.6 961.680  48
  -2   7  -6 18217.8 931.333  57
  -2   7  -6 17314.8 893.300  42
   2  -7   7 15156.9 848.173  48
  -2   7  -7 15101.1 775.595  42
   2  -7   7 15426.8 816.778  39
   2  -7   8 59.2354 138.675  48
  -2   7  -8 53.9993 130.809  42
   2  -7   8-92.3582 151.791  39
  -2   7  -9 32.5615 85.4749  42
   2  -7   9 8.03473 94.7915  39
  -2   6  15 8310.06 425.472  40
   2  -6 -15 8610.31 412.551  60
  -2   6  15 8632.59 470.287  53
  -2   6  14 11403.7 611.623  47
   2  -6 -14 10442.1 566.658  60
  -2   6  14 11380.9 635.023  40
  -2   6  13 1276.36 266.029  47
  -2   6  13 1371.18 306.621  40
  -2   6  12 1493.91 334.767  47
  -2   6  12 2659.17 402.287  40
  -2   6  12 2442.83 358.091  68
  -2   6  11 19184.0 1009.02  47
   2  -6 -11 19196.3 1028.59  36
  -2   6  11 19583.8 925.316  68
  -2   6  11 19470.9 1010.70  40
  -2   6  10 5475.86 549.434  47
  -2   6  10 6439.13 563.692  21
   2  -6 -10 5772.18 570.196  19
  -2   6  10 5687.32 542.331  67
  -2   6  10 5520.12 553.069  40
  -2   6  10 6307.46 536.418  55
   2  -6 -10 5567.17 574.514  36
   2  -6  -9 389.860 204.737  31
  -2   6   9 201.058 140.933  21
   2  -6  -9 140.132 171.063  19
   2  -6  -8 9146.12 601.740  31
  -2   6   8 9013.42 635.276  21
  -2   6   8 8183.71 629.870  28
   2  -6  -7 13229.5 705.976  31
  -2   6   7 12584.8 709.624  21
  -2   6   7 13043.5 754.640  28
  -2   6   6 77.9573 143.190  21
  -2   6   6 32.9996 181.970  28
   2  -6  -6-205.107 121.903   8
   2  -6  -6 306.409 128.024  32
   2  -6  -5 2299.69 393.616  73
   2  -6  -5 2172.01 326.098  10
  -2   6   5 1881.20 265.042  21
  -2   6   5 2203.94 307.911  28
   2  -6  -5 2640.00 398.550   8
   2  -6  -4 41151.9 1222.39  10
  -2   6   4 43599.3 1222.65  28
  -2   6   4 43454.5 1252.16  16
   2  -6  -4 42833.1 1547.94   8
   2  -6  -4 45435.4 1202.23  22
  -2   6   3 1176.65 241.323  16
   2  -6  -3 986.506 222.442  10
  -2   6   3 1009.83 222.288  28
   2  -6  -3 1024.26 186.126  20
   2  -6  -3 990.011 211.545   9
  -2   6   2 16571.0 759.408  16
   2  -6  -2 16104.6 759.991  10
  -2   6   2 16856.2 779.797  28
   2  -6  -2 17998.2 766.963   9
   2  -6  -2 16585.1 701.896  20
   2  -6  -2 16105.4 687.639  24
  -2   6   1 283.083 158.802  16
   2  -6  -1 260.479 148.811   9
  -2   6   1-40.6561 161.200  28
   2  -6  -1 264.511 148.345  20
  -2   6   0 15002.5 716.567  16
  -2   6   0 13910.1 762.778  28
   2  -6   0 13287.7 689.806  20
   2  -6   1 44318.4 1345.40  22
   2  -6   1 45249.6 1131.91  23
   2  -6   1 42452.3 1269.05  20
  -2   6  -1 43422.0 1400.14  28
   2  -6   1 43269.2 1287.92  24
   2  -6   2 18042.1 883.238  24
   2  -6   2 18784.5 897.665  22
  -2   6  -2 19122.7 982.584  28
   2  -6   2 18654.3 787.802  23
  -2   6  -3 3839.53 476.520  28
   2  -6   3 4052.42 438.242  22
   2  -6   3 3913.51 406.417  23
   2  -6   3 4064.04 448.228  24
  -2   6  -3 3668.99 458.327  36
   2  -6   4 2002.41 302.551  23
  -2   6  -4 2171.82 374.532  28
   2  -6   4 1665.15 313.205  24
  -2   6  -4 2088.22 380.071  36
   2  -6   4 1808.22 314.966  33
  -2   6  -5 3680.82 421.995  51
  -2   6  -5 4743.12 564.849  28
  -2   6  -5 4709.19 475.197  42
   2  -6   5 4830.70 497.102  24
  -2   6  -5 3572.19 474.504  36
   2  -6   5 4454.31 448.612  23
   2  -6   6 2168.81 326.057  23
   2  -6   6 2495.93 385.549  48
  -2   6  -6 3244.02 427.736  28
  -2   6  -6 2434.89 373.550  42
  -2   6  -6 2496.11 367.661  57
   2  -6   6 2034.09 336.890  24
  -2   6  -6 1872.93 369.993  36
   2  -6   7 10126.1 742.849  48
  -2   6  -7 9957.02 682.202  42
   2  -6   8 6026.21 556.096  48
  -2   6  -8 6041.22 493.541  42
   2  -6   8 6202.47 536.736  39
   2  -6   9 156.107 154.692  48
  -2   6  -9 358.606 155.904  42
   2  -6   9 65.7531 132.841  39
  -2   6 -10 215.081 94.8616  42
   2  -6  10 526.454 138.952  39
  -2   5  15 7870.35 407.728  40
   2  -5 -15 7717.10 405.400  60
  -2   5  14 12608.5 609.732  47
  -2   5  14 12640.1 672.533  40
  -2   5  13 170.532 160.019  47
  -2   5  13 135.922 163.821  68
  -2   5  13 201.226 200.481  40
  -2   5  12 2851.81 391.584  47
  -2   5  12 3567.88 418.734  68
  -2   5  12 3156.51 437.461  40
  -2   5  11 670.455 227.319  47
  -2   5  11 291.486 181.232  68
   2  -5 -11 785.241 249.655  36
  -2   5  10 5187.99 517.671  21
  -2   5  10 4780.70 498.370  47
   2  -5 -10 5217.91 535.370  19
  -2   5  10 5249.54 491.103  68
   2  -5 -10 5022.19 547.272  36
  -2   5  10 5432.07 496.149  55
  -2   5   9 9157.66 653.885  21
   2  -5  -9 8694.28 642.336  15
   2  -5  -9 9076.94 683.971  19
   2  -5  -9 8265.61 667.113  36
  -2   5   8 21.6279 159.407  21
  -2   5   8 126.308 168.985  28
   2  -5  -8 31.4658 137.139  15
   2  -5  -8-67.3496 190.508  19
  -2   5   7 8315.94 570.150  21
   2  -5  -7 8538.73 571.418  15
  -2   5   7 7732.62 571.905  28
   2  -5  -7 8406.17 531.851  31
  -2   5   6 39991.1 1152.76  21
   2  -5  -6 39156.1 1122.49  15
  -2   5   6 40260.9 1188.31  28
   2  -5  -5 36638.5 1420.15  73
  -2   5   5 34308.1 1114.64  16
   2  -5  -5 35044.4 1415.99   8
  -2   5   5 34997.9 1006.22  21
  -2   5   5 34247.3 1043.03  28
  -2   5   4 16629.8 755.530  16
  -2   5   4 16873.6 673.478  21
  -2   5   4 17133.8 724.047  28
   2  -5  -4 16692.6 938.342   8
  -2   5   3 22609.4 844.841  16
   2  -5  -3 20838.7 806.091  10
  -2   5   3 22173.5 811.581  28
   2  -5  -3 22920.3 715.075  20
   2  -5  -3 23023.3 832.571   9
  -2   5   2 30182.8 950.837  16
   2  -5  -2 28399.7 923.421  10
  -2   5   2 28796.4 922.308  28
   2  -5  -2 30353.9 861.697  20
   2  -5  -2 29595.6 923.398   9
  -2   5   1 16045.3 696.834  16
   2  -5  -1 14825.2 671.647  10
  -2   5   1 14349.3 673.276  28
   2  -5  -1 15038.4 677.992   9
   2  -5  -1 14697.7 629.848  20
  -2   5   0 2993.80 339.588  28
   2  -5   0 3281.42 340.264  20
   2  -5   0 2867.61 256.825  23
  -2   5   0 3235.11 334.778  16
  -2   5  -1 242.587 173.404  28
   2  -5   1 159.521 155.048  20
   2  -5   1 161.086 116.280  23
  -2   5  -1 117.996 128.110  16
  -2   5  -2 3152.42 385.477  28
   2  -5   2 3070.34 359.507  20
   2  -5   2 3163.60 318.987  23
  -2   5  -2 2871.11 366.738  36
  -2   5  -2 3099.38 351.562  16
  -2   5  -3 2931.52 410.040  28
   2  -5   3 2329.97 327.348  20
  -2   5  -3 2681.38 374.812  36
   2  -5   3 2812.45 320.545  23
   2  -5   4 4800.56 446.610  22
  -2   5  -4 5511.42 567.012  28
   2  -5   4 4396.67 450.529  24
  -2   5  -4 4275.10 484.691  36
   2  -5   4 4666.47 439.367  23
  -2   5  -5 29260.5 1309.91  28
   2  -5   5 29304.3 1138.92  24
  -2   5  -5 28326.1 1219.18  36
   2  -5   5 28070.1 1078.04  23
   2  -5   6 1659.28 329.523  48
   2  -5   6 1506.77 295.376  23
  -2   5  -6 1560.43 353.691  28
  -2   5  -6 1498.71 277.642  43
  -2   5  -6 1332.35 256.163  42
   2  -5   6 1209.96 284.471  24
  -2   5  -6 1137.33 318.391  36
  -2   5  -6 1979.91 322.726  57
   2  -5   7 38729.3 1472.16  48
  -2   5  -7 44390.0 1416.87  43
  -2   5  -7 40166.7 1361.49  42
  -2   5  -7 37999.5 1444.25  36
   2  -5   7 43424.5 1374.18  23
   2  -5   8 38497.2 1414.41  48
  -2   5  -8 39446.2 1309.35  43
  -2   5  -8 37199.0 1274.02  42
   2  -5   8 35965.9 1336.55  39
   2  -5   9 1398.50 308.200  48
  -2   5  -9 1951.79 301.182  43
  -2   5  -9 1326.37 244.197  42
   2  -5   9 1098.30 258.591  39
  -2   5 -10 3823.32 344.773  43
  -2   5 -10 3711.10 329.481  42
   2  -5  10 3686.61 359.635  39
   2  -5  11 7518.25 405.910  47
  -2   4  14 232.685 174.591  40
  -2   4  14 567.321 172.693  68
  -2   4  13 25.2060 168.445  68
  -2   4  12-49.0072 205.656  68
  -2   4  12 173.715 147.213  47
  -2   4  11 1903.32 336.295  47
  -2   4  11 1527.05 301.355  68
  -2   4  11 1581.94 299.132  61
   2  -4 -11 2118.91 375.042  36
  -2   4  10 67063.0 1724.33  68
  -2   4  10 65031.6 1734.95  47
  -2   4  10 68168.2 1774.14  21
   2  -4 -10 70566.2 1881.04  19
  -2   4  10 62225.5 1616.25  55
   2  -4 -10 65225.0 1829.12  36
  -2   4  10 66084.3 1781.97  61
  -2   4   9 64069.1 1681.73  21
   2  -4  -9 59991.7 1659.49  15
   2  -4  -9 61477.2 1712.15  19
   2  -4  -9 65872.6 1793.07  36
  -2   4   8 232.584 179.631  21
   2  -4  -8 412.595 190.754  15
   2  -4  -8 212.828 187.123  36
   2  -4  -8 202.930 191.656  19
  -2   4   7 19572.2 864.361  21
   2  -4  -7 21268.2 894.826  15
  -2   4   7 20648.2 880.474  28
   2  -4  -7 20293.8 883.957  19
   2  -4  -7 20142.2 814.417  14
   2  -4  -6 18333.2 685.898  11
   2  -4  -6 20027.9 734.648  31
  -2   4   6 17278.2 757.251  21
  -2   4   6 18776.2 779.111  28
   2  -4  -6 18838.7 795.097  15
   2  -4  -6 18286.1 732.637  14
  -2   4   5 13740.7 638.301  21
  -2   4   5 13620.2 630.856  28
   2  -4  -5 12997.4 569.333  14
   2  -4  -5 12547.2 856.255   8
   2  -4  -5 12823.0 536.972  13
   2  -4  -5 13432.0 845.361  73
   2  -4  -5 13131.0 548.812  11
  -2   4   4 2025.72 281.994  16
  -2   4   4 2312.34 268.827  21
  -2   4   4 2635.75 281.262  28
   2  -4  -4 2177.28 347.898  73
   2  -4  -4 2271.65 353.998   8
  -2   4   3 974.608 180.323  21
  -2   4   3 927.894 182.380  28
  -2   4   3 959.024 213.175  16
   2  -4  -3 776.521 220.239   8
  -2   4   2 1791.12 253.785  16
   2  -4  -2 1994.78 257.117  10
  -2   4   2 1786.69 231.342  28
   2  -4  -2 1861.93 251.832   9
  -2   4   1 77041.5 1408.99  16
   2  -4  -1 74706.1 1335.03  10
  -2   4   1 74974.1 1363.93  28
   2  -4  -1 74966.5 1383.91   9
  -2   4   0 109618. 1712.99  28
   2  -4   0 110324. 1426.19  23
  -2   4   0 112666. 1723.18  16
  -2   4  -1 65996.7 1423.70  28
   2  -4   1 67800.1 1337.05  20
   2  -4   1 68757.3 1114.03  37
  -2   4  -1 66186.2 1327.69  36
   2  -4   1 67488.9 1202.42  23
  -2   4  -1 68323.4 1396.60  16
  -2   4  -2 3193.08 341.198  16
  -2   4  -2 2772.74 342.716  28
   2  -4   2 2551.41 300.533  20
  -2   4  -2 2329.36 301.669  36
   2  -4   2 3361.17 307.203  23
  -2   4  -3 5520.49 503.159  28
   2  -4   3 5475.54 437.927  20
  -2   4  -3 5781.68 481.296  36
   2  -4   3 6028.98 428.646  23
  -2   4  -3 6029.22 480.486  16
  -2   4  -4 4150.27 476.080  28
   2  -4   4 4239.89 414.849  20
  -2   4  -4 4621.41 460.378  36
  -2   4  -4 4387.30 439.300  16
   2  -4   4 4343.61 402.596  23
  -2   4  -5 39006.2 1440.77  28
  -2   4  -5 39603.8 1356.66  36
   2  -4   5 41511.4 1250.20  23
  -2   4  -6 67537.7 1985.48  28
   2  -4   6 75458.1 1759.52  23
   2  -4   6 76546.2 1775.76  24
  -2   4  -6 70813.2 1882.19  36
  -2   4  -7 36339.0 1514.99  28
  -2   4  -7 40585.1 1341.71  42
   2  -4   7 38728.1 1437.90  48
  -2   4  -7 41437.2 1386.95  43
   2  -4   7 41834.6 1363.70  23
  -2   4  -7 38326.8 1427.20  36
   2  -4   8 11446.7 792.258  48
  -2   4  -8 11187.6 749.681  43
  -2   4  -8 10918.5 706.726  42
   2  -4   8 10519.1 753.597  39
  -2   4  -8 9140.07 734.951  36
   2  -4   9 408.539 232.487  48
  -2   4  -9 50.3167 180.016  43
  -2   4  -9-149.953 176.422  42
   2  -4   9 227.714 211.907  39
   2  -4  10 148.441 211.926  48
  -2   4 -10 248.739 162.432  43
  -2   4 -10 290.355 122.149  42
   2  -4  10 360.071 194.238  39
  -2   4 -11 4.19162 127.731  43
   2  -4  11 53.0326 115.918  39
  -2   3  14 1075.50 204.205  68
  -2   3  14 737.509 197.477  40
  -2   3  13 2446.67 336.653  68
  -2   3  12 11680.7 738.543  68
  -2   3  12 13570.1 806.511  61
   2  -3 -11 33057.6 1287.07  25
  -2   3  11 35153.6 1323.55  61
   2  -3 -11 37817.9 1414.21  36
  -2   3  11 35293.1 1301.08  68
  -2   3  10-94.7220 129.097  21
  -2   3  10 329.793 130.089  55
  -2   3  10 194.901 177.168  68
   2  -3 -10 104.760 213.882  36
  -2   3  10 25.3276 186.962  61
  -2   3   9 7864.53 603.209  21
   2  -3  -9 7771.09 618.974  15
   2  -3  -9 7408.80 616.306  19
  -2   3   9 8078.90 573.233  26
   2  -3  -9 7698.50 620.021  36
  -2   3   8 10992.9 679.872  21
   2  -3  -8 10859.2 692.502  15
   2  -3  -8 11429.6 713.720  19
  -2   3   8 10195.6 594.668  26
   2  -3  -8 10878.3 691.808  36
  -2   3   7 2577.29 333.693  21
   2  -3  -7 2460.90 334.969  15
   2  -3  -7 2377.39 302.891  14
   2  -3  -7 2580.57 339.816  19
  -2   3   7 2676.09 297.573  26
   2  -3  -7 2856.41 353.727  36
   2  -3  -6 10441.5 535.548  13
  -2   3   6 9434.16 561.028  21
  -2   3   6 10259.7 566.596  28
   2  -3  -6 10352.7 600.474  15
   2  -3  -6 9791.34 570.739  19
   2  -3  -6 9554.96 548.136  14
  -2   3   6 10757.9 519.790  26
   2  -3  -6 9757.93 511.891  11
   2  -3  -6 9495.44 717.783  73
   2  -3  -5 62871.0 1194.58  13
  -2   3   5 62264.7 1309.37  21
  -2   3   5 64355.8 1289.76  28
  -2   3   5 65756.1 1154.08  26
   2  -3  -5 62920.8 1272.06  14
   2  -3  -5 62167.0 1762.98  73
   2  -3  -5 63614.1 1216.63  11
   2  -3  -4 21980.0 677.465  11
   2  -3  -4 23485.4 1070.91   8
  -2   3   4 22363.6 792.581  16
   2  -3  -4 23209.9 1052.67  73
  -2   3   4 23779.4 768.129  21
  -2   3   4 24121.5 743.421  28
  -2   3   4 23830.1 638.963  26
   2  -3  -4 24754.6 1166.38  74
  -2   3   3 13660.4 593.581  16
  -2   3   3 14480.5 562.435  21
  -2   3   3 13783.0 532.897  28
  -2   3   3 14042.6 463.365  26
   2  -3  -3 13583.6 782.563  73
   2  -3  -3 14110.3 789.085   8
  -2   3   2 67487.3 1245.48  16
  -2   3   2 68369.0 1146.03  28
  -2   3   1 71737.3 1276.45  16
   2  -3  -1 72145.9 1593.20  70
   2  -3  -1 72439.0 1199.67  10
  -2   3   1 72415.6 1186.10  28
   2  -3  -1 70931.6 1271.55   9
   2  -3  -1 70876.7 1464.18  71
   2  -3   0 226438. 2297.24   9
   2  -3   0 221060. 2642.89   4
   2  -3   0 226811. 2096.73  10
  -2   3   0 223750. 2289.08  16
   2  -3   1 19331.1 565.810  37
   2  -3   1 18168.2 980.251  74
  -2   3  -1 19695.7 699.414  28
   2  -3   1 18929.9 596.339  23
  -2   3  -1 17122.7 598.920  36
  -2   3  -1 19582.0 718.299  16
  -2   3  -2 11425.8 590.040  16
  -2   3  -2 11527.3 599.166  28
   2  -3   2 11497.9 477.934  37
  -2   3  -2 11723.9 536.355  36
   2  -3   2 12377.5 517.483  23
   2  -3   2 12445.0 797.192  74
  -2   3  -3 16731.5 783.020  28
   2  -3   3 18131.9 710.118  20
  -2   3  -3 17164.5 704.141  36
  -2   3  -3 18778.5 790.968  16
   2  -3   3 18026.0 670.637  23
   2  -3   4 98708.2 1721.47  20
   2  -3   4 98781.4 1684.11  23
  -2   3  -4 95394.7 1795.49  36
  -2   3  -4 102628. 1939.42  16
   2  -3   5 11001.3 624.187  20
  -2   3  -5 10116.1 645.488  36
  -2   3  -5 11062.8 700.953  16
   2  -3   5 10480.7 606.923  23
  -2   3  -6 26300.0 1101.60  36
  -2   3  -6 28689.7 1159.73  16
   2  -3   6 27565.8 1032.88  23
   2  -3   7 11973.0 714.969  23
   2  -3   7 11453.5 694.939  24
  -2   3  -7 10658.2 728.546  36
   2  -3   8-12.2681 159.214  23
   2  -3   8 412.313 142.699  48
  -2   3  -8 52.9477 202.985  43
  -2   3  -8-293.306 167.969  42
   2  -3   8-44.9007 246.751  39
  -2   3  -8 5.58601 169.835  36
   2  -3   9 1606.73 290.960  23
   2  -3   9 1759.68 355.704  48
  -2   3  -9 1671.84 324.504  43
  -2   3  -9 1882.10 283.478  42
  -2   3  -9 571.454 265.450  36
   2  -3   9 1585.93 347.195  39
   2  -3  10 244.010 232.355  48
  -2   3 -10 649.527 219.474  43
  -2   3 -10 249.319 125.955  42
   2  -3  10 34.2157 214.136  39
  -2   3 -11 20969.1 893.526  43
   2  -3  11 21427.7 901.927  39
   2  -3  12 4657.00 386.389  47
  -2   3 -12 4388.82 360.169  43
  -2   2  14 2269.57 282.149  40
  -2   2  14 3237.25 301.286  68
   2  -2 -14 2891.54 278.931  60
   2  -2 -13-145.866 153.839  43
  -2   2  13 125.424 147.958  68
   2  -2 -12 13662.2 732.768  43
  -2   2  12 13314.4 784.723  61
  -2   2  12 12783.4 760.391  68
  -2   2  11 22599.9 984.017  26
   2  -2 -11 22282.0 1033.20  25
  -2   2  11 22547.3 1041.88  68
  -2   2  11 24588.5 1105.23  61
   2  -2 -11 23222.6 1095.22  36
  -2   2  10 15280.0 835.134  21
  -2   2  10 16397.1 902.084  45
  -2   2  10 15657.3 829.101  26
   2  -2 -10 14024.0 856.144  25
  -2   2  10 17157.6 927.871  61
   2  -2 -10 17728.1 956.545  36
  -2   2   9-24.6382 111.807  21
   2  -2  -9 167.862 156.450  15
  -2   2   9 125.526 163.962  26
   2  -2  -9 240.285 169.890  36
  -2   2   8 4663.75 442.561  21
   2  -2  -8 4126.70 447.353  15
   2  -2  -8 4400.67 463.087  36
   2  -2  -8 3989.79 439.202  19
  -2   2   8 4157.64 411.965  26
  -2   2   7 65818.0 1521.57  21
   2  -2  -7 66916.2 1597.63  15
   2  -2  -7 65976.1 1540.09  14
   2  -2  -7 63805.4 1550.16  19
  -2   2   7 65044.8 1444.86  26
   2  -2  -7 67026.5 1578.22  36
  -2   2   6 75985.7 1539.35  21
   2  -2  -6 74925.8 1536.20  14
   2  -2  -6 76619.7 1601.09  15
   2  -2  -6 74112.2 1543.44  19
  -2   2   6 73991.2 1431.82  26
   2  -2  -6 75113.6 1528.16  36
  -2   2   5 101233. 1649.31  21
  -2   2   5 105738. 1576.23  28
   2  -2  -5 100964. 1617.73  19
  -2   2   5 102120. 1530.45  26
   2  -2  -5 98774.8 1626.90  14
   2  -2  -5 101580. 2262.94  73
   2  -2  -5 102285. 1590.14  11
   2  -2  -5 101500. 1570.58  13
  -2   2   4 3641.27 326.879  16
  -2   2   4 3757.56 317.526  21
  -2   2   4 3405.06 273.725  28
  -2   2   4 3457.80 278.694  26
   2  -2  -4 3275.51 425.884   8
   2  -2  -4 3328.95 410.123  73
   2  -2  -4 3171.07 279.795  13
   2  -2  -4 3426.76 424.322  74
   2  -2  -4 2982.63 273.711  11
  -2   2   3 283.685 154.089  16
  -2   2   3 358.924 135.904  21
  -2   2   3 244.358 97.9539  26
   2  -2  -3 396.558 168.234   8
   2  -2  -3 178.408 128.164  73
   2  -2  -3 347.125 223.905  74
  -2   2   2 20765.7 661.234  16
   2  -2  -2 20827.4 1012.25  74
  -2   2   2 20068.4 609.160  21
  -2   2   2 19763.8 535.211  26
   2  -2  -2 18157.4 792.735   2
   2  -2  -2 19040.1 866.105  73
   2  -2  -2 19998.9 801.045   3
   2  -2  -1 61671.9 1114.57   9
   2  -2  -1 61052.1 1695.37  74
   2  -2  -1 60519.1 1449.93  72
   2  -2  -1 62488.6 1269.53  70
  -2   2   1 63938.1 1361.92  70
   2  -2  -1 58943.2 1127.20  71
   2  -2  -1 60450.2 1228.49   3
   2  -2  -1 59783.3 1264.79   2
  -2   2   1 61250.4 1105.48  16
   2  -2   0 177.688 133.549  71
  -2   2   0 50.9313 117.690  16
   2  -2   0 37.3184 134.366  72
   2  -2   0 282.808 97.9063  10
   2  -2   0 278.674 124.748   9
  -2   2   0 245.397 186.217  70
   2  -2   0 283.438 158.592  70
   2  -2   0 5.35598 200.854  74
  -2   2  -1 66966.8 1220.21  16
   2  -2   1 63372.8 1708.90  74
   2  -2   1 65243.2 977.618  10
  -2   2  -2 75078.3 1315.85  28
   2  -2   2 76314.7 1029.17  27
   2  -2   2 74928.9 1117.56  37
   2  -2   2 72451.7 1793.98  74
   2  -2   2 71078.3 1155.44  23
  -2   2  -2 75190.4 1385.84  16
   2  -2   3 384.284 138.447  23
  -2   2  -3 331.541 161.330  16
   2  -2   3 264.769 120.463  37
  -2   2  -3 511.489 152.918  36
   2  -2   3 141.225 143.629  74
   2  -2   4 257213. 2533.79  20
  -2   2  -4 263774. 2645.56  36
   2  -2   4 262563. 2532.48  23
  -2   2  -4 255012. 2966.28  16
   2  -2   5 97384.8 1676.02  23
   2  -2   5 102246. 1680.75  20
  -2   2  -5 99917.4 1802.92  36
  -2   2  -5 94445.0 1936.41  16
   2  -2   6 38019.1 1092.95  20
  -2   2  -6 36630.9 1202.77  36
  -2   2  -6 35637.0 1270.75  16
   2  -2   6 37681.7 1132.60  23
   2  -2   7 1505.55 278.880  23
  -2   2  -7 1385.22 316.648  16
  -2   2  -7 1278.87 278.026  36
   2  -2   8 354.943 185.378  23
  -2   2  -8 311.420 179.087  16
  -2   2  -8 345.766 222.340  36
   2  -2   9 5068.28 519.449  50
   2  -2   9 6042.71 592.385  48
  -2   2  -9 5545.38 528.592  43
   2  -2   9 6478.87 603.375  39
  -2   2  -9 5919.27 584.113  36
   2  -2   9 5606.44 508.583  23
   2  -2  10 861.036 233.281  50
   2  -2  10 843.533 276.298  48
  -2   2 -10 751.807 258.020  43
   2  -2  10 1217.20 308.091  39
  -2   2 -11 1651.20 321.482  43
   2  -2  11 2013.58 339.076  39
   2  -2  12 509.724 193.004  47
  -2   2 -12 305.202 179.397  43
   2  -2  13 277.739 148.125  47
  -2   2 -13 398.921 137.489  43
   2  -1 -13 14520.8 641.685  43
  -2   1  13 15044.1 695.161  61
  -2   1  13 14531.9 667.876  68
   2  -1 -12 11793.9 669.326  43
  -2   1  12 12065.0 713.789  68
  -2   1  12 11284.1 711.201  61
  -2   1  11 17158.7 889.740  45
  -2   1  11 16066.7 860.947  68
  -2   1  11 16305.5 896.247  61
  -2   1  10 4817.27 508.011  45
  -2   1  10 5101.35 493.510  26
   2  -1 -10 4997.31 504.532  25
  -2   1  10 5267.66 532.304  61
   2  -1 -10 4833.43 516.905  36
   2  -1  -9 372.754 189.583  15
  -2   1   9 695.098 227.887  26
   2  -1  -9 525.127 184.791  25
   2  -1  -9 603.942 268.566  36
   2  -1  -8 3855.77 427.790  15
  -2   1   8 3371.51 370.644  21
  -2   1   8 3013.32 384.230  26
   2  -1  -8 3020.89 392.041  25
   2  -1  -8 3282.12 398.506  36
  -2   1   7 4863.27 429.174  21
   2  -1  -7 4712.92 449.683  15
   2  -1  -7 4610.77 443.200  14
  -2   1   7 4624.14 428.832  26
   2  -1  -7 5071.92 461.227  36
  -2   1   6 18207.5 750.791  21
   2  -1  -6 17462.7 792.646  15
   2  -1  -6 17918.8 791.613  14
   2  -1  -6 18568.1 790.367  19
  -2   1   6 17072.1 739.972  26
   2  -1  -6 18206.1 775.499  36
  -2   1   5 143.330 127.254  21
   2  -1  -5 18.8995 129.018  19
   2  -1  -5 488.225 193.730  14
  -2   1   5 21.5558 113.036  26
   2  -1  -5 12.7521 126.785  13
   2  -1  -5 185.830 109.017  36
   2  -1  -4 164.306 121.943  11
  -2   1   4 309.404 148.738  21
   2  -1  -4 322.018 123.648  19
  -2   1   4 354.897 124.813  26
   2  -1  -4 311.694 125.082  36
   2  -1  -4 97.8081 124.663  73
   2  -1  -4 326.259 137.954  13
   2  -1  -4 350.278 201.892  74
  -2   1   3 24627.6 721.660  16
  -2   1   3 24159.3 697.028  21
   2  -1  -3 25343.2 652.416  19
  -2   1   3 24818.8 670.539  26
   2  -1  -3 23999.3 1006.36   8
   2  -1  -3 24079.0 1053.03  74
   2  -1  -3 25033.7 705.943  13
   2  -1  -3 26500.4 705.387  12
   2  -1  -3 23026.0 988.405  73
   2  -1  -3 24394.0 697.875  11
  -2   1   2 24272.3 671.776  16
   2  -1  -2 21636.6 890.138   3
  -2   1   2 24354.8 649.672  21
  -2   1   2 24471.0 619.572  26
   2  -1  -2 24373.1 950.219   8
   2  -1  -2 25601.2 988.047  73
   2  -1  -2 24302.7 1050.25  74
  -2   1   1 4691.79 304.678  16
   2  -1  -1 4385.99 457.244  74
   2  -1  -1 3990.62 328.982   3
   2  -1  -1 4515.57 413.021  72
  -2   1   1 4232.46 364.036   2
   2  -1  -1 4431.74 299.453   9
   2  -1  -1 4192.61 411.890  73
  -2   1   1 3964.60 322.375  70
   2  -1  -1 4733.61 319.825  70
  -2   1   1 4368.76 403.847  72
   2  -1  -1 4415.23 371.075   2
  -2   1   0 89570.5 1642.65  70
   2  -1   0 85382.7 1930.90  74
   2  -1   0 92166.7 1410.18   7
  -2   1   0 86350.4 1588.98  72
   2  -1   0 90265.1 1279.01   9
   2  -1   0 87298.8 1579.25  70
   2  -1   0 89331.0 1479.14  71
   2  -1   0 85856.1 1683.75  73
   2  -1   0 88189.8 1218.67   3
  -2   1   0 91211.4 1267.32  16
   2  -1   1 16162.7 850.834  74
   2  -1   1 17067.6 428.280  10
   2  -1   1 16881.9 769.977  70
  -2   1  -1 16547.9 798.037  70
  -2   1  -1 15709.6 625.333  72
  -2   1  -1 17430.6 591.679  16
   2  -1   2 52908.5 893.319  37
  -2   1  -2 50960.5 1117.87  35
  -2   1  -2 52409.3 1088.58  16
   2  -1   3 45408.7 855.960  27
   2  -1   3 47780.9 1390.64  74
   2  -1   3 45357.4 898.673  37
   2  -1   3 44575.9 1035.92  12
   2  -1   3 45120.9 911.876  23
  -2   1  -3 46003.1 1114.17  16
  -2   1  -3 43371.2 1083.86  35
  -2   1  -4 856.872 221.768  16
   2  -1   4 952.632 177.107  23
  -2   1  -4 1399.69 186.095  36
   2  -1   4 987.001 170.630  37
   2  -1   4 1237.15 206.134  12
  -2   1  -5 1632.47 299.532  16
   2  -1   5 2447.04 247.632  20
  -2   1  -5 2178.24 253.614  36
   2  -1   5 2239.60 262.269  23
   2  -1   6 628.198 167.074  23
  -2   1  -6 568.431 215.387  16
  -2   1  -6 285.497 152.767  36
   2  -1   7 1065.15 221.922  23
  -2   1  -7 1219.20 297.571  16
  -2   1  -7 1149.82 256.549  36
   2  -1   8 1666.47 276.927  23
  -2   1  -8 1836.14 326.050  36
  -2   1  -8 1845.38 360.970  16
   2  -1   9 12612.5 807.297  50
   2  -1   9 11045.7 758.906  48
  -2   1  -9 11456.0 755.847  43
   2  -1   9 10893.2 741.494  39
  -2   1  -9 11682.6 778.534  36
  -2   1  -9 12727.5 853.717  16
   2  -1   9 11334.8 702.121  23
   2  -1  10 27457.8 1199.13  39
   2  -1  10 28648.6 1196.30  50
   2  -1  10 28294.5 1239.26  48
  -2   1 -10 28575.6 1198.12  43
   2  -1  10 27113.9 1061.95  23
   2  -1  11 18695.1 969.673  39
   2  -1  11 19200.0 945.082  50
  -2   1 -11 21309.3 1008.05  43
   2  -1  12 152.870 197.559  47
  -2   1 -12 336.474 160.502  43
   2  -1  13 1079.04 216.746  47
  -2   1 -13 1159.15 222.668  43
   2   0 -13 2094.75 246.762  43
  -2   0  13 1916.84 238.263  68
  -2   0  13 1824.85 249.248  61
   2   0 -13 2276.69 237.719  60
   2   0 -12 189.270 167.373  43
  -2   0  12 114.130 143.731  68
  -2   0  12 118.848 164.963  61
  -2   0  11 2459.68 363.961  45
   2   0 -11 2220.82 355.051  43
  -2   0  11 1948.50 331.422  61
  -2   0  10 6540.61 570.939  45
  -2   0  10 5968.30 536.718  26
   2   0 -10 5819.38 529.594  25
  -2   0  10 5623.19 552.367  61
   2   0 -10 5428.07 543.079  36
   2   0  -9 1192.15 279.559  25
  -2   0   9 1432.50 288.369  45
  -2   0   9 1277.56 273.472  26
   2   0  -9 1722.71 321.077  36
  -2   0   9 470.576 223.678  61
   2   0  -8 222.898 163.915  25
   2   0  -8 461.225 216.389  15
  -2   0   8 209.460 191.234  26
   2   0  -7 39980.9 1261.52  15
  -2   0   7 37802.0 1210.04  26
   2   0  -7 38329.3 1268.51  25
   2   0  -7 41163.5 1280.61  36
   2   0  -6 1760.66 263.441  36
  -2   0   6 1215.23 220.615  21
   2   0  -6 1570.33 271.970  15
  -2   0   6 1307.93 247.625  26
   2   0  -6 1295.22 253.371  14
   2   0  -6 1586.44 292.238  25
  -2   0   5 12809.2 585.027  21
   2   0  -5 12720.2 632.257  14
  -2   0   5 12238.0 603.931  26
   2   0  -5 12583.0 600.448  36
   2   0  -4 41430.2 1028.86  14
  -2   0   4 40585.0 954.375  21
   2   0  -4 40390.1 1018.59  13
   2   0  -4 43818.3 1005.87  19
  -2   0   4 41226.0 999.571  26
  -2   0   3 39083.7 866.915  16
  -2   0   3 38325.1 853.446  21
   2   0  -3 38601.4 829.217  19
  -2   0   3 38731.4 887.406  26
   2   0  -3 38482.7 911.184  13
   2   0  -3 37698.5 895.858  11
   2   0  -3 38692.6 1302.90  74
   2   0  -2 18496.6 581.661  11
  -2   0   2 19148.3 571.773  16
  -2   0   2 18040.4 555.878  21
  -2   0   2 19181.9 572.189  26
   2   0  -2 16970.4 802.265   8
   2   0  -2 19958.7 624.471  12
   2   0  -2 18168.7 901.714  74
   2   0  -2 19280.4 880.608  73
  -2   0   1 99348.6 1239.66  16
  -2   0   1 94706.1 1779.42   2
  -2   0   1 97522.6 1191.65  26
   2   0  -1 95351.9 1999.50  74
   2   0  -1 94930.4 1825.81  73
  -2   0   1 101761. 1452.67  70
   2   0  -1 99835.4 1767.87   8
   2   0  -1 96667.2 1770.39   7
   2   0  -1 103931. 1414.60  12
   2   0   0 18206.8 775.172  73
   2   0   0 20931.2 577.688   9
   2   0   0 20810.9 730.830   7
  -2   0   0 20372.3 745.295   2
   2   0   0 18149.8 909.536  74
  -2   0   0 20375.8 751.673  70
   2   0   0 20593.7 754.733  70
   2   0   0 21552.5 677.543  12
  -2   0   0 20493.1 827.402  72
  -2   0   0 20750.0 575.849  16
   2   0   1 153.436 148.958  70
  -2   0  -1 234.573 120.389  16
   2   0   1 132.455 65.1247   3
  -2   0  -1 212.801 136.328  72
   2   0   1 186.668 90.6914   5
   2   0   1 133.690 140.892  73
  -2   0  -1 262.086 138.181  70
   2   0   1 499.256 208.441  74
   2   0   1 117.532 140.481  12
   2   0   1 113.392 93.4880   7
   2   0   2 30781.3 931.587  73
   2   0   2 33089.8 925.091   5
  -2   0  -2 36007.2 732.182  26
  -2   0  -2 33367.7 1164.96  70
  -2   0  -2 35595.2 702.829   2
   2   0   2 35048.5 902.257  12
  -2   0  -2 35008.6 883.711  35
  -2   0  -2 34903.9 841.360  16
   2   0   2 32516.3 1170.96  74
  -2   0  -3 638.970 171.456  35
   2   0   3 572.952 221.579  74
  -2   0  -3 481.935 181.655  16
   2   0   3 559.113 137.357  37
   2   0   3 564.281 129.639  27
   2   0   3 792.688 192.419  12
   2   0   3 492.119 148.000  73
  -2   0  -4 140169. 1938.47  29
   2   0   4 142591. 1632.90  27
   2   0   4 146610. 1676.88  37
  -2   0  -4 143493. 2038.81  16
  -2   0  -4 147417. 2020.18  35
   2   0   4 146288. 1648.62  23
   2   0   5 10114.4 453.105  30
  -2   0  -5 9229.07 564.763  29
   2   0   5 9139.24 471.100  37
   2   0   5 9816.47 479.068  23
  -2   0  -5 9089.57 547.507  35
  -2   0  -5 9913.87 604.644  16
   2   0   6 56002.9 1135.70  30
  -2   0  -6 50962.0 1403.13  29
   2   0   6 54758.3 1189.05  23
  -2   0  -6 54718.3 1348.02  35
  -2   0  -6 52866.0 1467.22  16
  -2   0  -7 4315.07 470.288  29
  -2   0  -7 4547.22 497.853  16
   2   0   7 4158.43 370.739  23
   2   0   8 11871.9 655.948  23
  -2   0  -8 11328.0 793.769  16
  -2   0  -9 42551.9 1543.29  16
   2   0   9 41535.6 1265.93  23
   2   0  10 17071.7 942.388  50
   2   0  10 17135.5 949.554  39
   2   0  10 18392.5 983.046  48
  -2   0 -10 16233.8 889.855  43
  -2   0 -10 16731.4 882.516  60
  -2   0 -10 17791.2 1018.77  16
   2   0  10 16135.3 804.885  23
   2   0  11 8967.25 690.694  50
   2   0  11 10210.0 742.505  39
  -2   0 -11 10606.7 727.017  43
  -2   0 -11 10084.9 682.260  60
   2   0  12 117.394 178.822  47
  -2   0 -12 322.662 205.600  43
  -2   0 -12 190.110 167.595  60
   2   0  13 208.007 179.238  47
  -2   0 -13-45.2704 150.255  43
   2   0  14 2463.67 270.513  47
  -2   0 -14 2176.31 249.278  43
   2   1 -13 5028.59 327.189  43
  -2  -1  13 5862.10 341.751  61
   2   1 -12 17067.8 732.585  43
  -2  -1  12 17088.7 712.029  68
  -2  -1  12 17276.5 745.348  61
  -2  -1  11 6992.14 535.252  45
   2   1 -11 6704.00 538.564  43
  -2  -1  11 5937.66 515.830  61
  -2  -1  10 405.605 197.305  45
  -2  -1  10 272.953 185.960  61
  -2  -1   9 598.860 215.669  45
  -2  -1   9 448.265 212.128  26
   2   1  -9 440.055 188.102  25
  -2  -1   9 139.379 209.997  61
   2   1  -8 5232.63 483.013  15
  -2  -1   8 5552.40 517.136  26
   2   1  -8 5074.02 514.347  25
  -2  -1   7 29508.2 1113.88  26
   2   1  -7 29996.8 1146.23  25
   2   1  -7 29677.6 1122.44  36
   2   1  -7 29763.2 1102.04  15
   2   1  -6 2518.47 347.067  25
   2   1  -6 2474.50 321.334  15
   2   1  -6 2845.87 351.288  14
  -2  -1   6 2679.10 346.609  26
   2   1  -5 14061.0 716.235  25
   2   1  -5 14966.8 706.400  14
  -2  -1   5 15253.7 708.904  26
  -2  -1   4 15099.3 646.571  26
   2   1  -4 15378.5 656.676  14
  -2  -1   4 15425.7 611.444  17
   2   1  -4 15869.1 705.359  25
   2   1  -3 2410.37 268.098  13
  -2  -1   3 2524.48 225.140  21
  -2  -1   3 2428.01 257.980  26
   2   1  -3 2323.07 274.402  25
  -2  -1   3 2430.87 249.311  17
  -2  -1   2 11317.1 424.013  21
  -2  -1   2 10655.6 457.949  26
   2   1  -2 10549.2 490.792  25
   2   1  -2 10323.1 468.169  13
  -2  -1   2 11136.3 478.129  17
   2   1  -2 10618.3 469.029  11
  -2  -1   1 41450.7 743.618  16
   2   1  -1 41431.7 1130.22   8
   2   1  -1 42648.5 766.619   9
  -2  -1   1 43312.0 833.016  26
  -2  -1   1 42710.6 1006.70  70
   2   1  -1 41451.2 1269.83  73
   2   1  -1 43036.2 847.850  11
   2   1   0 49986.7 823.448   9
   2   1   0 50431.2 1163.99   8
   2   1   0 47746.6 1275.34  73
   2   1   0 52790.7 955.553  71
  -2  -1   0 51079.4 1194.96  70
  -2  -1   0 52379.4 834.530  16
   2   1   0 53224.3 1066.83  12
  -2  -1   0 52248.3 1301.72   2
   2   1   0 53322.6 1274.81   7
  -2  -1  -1 391.797 154.951   2
  -2  -1  -1 299.809 111.898  16
  -2  -1  -1 861.049 205.541  72
   2   1   1 329.574 129.552  71
  -2  -1  -1 521.387 193.069  70
   2   1   1 574.750 164.885  12
   2   1   1 340.280 142.480   7
   2   1   1 540.727 188.721  73
   2   1   1 634.398 170.732  70
   2   1   2 18464.0 643.712   5
  -2  -1  -2 19507.5 773.900  72
   2   1   2 18485.0 512.557  27
   2   1   2 16799.7 679.614  73
   2   1   2 19102.7 838.401  70
  -2  -1  -2 17587.8 828.629  70
   2   1   2 18967.5 668.261  12
  -2  -1  -2 19138.0 590.258  16
  -2  -1  -2 17852.3 588.037  34
   2   1   3 59382.5 1332.03   5
   2   1   3 61078.7 972.281  27
  -2  -1  -3 62366.3 1156.87  16
   2   1   3 62770.9 966.380  38
   2   1   3 65042.3 1244.95  12
  -2  -1  -3 58603.0 1192.26  35
  -2  -1  -3 59605.2 1081.32  34
  -2  -1  -3 59907.0 1266.54  72
  -2  -1  -4 222376. 2333.45  29
   2   1   4 220264. 1978.60  27
   2   1   4 226505. 1942.08  38
   2   1   4 218440. 1928.10  37
  -2  -1  -4 223744. 2420.75  16
   2   1   4 218564. 1886.52  23
  -2  -1  -4 222552. 2442.30  35
  -2  -1  -5 36603.4 1064.19  29
  -2  -1  -5 36887.6 1097.65  16
   2   1   5 36602.0 875.681  37
  -2  -1  -5 37969.6 1073.95  35
   2   1   5 38151.9 853.860  23
   2   1   6 7066.07 423.989  30
  -2  -1  -6 7113.42 520.687  29
   2   1   6 7329.08 418.298  23
  -2  -1  -6 7132.90 499.623  35
   2   1   7 4102.67 351.967  30
  -2  -1  -7 4114.07 436.633  29
   2   1   7 4877.87 370.681  23
  -2  -1  -7 4280.20 405.162  35
   2   1   8 1548.18 239.407  23
  -2  -1  -8 1612.28 314.933  29
   2   1   8 2038.21 285.250  30
  -2  -1  -8 1868.84 361.743  16
   2   1   9 1483.80 235.952  23
  -2  -1  -9 1165.55 292.555  16
   2   1   9 1163.92 215.988  30
  -2  -1  -9 1162.22 297.975  29
   2   1  10 686.736 244.095  50
  -2  -1 -10 125.208 243.213  16
  -2  -1 -10 538.203 205.451  43
   2   1  10 348.891 200.764  39
  -2  -1 -10 186.003 172.850  60
   2   1  11 2654.22 400.987  50
  -2  -1 -11 3059.23 398.434  43
   2   1  11 2875.68 419.596  39
  -2  -1 -11 2478.19 370.802  60
   2   1  12 8286.34 663.566  47
  -2  -1 -12 10194.9 695.099  43
  -2  -1 -12 8863.59 642.173  60
   2   1  13-0.93766 179.681  47
  -2  -1 -13 162.860 161.480  43
  -2  -1 -13 99.6506 134.468  60
   2   1  14 10231.9 581.366  47
  -2  -1 -14 9877.85 536.125  43
  -2  -1 -14 9999.55 510.560  60
   2   2 -12 26266.3 795.269  43
  -2  -2  12 26485.3 797.058  61
  -2  -2  12 26178.1 736.847  68
  -2  -2  11 12024.9 644.965  45
   2   2 -11 12541.9 670.598  43
  -2  -2  11 12514.1 683.508  61
  -2  -2  11 12200.0 639.741  68
  -2  -2  10 317.895 193.668  45
   2   2 -10 147.351 187.823  43
  -2  -2  10 37.9587 185.375  61
  -2  -2   9 86.6966 168.393  45
   2   2  -9 32.6869 150.619  25
  -2  -2   9-215.375 198.186  61
   2   2  -8 674.531 224.356  25
  -2  -2   8 78.2638 200.690  45
  -2  -2   8-24.4908 178.750  26
   2   2  -8 35.9652 134.923  42
  -2  -2   8 80.1779 194.101  61
  -2  -2   7 5154.66 492.857  26
   2   2  -7 4815.26 496.257  25
   2   2  -6 12098.3 734.927  25
   2   2  -6 14360.8 724.817  15
  -2  -2   6 13439.6 746.728  26
   2   2  -5 19319.2 815.146  15
   2   2  -5 17759.2 788.141  14
  -2  -2   5 17483.1 788.670  26
   2   2  -5 17821.7 834.337  25
  -2  -2   5 16956.1 721.676  17
   2   2  -4 47177.2 1180.85  14
  -2  -2   4 45356.7 1168.52  26
   2   2  -4 46170.1 1245.88  25
  -2  -2   4 47972.8 1160.34  17
  -2  -2   3 274199. 2625.09  17
  -2  -2   3 274381. 2618.91  26
   2   2  -3 280706. 2631.39  14
   2   2  -3 279064. 2814.03  25
  -2  -2   2 10789.3 486.667  26
   2   2  -2 10183.4 486.165  13
   2   2  -2 10561.3 522.439  25
  -2  -2   2 9996.57 492.068  17
  -2  -2   1 125554. 1601.20  17
  -2  -2   1 127645. 1487.38  26
   2   2  -1 122449. 1490.89  11
   2   2  -1 124156. 1605.85  25
   2   2   0 1181.32 159.169  11
  -2  -2   0 1368.83 247.505  70
  -2  -2   0 1144.83 151.636  26
  -2  -2   0 1178.45 186.811  17
  -2  -2   0 1288.02 182.234  34
   2   2   0 1152.59 195.586   8
  -2  -2  -1 1384.20 248.868   2
  -2  -2  -1 1452.97 193.480  34
   2   2   1 1821.48 238.996  71
  -2  -2  -1 1478.17 257.420  70
   2   2   1 1760.83 265.554   7
   2   2   1 1768.21 258.690   1
  -2  -2  -2 2650.63 310.292   7
   2   2   2 2612.31 215.214  38
  -2  -2  -2 2619.13 245.767  34
   2   2   2 2125.40 288.966  71
  -2  -2  -2 2754.72 220.673  16
   2   2   3-78.8046 142.221   5
   2   2   3 42.9017 95.8012  27
   2   2   3 30.0661 96.5143  38
  -2  -2  -3 82.7942 115.511  16
  -2  -2  -3 139.616 103.881   7
  -2  -2  -3 17.0431 115.861  34
  -2  -2  -3 90.3507 93.0285  26
  -2  -2  -4 12507.9 544.322  29
   2   2   4 12507.1 477.944  27
   2   2   4 13224.5 488.547  38
   2   2   4 12668.1 455.838  37
  -2  -2  -4 12301.9 560.133  16
  -2  -2  -4 12333.0 523.572  34
  -2  -2  -5 56360.2 1267.52  29
   2   2   5 56338.0 1077.54  27
   2   2   5 56224.1 1030.31  37
   2   2   5 58769.9 993.512  23
   2   2   6 27204.2 812.951  30
  -2  -2  -6 28049.9 988.660  29
   2   2   6 25653.6 764.765  37
  -2  -2  -6 26029.2 953.290  35
   2   2   6 27841.1 742.310  23
   2   2   7 30.1400 119.879  30
  -2  -2  -7-10.6561 186.128  29
  -2  -2  -7 87.0172 141.519  35
   2   2   8 17463.2 758.551  30
  -2  -2  -8 17393.3 907.122  29
  -2  -2  -8 17571.2 837.529  35
   2   2   9 30775.8 1071.82  30
  -2  -2  -9 31202.1 1274.54  29
   2   2  10 111006. 2095.17  30
  -2  -2 -10 107412. 2408.45  29
  -2  -2 -10 109035. 2525.70  16
   2   2  11 14698.3 907.568  50
   2   2  11 13724.2 753.725  30
   2   2  11 14480.0 871.741  47
  -2  -2 -11 13978.8 891.344  29
  -2  -2 -11 15157.7 836.009  43
   2   2  11 14452.6 824.348  66
  -2  -2 -11 15234.0 983.703  16
  -2  -2 -11 13380.5 816.637  60
   2   2  12 426.791 194.149  47
  -2  -2 -12 402.482 217.449  43
  -2  -2 -12 576.345 220.619  60
   2   2  13 11348.1 723.952  47
  -2  -2 -13 10371.4 648.333  43
  -2  -2 -13 10973.1 689.420  60
   2   2  14 10806.0 638.492  47
  -2  -2 -14 11781.8 599.982  43
  -2  -2 -14 10755.8 601.393  60
   2   2  15 4018.03 313.485  47
  -2  -2 -15 3930.60 288.497  60
   2   2  15 4203.49 310.073  69
  -2  -3  11 1128.01 198.833  45
   2   3 -11 1408.94 222.420  43
  -2  -3  11 1810.05 249.744  61
  -2  -3  11 1462.22 208.009  68
  -2  -3  10 601.830 189.314  45
   2   3 -10 603.260 186.268  43
   2   3 -10 776.248 171.466  42
  -2  -3  10 357.437 173.189  61
  -2  -3   9 3240.09 417.161  45
   2   3  -9 2844.15 357.804  42
  -2  -3   9 3532.56 422.469  61
  -2  -3   8 11611.1 751.530  45
   2   3  -8 10766.0 723.054  25
  -2  -3   8 11494.1 730.172  26
   2   3  -8 10978.6 684.756  42
  -2  -3   8 10512.1 723.520  61
  -2  -3   7 30317.4 1182.79  45
  -2  -3   7 28637.0 1138.40  26
   2   3  -7 28109.3 1092.43  42
   2   3  -7 26920.7 1134.49  25
  -2  -3   7 29230.1 1157.87  61
  -2  -3   6 1382.39 271.890  26
   2   3  -6 1147.80 269.390  25
  -2  -3   5 1803.87 294.547  26
   2   3  -5 1592.42 296.735  25
  -2  -3   5 2398.44 299.062  17
   2   3  -4 18416.7 773.712  14
  -2  -3   4 18705.1 791.641  26
   2   3  -4 19210.6 856.921  25
  -2  -3   4 19915.2 818.945  17
   2   3  -3 163321. 2093.14  14
  -2  -3   3 159961. 2101.38  26
  -2  -3   3 160980. 2189.14  17
   2   3  -3 161814. 2301.81  25
   2   3  -2 53110.5 1230.07  25
  -2  -3   2 52735.2 1107.60  26
   2   3  -2 52702.1 1094.95  14
  -2  -3   2 49619.4 1169.90  17
   2   3  -1 565.980 157.665  25
  -2  -3   1 826.059 160.645  26
   2   3  -1 586.951 156.639  13
  -2  -3   1 660.184 184.394  17
  -2  -3   1 418.590 144.871  34
  -2  -3   0 26827.4 669.238  26
  -2  -3   0 26611.0 770.007  17
  -2  -3   0 26485.9 767.335  34
   2   3   0 24727.3 665.954  11
   2   3   0 26653.6 691.530  13
   2   3   0 27768.8 768.546  25
   2   3   1 13625.3 726.158   1
  -2  -3  -1 13338.0 447.349  26
   2   3   1 12207.3 428.608  13
   2   3   1 13756.1 499.300  25
  -2  -3  -1 13053.3 520.369  17
   2   3   1 13495.5 642.700  71
  -2  -3  -1 13034.3 548.601  34
   2   3   1 13533.2 445.674  11
   2   3   2 11692.4 379.459  11
  -2  -3  -2 12000.6 577.225   5
   2   3   2 11546.5 448.678  38
   2   3   2 11752.7 570.688   4
   2   3   2 11636.6 611.436   1
  -2  -3  -2 12278.7 539.999  34
  -2  -3  -3 441.377 110.253  16
   2   3   3 405.578 120.668  27
  -2  -3  -3 417.301 150.170  34
   2   3   3 567.061 130.904  38
   2   3   4 82567.2 1251.06  38
  -2  -3  -4 85473.9 1344.09  29
   2   3   4 82974.1 1206.26  27
   2   3   4 83861.8 1107.69  37
  -2  -3  -4 84656.4 1364.91  16
  -2  -3  -4 81583.9 1388.41  34
  -2  -3  -5 878.004 192.336  29
   2   3   5 614.327 142.405  27
   2   3   5 587.142 125.693  37
  -2  -3  -5 522.953 154.447  34
   2   3   6 21180.1 718.496  30
  -2  -3  -6 21219.1 855.764  29
  -2  -3  -6 22526.8 753.386  34
   2   3   6 23081.9 690.701  37
   2   3   7 146.087 121.859  30
  -2  -3  -7 211.258 172.371  29
   2   3   8 72771.6 1539.38  30
  -2  -3  -8 70859.0 1779.65  29
  -2  -3  -8 75684.5 1761.60  35
   2   3   9 10564.2 638.491  30
  -2  -3  -9 9782.03 715.513  29
  -2  -3  -9 9879.06 655.553  35
   2   3  10 3581.34 402.549  30
  -2  -3 -10 2839.22 420.921  29
   2   3  11 8088.66 596.353  30
   2   3  11 7581.49 625.178  47
  -2  -3 -11 8478.12 712.432  29
   2   3  11 8108.50 629.068  66
  -2  -3 -11 8055.61 632.985  60
   2   3  12 1756.49 285.905  30
   2   3  12 1908.91 334.552  47
  -2  -3 -12 2123.92 348.616  29
   2   3  12 1818.71 313.009  66
  -2  -3 -12 1689.03 322.842  60
   2   3  13-66.1199 182.120  47
  -2  -3 -13 109.374 148.930  60
   2   3  14 5960.75 496.126  47
  -2  -3 -14 6451.34 514.354  60
   2   3  14 5943.58 505.547  69
   2   3  15 12592.0 584.000  47
   2   3  15 12488.8 576.798  69
  -2  -3 -15 12423.1 570.724  60
   2   4 -11 640.517 130.217  43
  -2  -4  10-73.1665 155.723  45
   2   4 -10-38.7208 111.066  43
   2   4 -10 339.458 98.0609  42
  -2  -4  10 134.854 106.336  68
  -2  -4  10 78.1163 128.536  61
  -2  -4   9-41.0370 185.551  45
   2   4  -9-148.558 183.165  43
   2   4  -9 166.923 128.606  42
  -2  -4   9 119.222 146.971  61
  -2  -4   8 4616.94 476.950  45
   2   4  -8 4217.18 433.118  42
  -2  -4   8 3238.01 413.031  61
   2   4  -7 197.904 165.011  42
  -2  -4   7 14.6301 169.210  45
  -2  -4   7-155.081 226.809  26
  -2  -4   7-13.0568 180.619  61
   2   4  -7-6.10880 132.065  25
  -2  -4   6 2171.20 333.631  45
  -2  -4   6 2631.38 353.484  26
   2   4  -6 2475.36 353.241  42
   2   4  -6 2103.52 336.364  25
  -2  -4   6 2726.14 381.894  61
   2   4  -5 1121.68 271.287  25
  -2  -4   5 1528.23 259.957  17
  -2  -4   4 1376.08 253.893  26
   2   4  -4 1436.52 279.898  25
  -2  -4   4 1444.63 253.464  17
  -2  -4   3 20336.6 859.065  17
  -2  -4   3 20361.5 800.405  26
   2   4  -3 19469.0 870.864  25
  -2  -4   2 120551. 1781.60  26
   2   4  -2 119318. 1994.55  25
  -2  -4   2 119692. 1959.85  17
  -2  -4   1 203012. 2434.76  17
   2   4  -1 209506. 2475.23  25
  -2  -4   1 217236. 2355.51  34
   2   4  -1 221658. 2127.22  14
   2   4   0 17478.8 673.462  25
  -2  -4   0 17039.0 567.317  26
  -2  -4   0 16902.8 679.898  17
  -2  -4   0 17065.7 684.119  34
  -2  -4  -1 236.542 90.7816  26
   2   4   1 186.224 96.2772  38
   2   4   1 508.013 117.657  13
   2   4   1 180.132 125.150  25
  -2  -4  -1 459.943 154.352  17
  -2  -4  -1 285.748 142.930  34
   2   4   2 92733.8 1312.48  38
   2   4   2 98021.9 1376.84  25
  -2  -4  -2 93764.7 1404.73  17
  -2  -4  -2 94957.4 1571.39  34
   2   4   3 175080. 1710.03  27
  -2  -4  -3 176586. 2142.76  34
   2   4   3 175121. 1713.94  25
   2   4   3 179167. 1840.46  38
   2   4   4 19996.3 605.012  27
   2   4   4 19337.1 636.266  38
  -2  -4  -4 18286.9 710.262  34
  -2  -4  -5 363.553 140.842  29
   2   4   5 25.0966 112.531  27
   2   4   5 24.6422 95.7861  18
  -2  -4  -5-66.2377 127.954  34
   2   4   6 12015.5 559.815  30
  -2  -4  -6 12595.7 649.693  29
   2   4   7 35820.7 1029.19  30
  -2  -4  -7 33592.0 1139.38  29
   2   4   8 26502.7 951.619  30
  -2  -4  -8 25598.1 1079.07  29
   2   4   9 5465.72 474.301  30
  -2  -4  -9 5176.03 528.513  29
  -2  -4  -9 5756.25 531.984  35
   2   4  10 8664.38 614.785  30
  -2  -4 -10 8580.64 706.960  29
   2   4  11 1569.99 289.866  30
  -2  -4 -11 1467.90 319.232  29
  -2  -4 -11 1339.59 292.464  60
   2   4  11 1698.06 312.371  66
   2   4  12 3992.59 433.312  30
   2   4  12 5247.70 513.164  47
   2   4  12 4400.60 470.822  66
  -2  -4 -12 4368.00 493.021  60
   2   4  13 23771.1 1049.30  47
  -2  -4 -13 22918.7 1049.31  60
   2   4  14 24208.2 982.494  47
  -2  -4 -14 23730.7 986.175  60
   2   4  14 22940.5 985.967  69
   2   4  15 16779.3 726.921  69
  -2  -4 -15 18597.7 745.454  60
  -2  -5  10 1372.25 192.992  45
   2   5 -10 1732.92 193.514  43
   2   5 -10 1875.43 197.038  42
  -2  -5  10 1858.45 213.672  61
  -2  -5   9 11751.4 613.727  45
   2   5  -9 12256.0 606.417  43
   2   5  -9 12553.6 617.977  42
  -2  -5   9 12980.2 643.992  61
  -2  -5   8 2857.18 381.925  45
   2   5  -8 3264.79 389.453  43
   2   5  -8 3355.19 376.913  42
  -2  -5   8 2611.43 360.904  61
  -2  -5   7 13518.5 793.286  45
   2   5  -7 14270.4 792.542  42
  -2  -5   7 13331.2 791.715  61
   2   5  -6 686.098 210.123  42
  -2  -5   6 172.153 132.590  45
  -2  -5   6 602.401 187.748  26
   2   5  -6 1003.52 243.066  25
  -2  -5   6 401.565 217.054  61
  -2  -5   5 23857.8 1061.41  45
  -2  -5   5 22678.3 973.731  26
   2   5  -5 24221.5 1034.96  42
   2   5  -5 22374.3 1039.32  25
  -2  -5   5 21629.2 963.327  17
  -2  -5   4 19222.7 854.444  26
   2   5  -4 17181.5 899.747  25
  -2  -5   4 18047.5 883.253  17
  -2  -5   3 50610.8 1294.73  26
  -2  -5   3 52713.6 1452.43  17
   2   5  -3 49802.6 1460.79  25
  -2  -5   2 1832.47 255.202  26
   2   5  -2 1898.77 308.002  25
  -2  -5   2 1783.29 292.278  17
  -2  -5   1 221688. 2755.55  17
   2   5  -1 218687. 2764.58  25
   2   5   0 83178.6 1331.59  38
   2   5   0 84910.5 1620.97  25
  -2  -5   0 81909.2 1602.58  17
  -2  -5   0 80011.3 1585.34  34
   2   5   1 16419.2 675.687  25
   2   5   1 16144.2 582.060  38
  -2  -5  -1 16001.0 690.037  17
  -2  -5  -1 16379.1 723.978  34
   2   5   2 3552.33 286.746  38
  -2  -5  -2 3073.31 330.153  34
  -2  -5  -2 3550.26 327.164  17
   2   5   2 3206.02 300.008  25
  -2  -5  -3 16637.5 698.578  32
   2   5   3 17687.3 557.794  27
   2   5   3 17543.8 632.001  25
   2   5   3 16833.3 606.947  38
  -2  -5  -3 16688.5 622.658  17
  -2  -5  -3 16154.7 716.489  34
   2   5   4 19486.8 608.322  27
   2   5   4 18546.6 654.708  38
   2   5   4 18545.8 627.491  25
  -2  -5  -4 17331.0 739.768  34
   2   5   5 148.076 106.254  27
   2   5   5 105.114 107.645  18
  -2  -5  -5 136.385 138.013  34
  -2  -5  -6 38440.0 1116.63  29
   2   5   6 38164.2 995.207  18
  -2  -5  -6 36100.2 1066.83  34
   2   5   7 99546.9 1746.19  30
  -2  -5  -7 100179. 1965.15  29
  -2  -5  -7 101034. 1755.91  34
   2   5   8 76404.1 1617.53  30
  -2  -5  -8 76403.8 1842.37  29
   2   5   9 588.253 199.965  30
  -2  -5  -9 733.462 240.071  29
   2   5  10 28175.8 1104.57  30
  -2  -5 -10 32746.1 1337.44  29
  -2  -5 -11 26319.3 1244.92  29
   2   5  11 28157.6 1179.31  66
  -2  -5 -11 25771.1 1084.22  63
   2   5  11 25675.1 1086.66  30
  -2  -5 -11 28377.0 1157.45  60
   2   5  12 682.595 221.084  66
   2   5  12 429.876 180.620  30
  -2  -5 -12 652.890 203.102  29
  -2  -5 -12 688.069 235.594  63
  -2  -5 -12 576.962 233.678  60
  -2  -5 -13 6967.63 550.632  63
   2   5  13 6496.15 560.676  47
   2   5  13 7858.85 588.785  66
  -2  -5 -13 7395.31 606.850  60
   2   5  13 6778.68 604.957  69
   2   5  14 619.732 209.530  47
   2   5  14 395.035 199.229  69
  -2  -5 -14 252.624 185.784  60
   2   5  15 606.959 192.487  47
   2   5  15 783.120 204.485  69
  -2  -5 -15 783.376 200.041  60
  -2  -5 -16 2217.78 223.244  60
   2   5  16 2467.23 226.272  69
  -2  -6   9 17441.6 597.044  45
   2   6  -9 18070.2 621.722  42
  -2  -6   9 18146.4 621.301  61
  -2  -6   8 2110.43 296.151  45
   2   6  -8 2325.53 265.421  43
   2   6  -8 2151.81 284.428  42
  -2  -6   8 2336.27 294.141  61
  -2  -6   7 578.813 191.437  45
   2   6  -7 449.228 146.264  43
   2   6  -7 667.894 195.946  42
  -2  -6   7 804.585 208.087  61
   2   6  -6 332.146 189.079  42
  -2  -6   6 346.497 194.801  45
  -2  -6   6 178.146 174.701  61
  -2  -6   5 7151.85 612.101  45
   2   6  -5 6140.26 549.805  42
   2   6  -5 5725.23 541.799  25
  -2  -6   5 5952.57 539.349  61
   2   6  -4 3829.70 410.078  51
  -2  -6   4 3251.27 423.048  45
   2   6  -4 3475.20 415.044  42
  -2  -6   4 3326.29 403.201  17
   2   6  -4 3132.73 416.675  25
   2   6  -3 1879.72 350.412  25
  -2  -6   3 2490.07 349.891  17
   2   6  -2 855.579 262.080  25
  -2  -6   2 1047.36 245.275  17
  -2  -6   1 20037.1 902.672  17
   2   6  -1 18841.2 884.241  25
   2   6   0 168.304 152.586  25
  -2  -6   0 283.549 191.115  17
  -2  -6   0 286.937 138.807  34
  -2  -6  -1 10071.7 594.182  17
  -2  -6  -1 10262.7 626.194  34
   2   6   2 32849.8 1003.18  25
  -2  -6  -2 31348.3 1068.30  34
  -2  -6  -2 32124.0 1000.58  17
  -2  -6  -3 30390.7 984.789  32
   2   6   3 29501.9 916.143  25
   2   6   3 31326.9 853.907  38
  -2  -6  -3 31395.7 930.952  17
  -2  -6  -3 29304.7 1022.30  34
  -2  -6  -4 6458.60 483.390  32
   2   6   4 7226.09 431.948  38
   2   6   4 7036.40 438.745  25
  -2  -6  -4 7207.21 419.229  17
  -2  -6  -4 6816.84 510.370  34
   2   6   5 1609.46 252.176  18
  -2  -6  -5 1207.98 234.623  34
   2   6   5 1359.65 199.258  25
   2   6   6 13790.4 627.778  30
   2   6   6 12750.4 641.613  18
  -2  -6  -6 13275.5 696.421  34
   2   6   7 33780.9 1045.40  30
  -2  -6  -7 34659.3 1163.59  29
  -2  -6  -7 33891.4 1090.91  34
   2   6   7 34899.2 1048.89  18
   2   6   8-54.7650 172.442  30
  -2  -6  -8 410.986 198.978  29
   2   6   9 55621.3 1487.83  30
  -2  -6  -9 54149.2 1659.01  29
   2   6  10 1227.96 287.970  30
  -2  -6 -10 1390.54 330.898  29
   2   6  11 7042.75 588.971  30
  -2  -6 -11 7398.96 676.250  29
   2   6  11 7376.55 618.076  69
   2   6  11 8311.55 649.409  66
  -2  -6 -11 7670.47 598.076  63
  -2  -6 -11 7868.05 619.465  60
  -2  -6 -12 13498.8 895.410  29
   2   6  12 13023.4 836.022  69
  -2  -6 -12 13131.9 805.881  63
  -2  -6 -12 13276.6 810.249  60
   2   6  12 14260.0 852.494  66
   2   6  13 16032.7 855.999  66
  -2  -6 -13 15282.5 829.278  63
  -2  -6 -13 16034.9 869.575  60
   2   6  13 17131.2 941.141  69
   2   6  14 33036.5 1209.80  69
  -2  -6 -14 32300.0 1104.31  63
  -2  -6 -14 33035.1 1159.58  60
   2   6  15 1431.76 261.790  69
  -2  -6 -15 1429.63 249.937  60
   2   6  16 3026.81 271.509  69
  -2  -6 -16 3081.33 262.197  60
  -2  -7   8 436.971 151.386  45
   2   7  -8 303.356 148.967  42
  -2  -7   8 382.352 114.717  61
  -2  -7   7-162.243 180.734  45
   2   7  -7-433.044 168.682  42
  -2  -7   6 1810.77 320.401  45
   2   7  -6 2244.66 339.948  42
  -2  -7   6 1517.96 257.972  61
   2   7  -5 582.963 219.492  42
  -2  -7   5 540.328 230.287  45
  -2  -7   5 854.099 217.243  61
   2   7  -4-78.8155 165.800  51
  -2  -7   4 99.5363 171.415  45
   2   7  -4 79.4608 182.503  42
   2   7  -4 126.905 167.407  25
   2   7  -3 29722.3 1166.95  51
   2   7  -3 28725.4 1200.10  25
  -2  -7   3 30633.2 1231.06  45
   2   7  -3 30592.7 1168.09  42
  -2  -7   3 33866.9 1257.23  17
   2   7  -2 1545.75 315.463  25
  -2  -7   2 2767.95 383.999  17
   2   7  -1 775.153 244.240  25
  -2  -7   1 601.659 230.465  17
   2   7   0 3870.84 437.949  25
  -2  -7   0 4547.87 464.995  17
  -2  -7   0 4381.57 441.216  34
   2   7   1 6923.26 544.297  25
  -2  -7  -1 7730.15 570.885  17
  -2  -7  -1 7618.56 585.647  34
   2   7   2 967.975 220.525  25
  -2  -7  -2 885.311 220.435  17
  -2  -7  -2 738.263 228.847  34
   2   7   3 16567.0 762.312  25
  -2  -7  -3 17892.8 769.512  17
  -2  -7  -3 17344.6 783.947  32
  -2  -7  -3 17900.8 878.995  34
  -2  -7  -4 5547.17 485.543  32
   2   7   4 5321.78 468.688  18
   2   7   4 4501.06 399.300  25
  -2  -7  -4 4762.96 468.107  34
  -2  -7  -5 178.106 299.352  32
   2   7   5 101.620 161.052  18
   2   7   5 146.148 100.997  25
  -2  -7  -5 376.517 182.079  34
   2   7   6 3579.75 328.001  30
   2   7   6 3312.51 377.713  18
   2   7   6 2815.68 310.146  25
  -2  -7  -6 2866.47 370.072  34
   2   7   7 23792.8 908.759  30
   2   7   7 24464.7 953.943  18
  -2  -7  -7 24310.8 988.086  34
   2   7   8 28185.3 1035.67  30
  -2  -7  -8 31611.9 1209.10  29
   2   7   8 29753.4 1041.11  18
   2   7   9 7598.06 576.001  30
  -2  -7  -9 8975.55 685.769  29
   2   7  10 21765.5 987.139  30
  -2  -7 -10 22959.7 1144.59  29
   2   7  11 19784.2 961.224  30
  -2  -7 -11 19945.3 1080.44  29
   2   7  11 20760.2 1064.49  44
   2   7  11 20748.3 1017.48  69
  -2  -7 -11 20061.7 996.119  63
  -2  -7 -11 19407.2 923.803  60
   2   7  11 21638.0 1049.71  66
   2   7  12 8624.51 671.182  66
   2   7  12 8269.78 667.561  69
   2   7  12 8523.21 641.179  30
  -2  -7 -12 8045.38 694.393  29
   2   7  12 8142.89 651.348  44
  -2  -7 -12 7604.38 635.729  63
  -2  -7 -12 9125.67 652.002  60
   2   7  13 16021.1 861.389  66
   2   7  13 17613.7 946.571  69
  -2  -7 -13 16012.2 866.753  63
  -2  -7 -13 15982.9 855.109  60
   2   7  14 2265.49 358.296  67
   2   7  14 1912.12 283.905  66
  -2  -7 -14 2303.22 323.844  63
  -2  -7 -14 1626.42 281.173  60
   2   7  14 1514.91 302.518  69
  -2  -7 -15-43.5564 112.131  60
   2   7  15-19.1404 197.300  69
  -2  -7 -15 253.904 110.683  63
   2   7  15 3.13479 103.542  67
  -2  -7 -16 3307.85 270.917  60
  -2  -8   7 23852.4 722.201  45
   2   8  -7 24760.4 739.810  42
  -2  -8   7 23202.1 654.822  61
  -2  -8   6 274.245 174.727  45
   2   8  -6 103.772 119.499  42
  -2  -8   6 34.7752 127.480  61
  -2  -8   5 18361.7 873.736  45
   2   8  -5 18526.1 844.894  42
  -2  -8   5 18682.8 815.202  61
   2   8  -4 23743.4 999.132  51
  -2  -8   4 23434.2 1052.55  45
   2   8  -4 20733.7 947.170  42
   2   8  -3 4116.14 454.857  51
   2   8  -3 4245.23 457.019  49
  -2  -8   3 3867.27 452.119  45
   2   8  -3 3694.27 424.827  42
   2   8  -3 2653.61 410.485  25
   2   8  -2 550.751 183.342  51
   2   8  -2 515.689 218.189  49
  -2  -8   2 273.982 207.613  45
   2   8  -2 392.184 200.903  42
   2   8  -2 674.860 261.609  25
   2   8  -1 538.457 171.720  42
   2   8  -1 919.195 230.384  51
   2   8  -1 1050.51 285.668  49
  -2  -8   1 102.012 154.936  45
   2   8  -1 330.045 202.804  25
  -2  -8   1 428.178 209.923  17
   2   8   0 556.375 227.720  25
  -2  -8   0 470.892 207.398  17
  -2  -8   0 574.688 209.472  34
   2   8   1 36687.3 1311.56  25
  -2  -8  -1 40886.1 1349.91  17
  -2  -8  -1 41033.6 1383.81  34
   2   8   2 41051.2 1340.10  25
  -2  -8  -2 39933.3 1282.23  17
  -2  -8  -2 37148.7 1323.73  34
   2   8   3 1052.71 255.210  18
   2   8   3 1489.61 277.538  25
  -2  -8  -3 965.086 218.357  17
  -2  -8  -3 1249.44 294.470  34
   2   8   4 10576.0 651.161  25
   2   8   4 10562.4 691.831  18
  -2  -8  -4 10769.7 696.989  32
  -2  -8  -4 11012.5 740.605  34
   2   8   5 17614.2 881.448  18
   2   8   5 17461.1 811.408  25
  -2  -8  -5 18198.3 925.225  32
  -2  -8  -5 18351.4 935.249  34
  -2  -8  -6 14902.2 915.405  32
   2   8   6 16025.0 830.379  18
   2   8   6 15912.4 756.247  25
  -2  -8  -6 14695.2 831.869  34
   2   8   7 38820.3 1173.17  30
   2   8   7 36419.5 1243.36  18
  -2  -8  -7 37907.7 1307.30  34
   2   8   8 102946. 1982.57  30
   2   8   8 105386. 2070.73  18
  -2  -8  -8 105052. 2108.07  34
   2   8   9 76115.2 1790.64  30
  -2  -8  -9 79038.3 1991.43  29
   2   8   9 78233.1 1767.59  18
   2   8  10 5251.49 509.388  69
   2   8  10 5503.76 520.243  30
  -2  -8 -10 5824.05 580.515  29
   2   8  10 5332.02 529.079  66
   2   8  10 6146.37 608.949  44
  -2  -8 -10 5187.01 518.219  63
   2   8  11 47144.5 1470.06  30
  -2  -8 -11 51229.8 1686.60  29
   2   8  11 46600.8 1630.96  44
   2   8  11 49344.2 1587.38  66
  -2  -8 -11 49790.1 1559.59  63
   2   8  11 47433.1 1527.13  69
   2   8  12 402.487 204.210  44
   2   8  12 360.780 189.869  69
   2   8  12 270.947 201.507  66
  -2  -8 -12-29.5260 188.221  63
   2   8  13 2136.08 354.961  69
   2   8  13 1812.11 316.469  66
  -2  -8 -13 1560.87 310.811  63
   2   8  14-510.291 198.891  66
   2   8  14-17.6273 201.009  67
  -2  -8 -14-177.647 209.479  63
  -2  -8 -14-182.274 171.316  60
   2   8  14-80.9967 274.228  69
   2   8  15 466.369 178.519  69
   2   8  15 150.687 140.719  67
  -2  -8 -15 54.9366 106.555  60
  -2  -8 -15 23.5530 149.300  63
  -2  -9   6 2524.29 245.111  45
   2   9  -6 2544.47 237.527  42
  -2  -9   5 624.534 197.664  45
   2   9  -5 935.092 199.548  42
   2   9  -4 7491.27 525.832  51
  -2  -9   4 7191.45 551.975  45
   2   9  -4 7139.14 507.813  42
   2   9  -3 5701.97 507.493  51
   2   9  -3 5710.15 497.788  49
  -2  -9   3 5483.17 530.219  45
   2   9  -3 5411.40 479.220  42
   2   9  -2 667.059 220.885  51
   2   9  -2 1201.38 284.550  49
  -2  -9   2 1158.31 292.145  45
   2   9  -2 965.969 228.821  42
   2   9  -1 3062.63 419.002  51
   2   9  -1 4001.00 465.223  49
  -2  -9   1 3985.00 474.206  45
   2   9  -1 2933.01 425.454  25
   2   9   0 18744.9 974.143  51
   2   9   0 17364.6 933.589  49
  -2  -9   0 17473.9 959.378  45
  -2  -9   0 18676.7 912.562  41
  -2  -9   0 17764.5 931.988  17
   2   9   0 17488.5 949.622  25
   2   9   1 54425.2 1616.98  51
   2   9   1 53454.0 1599.03  49
  -2  -9  -1 51154.7 1579.17  45
   2   9   1 48122.9 1503.63  18
  -2  -9  -1 52497.8 1517.88  41
  -2  -9  -1 52710.8 1614.87  34
   2   9   1 48471.1 1556.61  25
  -2  -9  -1 54848.7 1601.25  17
   2   9   2 23814.3 1075.40  18
  -2  -9  -2 25152.6 1069.07  17
   2   9   2 23596.1 1080.01  25
  -2  -9  -2 22003.2 1076.88  34
   2   9   3 142.640 167.529  25
  -2  -9  -3 655.539 202.969  17
   2   9   3 306.558 127.003  18
  -2  -9  -3 249.314 190.883  34
  -2  -9  -4 9895.58 667.510  32
   2   9   4 9770.68 662.421  25
   2   9   4 9845.31 706.975  18
  -2  -9  -4 9999.39 744.983  34
  -2  -9  -5 1117.15 320.270  32
   2   9   5 1221.50 273.610  18
   2   9   5 791.486 230.037  25
  -2  -9  -5 1138.16 280.780  34
  -2  -9  -6 21844.3 1068.44  32
   2   9   6 23031.1 1054.98  18
   2   9   6 21062.0 940.579  25
  -2  -9  -6 22609.8 1087.03  34
   2   9   7 9939.25 695.538  18
  -2  -9  -7 10986.6 753.891  34
   2   9   8 11912.3 754.914  18
  -2  -9  -8 12007.2 757.042  34
   2   9   9 18903.2 1048.74  44
  -2  -9  -9 17739.8 939.669  41
   2   9   9 18490.9 950.650  65
   2   9   9 18615.4 964.121  66
   2   9   9 18320.5 904.571  18
  -2  -9  -9 17089.3 875.942  63
   2   9  10 104.046 165.205  30
   2   9  10 130.328 196.327  44
  -2  -9 -10 552.727 208.670  41
   2   9  10 232.876 202.405  65
  -2  -9 -10 402.869 176.625  63
   2   9  10 326.547 199.460  66
   2   9  11 2520.78 376.557  69
   2   9  11 3131.76 399.237  30
  -2  -9 -11 2871.00 413.524  29
   2   9  11 2422.63 397.494  44
  -2  -9 -11 2812.00 394.997  41
   2   9  11 2822.21 412.854  66
  -2  -9 -11 2867.17 392.049  63
   2   9  12 11545.0 802.571  44
   2   9  12 11207.2 764.107  66
   2   9  12 10739.2 724.372  69
  -2  -9 -12 9890.66 705.286  63
   2   9  13 30201.5 1173.94  44
   2   9  13 29097.8 1273.74  67
   2   9  13 28459.0 1124.40  66
  -2  -9 -13 28041.0 1119.06  63
  -2  -9 -14 5408.38 473.941  63
   2   9  14 5774.26 554.629  67
   2   9  15 2051.56 304.457  67
  -2  -9 -15 1730.48 260.956  63
  -2 -10   4 15247.5 662.459  45
   2  10  -4 13716.8 574.223  42
   2  10  -3 1904.65 277.899  51
   2  10  -3 1394.94 242.489  49
  -2 -10   3 2060.63 313.164  45
   2  10  -3 1656.33 232.488  42
   2  10  -2 1153.38 262.726  51
   2  10  -2 967.421 246.414  49
  -2 -10   2 1168.00 293.511  45
   2  10  -2 1403.77 221.239  42
   2  10  -1 2994.94 392.687  51
  -2 -10   1 3175.58 434.731  45
   2  10  -1 3148.85 400.586  49
   2  10   0 629.323 247.309  51
   2  10   0 785.861 252.267  49
  -2 -10   0 1075.77 307.863  45
   2  10   1-214.715 152.044  52
   2  10   1-9.13428 188.317  51
   2  10   1-120.445 214.692  49
  -2 -10  -1-757.385 264.677  45
  -2 -10  -1-140.994 196.072  41
  -2 -10  -1 109.379 174.832  34
   2  10   2 9296.61 686.171  51
   2  10   2 9155.04 693.603  49
  -2 -10  -2 8445.57 680.701  45
  -2 -10  -2 10257.9 696.630  41
   2  10   2 9428.70 702.497  25
  -2 -10  -2 9427.97 712.085  34
   2  10   3 691.025 220.838  51
   2  10   3 743.034 244.593  49
  -2 -10  -3 826.022 275.414  45
   2  10   3 871.647 249.610  18
  -2 -10  -3 782.751 238.122  41
   2  10   3 704.775 220.633  25
  -2 -10  -3 421.904 166.488  34
   2  10   4 4245.73 460.750  49
  -2 -10  -4 3779.25 455.289  45
  -2 -10  -4 4376.12 464.067  41
  -2 -10  -4 4690.01 525.443  34
   2  10   4 4959.43 506.084  25
   2  10   4 4822.32 510.682  18
  -2 -10  -5 26708.8 1148.30  32
   2  10   5 26532.5 1138.81  49
  -2 -10  -5 25985.8 1117.08  45
   2  10   5 28912.1 1203.66  18
  -2 -10  -5 28019.9 1159.05  41
  -2 -10  -5 27095.9 1230.51  34
   2  10   5 28287.0 1168.49  25
  -2 -10  -6 41580.9 1504.13  32
   2  10   6 40555.0 1385.59  49
   2  10   6 39786.7 1413.06  44
  -2 -10  -6 40471.6 1393.16  41
   2  10   6 41374.6 1371.67  25
  -2 -10  -6 44783.2 1569.71  34
   2  10   7 83102.6 2092.39  44
   2  10   7 90894.1 2109.41  18
  -2 -10  -7 79628.4 1961.25  41
  -2 -10  -7 88491.7 2154.51  34
   2  10   8 4211.37 508.843  44
  -2 -10  -8 3294.50 427.063  41
   2  10   8 3638.34 441.392  18
  -2 -10  -8 3434.22 435.621  34
  -2 -10  -8 3503.68 389.085  63
  -2 -10  -9 4921.07 473.229  63
   2  10   9 5671.20 591.793  44
  -2 -10  -9 4896.68 513.448  41
   2  10  10 6151.24 626.087  44
  -2 -10 -10 6013.43 569.435  41
  -2 -10 -10 5543.63 519.047  63
   2  10  10 6347.67 591.894  66
   2  10  11 58.3029 208.895  44
  -2 -10 -11 333.774 151.094  41
   2  10  11-6.40774 191.445  66
  -2 -10 -11 37.2151 160.758  63
   2  10  12 38.2745 195.915  44
   2  10  12-26.0464 194.633  67
  -2 -10 -12 47.0224 145.311  41
  -2 -10 -12 297.463 170.606  63
   2  10  13 1915.98 338.729  44
  -2 -10 -13 2111.03 297.172  41
  -2 -10 -13 1553.36 292.777  63
   2  10  13 1940.79 380.719  67
   2  10  14 3458.45 369.532  44
   2  10  14 3668.28 427.525  67
  -2 -10 -14 3410.28 376.129  63
   2  10  15 1932.54 278.398  67
  -2 -10 -15 1767.11 238.331  63
   2  11  -3 944.394 180.248  51
  -2 -11   3 626.291 172.635  45
   2  11  -2 61.3037 143.007  51
   2  11  -2 221.313 134.917  49
  -2 -11   2 101.280 156.221  45
   2  11  -1 2289.03 322.790  51
   2  11  -1 2091.53 313.611  49
  -2 -11   1 2391.62 345.873  45
   2  11   0 9868.08 675.778  51
   2  11   0 10281.1 687.540  49
  -2 -11   0 9591.21 684.050  45
   2  11   1 4901.74 474.263  52
   2  11   1 4298.25 479.955  51
   2  11   1 4650.67 484.824  49
  -2 -11  -1 4193.93 480.933  45
   2  11   2 3952.66 458.477  52
   2  11   2 3840.81 448.875  51
   2  11   2 4192.92 481.664  49
  -2 -11  -2 4053.27 461.615  45
  -2 -11  -2 4607.15 458.449  41
   2  11   3 1956.73 359.724  52
   2  11   3 2028.26 338.380  51
   2  11   3 1577.67 328.966  49
  -2 -11  -3 820.974 245.314  45
  -2 -11  -3 1814.54 315.557  41
  -2 -11  -3 1295.99 303.634  34
   2  11   4 152.755 202.732  51
   2  11   4 211.868 183.055  49
  -2 -11  -4 381.293 233.024  45
  -2 -11  -4 483.466 164.110  41
   2  11   4 502.243 208.086  25
  -2 -11  -4 334.115 168.820  34
   2  11   5 25725.0 1133.22  49
  -2 -11  -5 28131.0 1188.53  45
  -2 -11  -5 25216.6 1127.13  41
   2  11   5 28578.3 1188.85  25
   2  11   6 3063.91 399.383  49
  -2 -11  -6 2545.04 363.438  45
   2  11   6 3849.31 444.426  44
  -2 -11  -6 2998.89 425.029  41
  -2 -11  -6 3477.66 455.937  34
   2  11   7 414.735 165.569  44
  -2 -11  -7 256.974 211.649  41
  -2 -11  -7 139.834 204.209  34
   2  11   8 678.243 227.862  44
  -2 -11  -8 321.399 212.952  41
   2  11   9 5839.63 589.523  44
  -2 -11  -9 5618.78 556.113  41
   2  11  10 5246.52 558.384  44
  -2 -11 -10 5064.54 520.882  41
  -2 -11 -10 5993.31 503.584  63
   2  11  11 15385.4 921.959  44
  -2 -11 -11 13875.5 819.867  41
   2  11  11 17131.6 946.814  67
  -2 -11 -11 15125.7 794.745  63
   2  11  12 15109.8 870.316  44
  -2 -11 -12 14078.0 778.083  41
   2  11  12 15081.7 880.243  67
  -2 -11 -12 14578.5 761.437  63
   2  11  13 2037.56 318.198  44
  -2 -11 -13 1719.52 267.090  41
   2  11  13 1949.38 337.570  67
  -2 -11 -13 1362.88 264.113  63
   2  11  14 2922.22 315.718  44
   2  11  14 2741.50 352.762  67
  -2 -11 -14 3195.52 329.597  63
   2  11  15 5366.01 396.070  67
  -2 -11 -15 5414.63 354.993  63
  -2 -12   2 226.469 111.095  45
   2  12  -1 5146.53 384.699  51
  -2 -12   1 5120.88 396.698  45
   2  12   0 1984.56 288.681  51
   2  12   0 1330.07 254.530  49
  -2 -12   0 1786.08 277.945  45
   2  12   1 13431.3 727.325  51
   2  12   1 14837.4 766.390  49
  -2 -12  -1 13759.1 750.685  45
   2  12   2 5112.68 465.744  52
   2  12   2 3835.79 410.154  51
   2  12   2 4539.12 468.907  49
  -2 -12  -2 4714.68 474.741  45
   2  12   3 186.554 162.756  52
   2  12   3 14.5595 146.261  51
   2  12   3-42.9261 194.323  49
  -2 -12  -3-159.293 206.437  45
  -2 -12  -3 133.738 142.143  41
   2  12   4 71.6066 194.583  52
   2  12   4-38.7889 140.864  51
  -2 -12  -4 435.038 171.660  41
   2  12   4-110.306 200.223  49
  -2 -12  -4 113.936 167.346  45
   2  12   5 2470.78 395.765  52
   2  12   5 2577.51 370.761  49
  -2 -12  -5 2172.30 351.204  45
  -2 -12  -5 2627.94 372.074  41
   2  12   6 815.013 269.455  52
   2  12   6 658.302 229.261  49
  -2 -12  -6 559.486 219.591  41
  -2 -12  -6 645.843 198.848  45
   2  12   7 4304.81 487.261  52
  -2 -12  -7 4058.14 452.105  45
   2  12   7 4393.01 468.682  44
  -2 -12  -7 4500.10 480.309  41
   2  12   8-4.12000 174.055  52
   2  12   8-77.8354 190.903  44
  -2 -12  -8-81.8907 215.935  41
   2  12   9 3322.49 420.988  52
   2  12   9 2508.60 387.086  44
  -2 -12  -9 3353.42 431.963  41
   2  12  10 29784.2 1238.46  44
  -2 -12 -10 27450.4 1123.36  41
   2  12  11 22025.7 1040.25  44
  -2 -12 -11 20931.4 947.906  41
  -2 -12 -11 21611.7 849.649  63
   2  12  12 25626.7 1069.32  44
  -2 -12 -12 24543.6 971.978  41
   2  12  12 27204.7 1032.32  67
  -2 -12 -12 26417.5 910.213  63
   2  12  13 551.200 217.115  44
  -2 -12 -13 331.048 160.366  41
   2  12  13 145.706 111.401  67
  -2 -12 -13 170.665 123.235  63
   2  12  14 1400.15 226.865  44
  -2 -12 -14 1559.16 204.529  41
   2  12  14 1354.53 231.799  67
  -2 -12 -14 1572.51 204.990  63
   2  13   0 265.463 103.451  51
  -2 -13   0 215.055 110.556  45
   2  13   1 5308.65 383.527  51
   2  13   1 4836.86 368.437  49
  -2 -13  -1 5208.46 392.767  45
   2  13   2 3706.28 338.119  52
   2  13   2 3808.69 353.599  51
   2  13   2 3795.44 370.674  49
  -2 -13  -2 3516.37 370.284  45
   2  13   3 221.380 147.929  52
   2  13   3 218.879 138.810  51
   2  13   3 119.224 149.804  49
  -2 -13  -3 234.697 173.045  45
   2  13   4 6979.84 539.948  52
   2  13   4 6852.78 527.756  49
  -2 -13  -4 6968.54 543.212  45
  -2 -13  -4 7582.62 507.475  41
   2  13   5 17617.1 887.148  52
   2  13   5 15100.5 767.069  49
  -2 -13  -5 15780.6 799.741  45
  -2 -13  -5 17138.1 802.418  41
   2  13   6 10931.5 723.925  52
   2  13   6 11139.9 654.983  49
  -2 -13  -6 12319.7 714.707  45
  -2 -13  -6 11618.1 685.312  41
   2  13   7 1436.73 294.635  52
  -2 -13  -7 1858.48 313.605  45
   2  13   7 2160.68 306.917  44
  -2 -13  -7 1884.07 319.375  41
   2  13   8 1986.73 333.325  52
  -2 -13  -8 2029.36 299.272  45
   2  13   8 1874.72 311.479  44
  -2 -13  -8 1649.16 298.557  41
   2  13   9 701.576 212.479  52
   2  13   9 108.264 172.421  44
  -2 -13  -9 263.982 215.423  41
   2  13  10 5488.07 509.710  44
  -2 -13 -10 5871.69 506.933  41
   2  13  11 732.971 229.607  44
  -2 -13 -11 641.737 218.178  41
   2  13  12 289.186 167.634  44
  -2 -13 -12 507.514 175.275  41
   2  13  13 3567.73 335.573  44
  -2 -13 -13 3679.84 315.272  41
   2  14   3 3315.74 285.255  49
  -2 -14  -3 3125.63 280.717  45
   2  14   4 956.779 188.360  52
   2  14   4 1262.17 184.133  49
  -2 -14  -4 1271.66 212.258  45
   2  14   5 557.276 165.748  52
   2  14   5 662.693 152.733  49
  -2 -14  -5 941.816 200.370  45
   2  14   6-79.8801 153.101  52
  -2 -14  -6-273.804 191.891  45
  -2 -14  -6 265.978 125.407  41
   2  14   7 913.367 223.533  52
  -2 -14  -7 1238.87 221.731  41
  -2 -14  -7 1401.06 222.788  45
   2  14   8 796.378 209.964  52
  -2 -14  -8 747.461 174.334  45
   2  14   8 757.494 184.396  44
  -2 -14  -8 796.060 197.201  41
   2  14   9 2818.01 325.294  52
   2  14   9 3299.13 320.669  44
  -2 -14  -9 2764.07 317.931  41
   2  14  10 13973.9 669.240  44
  -2 -14 -10 14799.7 670.741  41
   2  14  11 15790.9 676.457  44
  -2 -14 -11 15841.7 654.392  41
   2  14  12 17412.5 651.827  44
  -2 -14 -12 17755.2 617.528  41
  -3  13   9 30797.7 894.986  64
  -3  13   8 17687.9 777.433  64
  -3  13   7 13736.0 733.263  64
  -3  13   6 736.409 230.870  64
  -3  13   5 608.446 200.490  64
  -3  13   4 469.381 181.975  64
  -3  13   3 5892.05 432.432  64
   3 -13  -3 5103.89 389.070  61
  -3  13   3 5349.09 384.777  57
  -3  13   2 2781.97 269.038  57
  -3  12  11 1699.15 227.425  40
  -3  12  10 2120.79 286.989  40
  -3  12   9 7904.21 549.466  64
  -3  12   8 1371.01 279.732  64
  -3  12   7 1598.86 318.100  64
  -3  12   6 404.038 253.088  64
  -3  12   5 5076.45 536.520  64
  -3  12   4 2129.97 372.928  64
  -3  12   3 27186.0 1122.05  64
  -3  12   2 7778.76 565.763  64
  -3  12   2 7472.49 556.916  57
  -3  12   1 2289.26 302.131  57
   3 -12  -1 2518.25 292.349  61
  -3  12   0 1848.00 275.906  57
   3 -12   1 907.807 186.454  48
  -3  12  -1 515.750 160.932  57
  -3  11  12 3633.43 333.339  53
  -3  11  12 4124.63 332.933  40
  -3  11  11 1353.62 246.868  40
  -3  11  11 1580.60 248.185  53
  -3  11  10 2345.47 335.543  40
  -3  11  10 2821.55 366.757  53
  -3  11   9 3748.65 421.248  40
  -3  11   9 3983.82 427.030  53
  -3  11   8 14006.9 816.157  40
  -3  11   8 13878.4 824.012  64
  -3  11   8 15877.5 830.436  53
  -3  11   7 18811.0 950.344  40
  -3  11   7 18518.4 1008.81  64
  -3  11   6 9000.36 737.769  64
  -3  11   5 81.0948 178.282  64
  -3  11   4 2900.36 475.468  64
  -3  11   3 2355.17 418.438  64
  -3  11   2 703.256 233.196  64
  -3  11   1 2707.86 358.721  64
  -3  11   0 529.677 222.076  57
  -3  11  -1 7429.52 575.385  57
   3 -11   2 24900.0 912.025  48
  -3  11  -2 27515.8 961.909  57
   3 -11   3 17348.2 650.580  48
  -3  11  -3 17744.0 670.822  57
  -3  10  13 1064.28 194.458  40
  -3  10  13 1369.69 211.013  53
  -3  10  12 4648.33 411.731  40
  -3  10  12 4780.97 429.527  53
  -3  10  11 5058.44 467.904  40
  -3  10  11 5298.07 498.496  53
  -3  10  10 13476.8 853.357  67
  -3  10  10 14185.5 798.972  40
  -3  10  10 15387.3 859.012  53
  -3  10   9 119.575 183.675  67
  -3  10   9 203.186 220.008  40
  -3  10   9-372.888 170.282  53
  -3  10   8 7488.00 691.624  67
  -3  10   8 8344.45 658.510  40
  -3  10   8 7605.45 631.414  64
  -3  10   8 7775.53 641.491  53
  -3  10   7 4560.62 544.521  67
  -3  10   7 5352.80 532.842  40
  -3  10   7 5167.37 547.272  64
  -3  10   7 5088.73 526.507  53
  -3  10   6 4472.97 514.851  40
  -3  10   6 3929.24 499.513  64
  -3  10   6 3839.84 460.398  53
  -3  10   5 6121.00 594.983  28
  -3  10   5 6521.49 609.632  40
  -3  10   5 6088.17 627.484  64
  -3  10   5 6266.61 574.223  53
   3 -10  -5 6900.24 631.104  32
  -3  10   4 5347.69 547.263  28
  -3  10   4 5759.95 608.650  64
   3 -10  -4 5428.26 539.791  33
   3 -10  -4 5006.85 538.547  32
  -3  10   3 14228.2 930.548  64
  -3  10   2 2986.14 455.663  64
  -3  10   1 2604.52 380.672  51
  -3  10   1 2884.33 412.043  64
  -3  10   0 25822.4 1102.84  51
  -3  10  -1 25538.8 1068.87  51
  -3  10  -1 28247.4 1212.63  57
  -3  10  -2 11609.2 754.447  57
   3 -10   3 2869.71 374.652  48
  -3  10  -3 2974.38 375.530  57
   3 -10   4 35.4395 140.197  48
  -3  10  -4-79.0105 147.699  57
  -3   9  13 481.626 171.402  40
  -3   9  13 550.892 190.363  53
  -3   9  12-113.205 222.868  40
  -3   9  12-498.555 222.586  53
  -3   9  11 421.192 171.579  67
  -3   9  11 366.755 223.889  40
  -3   9  11 126.610 192.415  53
  -3   9  10 311.751 226.545  40
  -3   9  10 158.374 187.705  67
  -3   9  10 129.004 169.399  53
  -3   9   9 21741.7 1138.10  67
  -3   9   9 23750.1 1100.19  40
  -3   9   9 22729.7 1118.16  53
  -3   9   8 1372.47 308.220  28
  -3   9   8 1886.84 385.200  67
  -3   9   8 2201.18 387.146  40
  -3   9   8 2360.77 403.060  53
  -3   9   7 3464.94 452.915  28
  -3   9   7 3610.47 505.714  67
  -3   9   7 3980.64 475.915  40
  -3   9   7 4372.19 500.103  53
  -3   9   7 3928.01 469.474  64
  -3   9   6 8863.58 722.944  28
  -3   9   6 8754.68 744.614  67
  -3   9   6 9566.67 758.894  64
  -3   9   6 9095.34 688.607  40
  -3   9   6 9961.87 739.061  53
   3  -9  -6 10449.9 744.643  32
  -3   9   5 2604.44 424.272  64
  -3   9   5 2761.75 412.824  28
  -3   9   5 2568.78 393.563  40
  -3   9   5 2898.41 395.784  53
   3  -9  -5 2870.63 422.484  32
   3  -9  -4 17158.5 969.156  22
  -3   9   4 18348.9 1025.15  28
  -3   9   4 18512.3 968.767  40
  -3   9   4 18840.0 1072.78  64
   3  -9  -4 19930.0 1036.60  33
  -3   9   4 19768.6 1007.58  53
   3  -9  -3 18688.1 1015.78  22
  -3   9   3 17585.7 1002.49  28
  -3   9   3 16423.2 945.299  40
  -3   9   3 17857.4 1047.78  64
   3  -9  -3 17082.2 981.585  33
  -3   9   3 17377.8 937.793  53
  -3   9   2 1302.20 260.000  51
   3  -9  -2 730.930 253.299  22
  -3   9   2 1037.39 247.319  28
  -3   9   2 822.263 273.207  64
   3  -9  -2 885.412 238.691  33
  -3   9   1 2270.64 384.099  28
   3  -9  -1 1932.00 375.013  33
  -3   9   1 2265.21 405.635  64
  -3   9   1 1659.63 320.489  51
   3  -9  -1 1354.77 289.496  24
  -3   9   0 2188.11 372.037  51
  -3   9   0 2331.61 368.566  64
   3  -9   0 1870.05 330.234  24
  -3   9  -1 1198.45 297.902  51
  -3   9  -2 83.7968 189.976  51
  -3   9  -2-468.151 196.234  42
  -3   9  -2 36.7870 198.874  57
  -3   9  -3 3210.95 419.741  51
  -3   9  -3 2938.22 353.698  42
  -3   9  -3 3291.65 455.013  57
   3  -9   4 2173.81 365.536  48
  -3   9  -4 3086.93 334.417  42
  -3   9  -4 3145.63 405.853  57
   3  -9   5 1052.19 237.447  48
  -3   9  -5 1075.12 185.641  42
   3  -9   5 814.885 203.003  39
  -3   9  -5 1158.55 230.470  57
   3  -9   6 7162.81 424.396  48
   3  -9   6 6721.06 402.804  39
  -3   8  14 1867.85 229.492  53
  -3   8  13 1800.72 273.200  40
  -3   8  13 1636.55 281.266  53
  -3   8  12 166.934 201.339  40
  -3   8  12-222.102 204.127  53
  -3   8  11 3596.15 432.438  67
  -3   8  11 2995.78 438.235  40
  -3   8  11 2859.76 418.142  53
  -3   8  10 14083.6 887.527  67
  -3   8  10 12915.2 839.112  40
  -3   8  10 13579.3 880.062  53
  -3   8   9 7458.30 644.993  28
  -3   8   9 5681.75 525.467  55
  -3   8   9 6857.01 649.881  67
  -3   8   9 7448.36 655.721  40
  -3   8   9 7313.13 663.015  53
  -3   8   8 44753.9 1505.93  28
  -3   8   8 39505.1 1535.54  67
  -3   8   8 41308.9 1453.87  40
  -3   8   8 42952.6 1362.79  55
  -3   8   8 41113.4 1529.98  53
  -3   8   7 4213.81 495.259  28
  -3   8   7 4187.44 523.192  67
  -3   8   7 4149.59 491.935  40
  -3   8   7 3553.91 453.988  64
  -3   8   7 4208.67 504.603  53
  -3   8   6 10768.5 753.437  28
  -3   8   6 11850.4 839.840  67
  -3   8   6 12741.4 788.847  40
  -3   8   6 12325.9 825.471  64
  -3   8   6 12130.8 793.559  53
   3  -8  -6 12010.7 767.438  32
  -3   8   5 11011.8 767.318  28
  -3   8   5 11856.2 827.957  67
  -3   8   5 10304.9 689.585  40
  -3   8   5 9847.88 754.591  64
  -3   8   5 11155.6 751.577  53
   3  -8  -4 2683.88 393.204  22
  -3   8   4 2700.27 415.692  16
  -3   8   4 2062.23 362.829  28
   3  -8  -4 2251.75 354.294  33
  -3   8   3 7541.44 643.874  16
   3  -8  -3 7543.21 635.026  22
  -3   8   3 6686.47 622.818  28
   3  -8  -3 7223.25 632.537  33
   3  -8  -2 295.278 196.459  22
  -3   8   2 253.475 164.187  28
  -3   8   2 494.529 182.842  64
  -3   8   2 224.883 168.873  40
  -3   8   1-138.691 110.503  51
   3  -8  -1 329.586 200.169  22
  -3   8   1-34.6539 73.4010  28
  -3   8   1 514.630 204.203  64
   3  -8  -1-409.231 201.793  24
  -3   8   0 4631.93 497.783  51
   3  -8   0 5947.46 585.108  22
  -3   8   0 5018.54 549.687  28
  -3   8   0 5126.49 559.767  64
   3  -8   0 5902.86 560.823  24
   3  -8   0 5309.25 572.569  33
  -3   8  -1 8921.66 697.316  51
   3  -8   1 11873.1 803.615  22
  -3   8  -1 10602.0 807.284  28
  -3   8  -1 10666.7 672.427  42
   3  -8   1 10313.8 735.435  24
   3  -8   1 11045.8 796.010  33
  -3   8  -2 7793.14 629.624  51
  -3   8  -2 6753.75 655.472  28
  -3   8  -2 7499.30 583.311  42
   3  -8   2 6438.17 570.335  24
   3  -8   2 7082.81 629.564  33
  -3   8  -3 35884.9 1324.24  51
  -3   8  -3 35682.9 1245.18  42
  -3   8  -3 38896.8 1485.33  57
  -3   8  -4-1.00782 157.504  51
  -3   8  -4-53.2474 260.931  57
  -3   8  -4 155.097 119.694  42
   3  -8   5 211.392 238.077  48
  -3   8  -5 434.197 174.568  42
  -3   8  -5 473.387 221.158  57
   3  -8   6 10115.1 624.343  48
  -3   8  -6 9677.87 558.186  42
   3  -8   6 8927.88 584.102  39
  -3   8  -6 9409.30 587.007  57
   3  -8   7 2343.45 277.868  48
   3  -8   7 2590.58 276.118  39
  -3   8  -7 1924.24 222.024  57
  -3   7  14 3961.00 309.701  40
  -3   7  14 4331.52 329.329  53
  -3   7  13 1076.87 238.444  40
  -3   7  13 891.286 225.400  53
  -3   7  12-40.3977 187.849  53
  -3   7  12 117.036 186.370  40
  -3   7  11 1050.98 281.127  40
  -3   7  11 242.726 222.299  53
  -3   7  10 10812.5 765.744  67
  -3   7  10 9959.74 731.276  40
  -3   7  10 9876.40 693.132  55
  -3   7  10 10526.0 792.707  53
  -3   7   9 4702.38 534.643  67
  -3   7   9 3896.69 484.888  40
   3  -7  -9 3323.47 469.868  36
  -3   7   9 4442.79 483.908  55
  -3   7   9 4503.95 528.304  53
  -3   7   8-305.504 237.028  28
   3  -7  -8-61.0625 157.213  19
  -3   7   8 164.284 177.387  67
  -3   7   8-163.174 229.989  40
  -3   7   8-152.789 147.815  55
  -3   7   8-0.65227 213.774  53
  -3   7   7 69490.1 1716.71  55
  -3   7   7 69708.0 1962.28  67
  -3   7   7 70646.9 1819.30  40
  -3   7   7 64187.2 1671.43  62
  -3   7   7 67174.7 1891.48  53
  -3   7   6 15789.4 876.128  28
  -3   7   5 123747. 2513.83  16
  -3   7   5 120874. 2357.23  28
   3  -7  -4 112937. 2241.13  22
  -3   7   4 108617. 2341.69  16
   3  -7  -4 110627. 2262.29  10
  -3   7   4 110742. 2236.01  28
   3  -7  -3 41262.8 1378.68  10
  -3   7   3 40782.4 1426.61  16
   3  -7  -3 40160.5 1396.29  22
  -3   7   3 38396.7 1331.27  28
  -3   7   2 4913.40 505.256  16
   3  -7  -2 4421.16 495.580  22
  -3   7   2 4283.87 478.699  28
   3  -7  -2 4521.78 456.113  20
   3  -7  -1 2252.07 369.485  22
  -3   7   1 2107.99 352.196  16
  -3   7   1 2457.48 389.339  28
   3  -7  -1 2102.06 311.063  20
   3  -7  -1 2570.05 352.012  24
   3  -7   0 31614.9 1299.34  22
  -3   7   0 33020.3 1330.23  28
   3  -7   0 34337.6 1247.24  20
   3  -7   0 32454.5 1223.93  24
   3  -7   1 17913.5 986.613  22
  -3   7  -1 17378.6 1003.29  28
   3  -7   1 18249.3 949.459  20
   3  -7   1 18573.4 958.256  24
  -3   7  -2 727.138 203.596  51
   3  -7   2 808.635 236.816  22
  -3   7  -2 892.200 238.581  28
  -3   7  -2 1151.03 220.674  42
   3  -7   2 985.754 240.887  24
  -3   7  -3 28387.2 1193.61  51
   3  -7   3 28717.0 1201.62  22
  -3   7  -3 27542.7 1295.98  28
  -3   7  -3 28969.4 1156.62  42
   3  -7   3 28199.8 1187.52  24
  -3   7  -3 31477.8 1364.77  57
   3  -7   3 26121.9 1037.74  23
   3  -7   3 27298.3 1197.14  33
  -3   7  -4 515.460 174.057  51
  -3   7  -4 732.829 225.021  28
  -3   7  -4 164.146 188.691  42
  -3   7  -4 523.619 253.085  57
   3  -7   5 10549.9 768.026  48
  -3   7  -5 9296.75 651.939  42
  -3   7  -5 9422.15 736.203  57
   3  -7   6-194.741 246.432  48
  -3   7  -6-85.0916 182.462  42
  -3   7  -6 47.1966 175.102  57
   3  -7   7 14901.7 685.500  50
   3  -7   7 14121.7 758.285  48
  -3   7  -7 15645.7 727.671  42
  -3   7  -7 15282.3 740.626  57
   3  -7   7 15284.9 760.434  39
   3  -7   8 15221.5 653.128  48
  -3   7  -8 13630.3 574.167  42
   3  -7   8 14219.1 620.651  39
  -3   6  14 1442.66 215.504  40
  -3   6  13 1382.01 257.139  40
  -3   6  13 977.729 219.357  53
  -3   6  12 6287.49 554.312  40
  -3   6  12 6308.53 556.657  53
  -3   6  11 7135.30 615.964  40
  -3   6  11 7138.90 643.073  53
  -3   6  10 29442.5 1307.24  53
  -3   6  10 27671.6 1221.50  40
  -3   6  10 29258.6 1170.53  55
  -3   6   9 30669.4 1259.93  67
  -3   6   9 28275.2 1220.71  40
   3  -6  -9 26273.1 1195.99  36
  -3   6   9 29971.2 1185.03  55
  -3   6   9 28180.6 1274.16  53
  -3   6   8 3515.60 420.370  21
  -3   6   8 4440.81 469.710  28
   3  -6  -8 4021.50 474.948  19
  -3   6   8 3639.51 461.724  67
  -3   6   8 3858.18 472.677  40
  -3   6   8 3725.99 425.037  55
  -3   6   8 3496.09 473.400  53
  -3   6   7 62411.2 1662.31  28
   3  -6  -6 14629.9 873.308  10
  -3   6   6 15877.3 845.642  28
  -3   6   5 35157.4 1336.07  16
   3  -6  -5 34383.8 1263.30  10
  -3   6   5 38150.2 1255.72  28
  -3   6   4 43703.0 1437.77  16
   3  -6  -4 42911.3 1364.84  10
  -3   6   4 44007.2 1340.56  28
  -3   6   3 45.9699 211.987  16
   3  -6  -3 78.5357 116.230  10
  -3   6   3 11.0399 146.908  28
   3  -6  -3 5.41593 127.449   9
  -3   6   2 8947.59 655.387  16
   3  -6  -2 8448.72 591.402  10
  -3   6   2 8065.69 605.185  28
   3  -6  -2 9354.56 657.699   9
   3  -6  -2 7544.36 546.748  20
  -3   6   1 1031.26 253.543  16
  -3   6   1 520.639 187.065  28
   3  -6  -1 661.595 214.666  20
  -3   6   0 692.847 229.222  16
  -3   6   0 751.331 250.067  28
   3  -6   0 889.159 245.427  20
  -3   6  -1 11048.0 746.101  16
  -3   6  -1 10404.5 737.796  28
   3  -6   1 10118.4 681.429  20
   3  -6   1 10997.3 623.812  23
  -3   6  -2 11195.4 761.104  16
  -3   6  -2 9737.59 733.325  28
   3  -6   2 10820.7 721.484  20
   3  -6   2 10392.7 639.748  23
   3  -6   3 974.482 226.466  23
  -3   6  -3 804.414 221.475  51
   3  -6   3 789.356 188.576  22
  -3   6  -3 716.997 261.196  28
  -3   6  -3 723.600 202.788  42
   3  -6   3 1038.35 286.496  24
  -3   6  -3 1140.31 290.761  57
  -3   6  -4 27799.4 1161.39  51
   3  -6   4 26794.9 1150.13  22
  -3   6  -4 26114.2 1263.34  28
  -3   6  -4 28502.1 1143.22  42
   3  -6   4 27983.7 1172.32  24
  -3   6  -4 31743.0 1356.77  57
   3  -6   4 30049.4 1122.09  23
  -3   6  -5 11611.5 747.199  51
  -3   6  -5 10702.9 816.956  28
  -3   6  -5 12867.0 782.109  42
   3  -6   5 11487.3 754.011  24
  -3   6  -5 12288.2 849.920  57
   3  -6   5 12606.8 736.957  23
   3  -6   6 29431.0 1260.42  48
  -3   6  -6 28003.7 1124.23  42
  -3   6  -6 30546.5 1274.39  57
   3  -6   7 7280.55 604.359  48
  -3   6  -7 7447.73 563.219  42
   3  -6   7 7046.76 591.881  39
  -3   6  -7 6436.49 556.821  57
   3  -6   8 4227.29 381.626  50
   3  -6   8 5633.90 490.342  48
  -3   6  -8 4370.82 400.270  42
   3  -6   8 4723.69 447.652  39
  -3   6  -8 4965.80 415.721  57
   3  -6   9 3596.40 329.173  48
  -3   6  -9 3163.20 288.261  42
   3  -6   9 3275.25 319.111  39
  -3   5  14 3556.57 285.721  40
  -3   5  13 765.919 211.987  40
  -3   5  13 691.522 198.585  53
  -3   5  12 6025.89 454.788  68
  -3   5  12 6062.05 535.824  40
  -3   5  11 6709.78 603.592  40
  -3   5  11 6660.69 546.679  55
  -3   5  11 6641.85 594.779  53
  -3   5  10 4122.69 502.159  40
  -3   5  10 4618.44 480.460  55
  -3   5  10 5008.23 558.290  53
  -3   5   9 16340.9 866.744  55
   3  -5  -9 15340.2 887.019  19
  -3   5   9 15235.7 901.509  40
  -3   5   9 15635.9 938.008  53
  -3   5   8 16174.3 890.691  21
   3  -5  -8 16911.2 899.333  15
   3  -5  -8 17048.8 920.021  19
  -3   5   8 17686.6 937.850  40
   3  -5  -8 15256.2 878.658  36
  -3   5   8 17356.4 904.399  58
  -3   5   8 18002.4 894.049  55
  -3   5   8 16942.3 957.919  53
  -3   5   7 310.004 171.986  21
   3  -5  -7 576.258 228.458  15
   3  -5  -7 506.871 235.475  19
  -3   5   6 20490.3 936.706  21
   3  -5  -6 21357.0 935.778  15
   3  -5  -5 808.867 171.348  11
  -3   5   5 146.037 177.010  16
  -3   5   5 547.226 191.688  28
   3  -5  -5 462.210 150.563   9
  -3   5   4 109.036 194.610  16
   3  -5  -4 254.453 135.842  10
  -3   5   4 339.751 126.243  28
   3  -5  -4 175.829 134.897   9
  -3   5   3 25147.0 1040.06  16
  -3   5   3 27170.2 987.045  28
   3  -5  -3 24583.0 1021.47   9
  -3   5   2 183.485 174.684  16
  -3   5   2 162.148 131.726  28
   3  -5  -2 55.3666 95.2171   9
  -3   5   1 9076.97 637.013  16
   3  -5  -1 8763.85 559.904  10
  -3   5   1 7610.46 557.225  28
   3  -5  -1 8142.66 594.357   9
   3  -5  -1 8876.55 496.970  23
  -3   5   0 38001.8 1284.82  16
  -3   5   0 38175.3 1241.58  28
   3  -5   0 36353.7 1155.20  20
   3  -5   0 39158.1 1073.14  23
  -3   5  -1 28212.5 1112.63  28
   3  -5   1 27893.5 1054.48  20
   3  -5   1 28149.5 953.985  23
  -3   5  -1 29939.9 1175.20  16
   3  -5   2 206.186 126.808  23
  -3   5  -2 48.9849 195.835  16
  -3   5  -2 357.344 196.094  28
   3  -5   2 133.541 169.468  20
  -3   5  -3 6914.72 622.814  28
   3  -5   3 8110.78 619.162  20
   3  -5   3 8169.10 578.962  23
  -3   5  -3 6778.75 605.799  16
  -3   5  -4 81999.0 2144.94  28
   3  -5   4 84201.6 1959.71  20
   3  -5   4 85011.0 1861.99  23
  -3   5  -4 85632.0 2097.78  16
  -3   5  -5 25014.6 1082.66  51
  -3   5  -5 23066.1 1206.32  28
  -3   5  -5 26945.4 1108.06  42
  -3   5  -5 28862.7 1285.04  57
   3  -5   5 26406.3 1073.39  23
   3  -5   6 27926.0 1241.36  48
  -3   5  -6 28712.3 1311.16  28
  -3   5  -6 32007.5 1207.29  43
  -3   5  -6 30576.0 1200.05  42
   3  -5   6 30201.2 1184.88  24
  -3   5  -6 31624.5 1337.22  57
   3  -5   6 31171.5 1161.04  23
   3  -5   7 15488.2 917.307  48
  -3   5  -7 16375.7 850.830  43
  -3   5  -7 13765.3 792.263  42
   3  -5   7 15553.5 902.842  39
  -3   5  -7 15135.4 897.549  57
  -3   5  -8 2527.58 350.536  57
   3  -5   8 2268.97 343.872  50
   3  -5   8 2884.23 396.548  48
  -3   5  -8 2499.91 336.054  43
  -3   5  -8 2487.09 343.506  42
   3  -5   8 2542.18 369.182  39
   3  -5   9 8622.77 529.010  50
   3  -5   9 8399.91 576.070  39
   3  -5   9 9895.15 626.019  48
  -3   5  -9 8955.99 537.369  43
  -3   5  -9 8708.41 538.130  42
  -3   5 -10 6422.70 366.727  43
   3  -5  10 6520.35 413.477  39
  -3   4  13 2184.97 253.509  68
  -3   4  13 2204.37 305.179  40
  -3   4  12 2318.47 306.338  68
  -3   4  12 1899.42 316.576  40
  -3   4  12 2181.27 330.403  53
  -3   4  11 1520.87 291.647  68
  -3   4  11 1465.84 268.073  55
  -3   4  11 1805.55 332.202  40
  -3   4  11 1761.25 328.143  53
  -3   4  10-292.006 228.970  68
  -3   4  10-7.67388 215.299  40
  -3   4  10-38.8922 146.149  55
  -3   4  10 278.809 189.979  53
  -3   4   9 502.746 225.855  40
  -3   4   9 1.12250 152.222  21
   3  -4  -9-353.538 268.003  19
  -3   4   9 168.810 141.061  58
  -3   4   9 780.375 223.828  55
  -3   4   8 1587.21 292.457  21
   3  -4  -8 1474.18 301.746  15
   3  -4  -8 1746.65 300.335  14
   3  -4  -8 2360.99 352.970  19
  -3   4   7 93.9581 161.782  21
   3  -4  -7 129.718 161.281  15
   3  -4  -7 125.915 172.943  19
   3  -4  -7 85.2350 129.222  14
  -3   4   6 42808.8 1332.16  21
   3  -4  -6 44485.9 1293.47  14
   3  -4  -6 42655.2 1226.48  13
   3  -4  -6 44046.1 1241.56  11
  -3   4   5 28639.3 1125.00  16
   3  -4  -5 29559.2 1006.39  14
  -3   4   5 28040.9 1045.65  21
  -3   4   4 1144.15 265.738  16
   3  -4  -4 932.105 216.525   9
  -3   4   3 11392.1 685.154  16
   3  -4  -3 11064.9 666.991   9
   3  -4  -3 11729.7 1010.40  74
   3  -4  -3 12978.2 923.371   8
  -3   4   2 1588.31 287.436  16
   3  -4  -2 1685.74 241.220  10
  -3   4   2 1780.66 248.097  28
   3  -4  -2 1775.78 273.155   9
   3  -4  -2 1107.93 370.794  74
  -3   4   2 1949.60 226.558  26
  -3   4   1 54.3266 161.504  16
   3  -4  -1 14.2386 66.1889  10
  -3   4   1 179.305 123.514  28
   3  -4  -1 67.4817 76.6821   9
  -3   4   0 10387.0 660.150  16
  -3   4   0 10775.8 606.410  28
   3  -4   0 9976.04 928.930  74
   3  -4   0 10356.4 506.568  37
   3  -4   0 10243.0 536.227  23
  -3   4  -1 2680.40 368.933  16
  -3   4  -1 2757.80 335.318  28
   3  -4   1 3055.86 288.208  37
   3  -4   1 2688.36 303.478  23
   3  -4   2 1128.48 222.489  23
  -3   4  -2 849.444 243.728  16
  -3   4  -2 1053.10 261.080  28
   3  -4   2 1011.59 232.746  20
   3  -4   2 773.286 181.781  37
  -3   4  -3 11727.1 753.019  28
   3  -4   3 11674.4 696.689  20
   3  -4   3 11888.0 657.828  23
  -3   4  -3 11372.0 759.856  16
  -3   4  -4 9832.30 738.201  28
   3  -4   4 9939.96 670.571  20
   3  -4   4 10569.7 652.875  23
  -3   4  -4 10654.2 749.969  16
  -3   4  -5 59965.8 1838.85  28
   3  -4   5 66195.2 1700.87  20
   3  -4   5 65554.1 1642.24  23
  -3   4  -5 59724.9 1785.66  16
   3  -4   6 15909.3 917.744  48
  -3   4  -6 13679.6 921.051  28
  -3   4  -6 17311.2 907.500  43
  -3   4  -6 15608.5 844.447  42
  -3   4  -6 15288.4 942.892  57
   3  -4   6 17099.3 880.432  23
  -3   4  -6 15844.0 943.004  16
   3  -4   7 3343.55 431.370  48
  -3   4  -7 3075.10 447.949  28
  -3   4  -7 3522.51 425.532  43
  -3   4  -7 3157.47 395.952  42
   3  -4   7 3094.08 434.935  39
   3  -4   7 3126.10 383.011  24
  -3   4  -7 3319.55 465.011  57
   3  -4   8-126.811 187.327  50
   3  -4   8 83.6159 178.163  48
  -3   4  -8-88.0249 211.703  43
  -3   4  -8 28.7197 151.165  42
   3  -4   8-43.0306 180.168  39
  -3   4  -8 23.8915 128.128  57
   3  -4   9 3065.21 390.024  50
   3  -4   9 3536.01 422.251  48
  -3   4  -9 3064.78 382.969  43
  -3   4  -9 2777.54 338.053  42
   3  -4   9 3179.55 411.105  39
   3  -4  10 9638.00 549.154  50
   3  -4  10 9452.31 589.264  48
  -3   4 -10 9349.84 561.350  43
  -3   4 -10 7875.71 477.225  42
   3  -4  10 9053.09 588.143  39
   3  -4  11 7127.49 415.237  47
  -3   4 -11 6835.75 382.073  43
  -3   3  13 4230.31 337.323  68
  -3   3  13 3654.15 349.964  40
  -3   3  12 8693.57 557.594  68
  -3   3  12 8734.27 618.465  40
  -3   3  11 10662.1 675.028  68
  -3   3  11 9583.15 699.832  40
  -3   3  10 15856.2 852.653  68
  -3   3  10 16110.2 819.920  55
   3  -3  -9 1671.06 327.740  25
  -3   3   9 2073.97 351.971  61
  -3   3   9 1627.71 256.457  58
  -3   3   9 1649.84 309.055  55
  -3   3   8 1602.52 298.276  21
   3  -3  -8 1452.95 283.252  15
   3  -3  -8 791.610 233.667  14
  -3   3   8 1279.56 251.858  26
  -3   3   7 13815.4 780.000  21
   3  -3  -7 15349.3 850.595  15
   3  -3  -7 13980.9 777.547  14
  -3   3   7 13128.9 705.983  26
  -3   3   6 2447.72 343.144  21
   3  -3  -6 2045.89 311.661  14
  -3   3   6 1870.86 269.404  26
   3  -3  -6 1853.60 270.937  13
   3  -3  -6 2430.45 308.433  11
   3  -3  -5 2358.62 308.816  14
  -3   3   5 2257.50 335.272  21
  -3   3   5 2287.74 283.324  26
   3  -3  -5 2344.57 297.297  13
   3  -3  -5 2494.80 299.962  11
   3  -3  -4 765.291 176.935  11
  -3   3   4 820.374 233.324  16
   3  -3  -4 1011.05 336.903  74
   3  -3  -4 1020.68 298.695   8
   3  -3  -4 1062.73 204.211  12
  -3   3   4 783.881 167.918  26
  -3   3   3 122.129 137.309  16
   3  -3  -3 112.915 119.575   9
   3  -3  -3 115.935 115.028  74
  -3   3   3 169.560 112.379  26
  -3   3   2 69659.2 1554.55  16
   3  -3  -2 74572.7 1604.58   9
  -3   3   2 72040.1 1302.76  26
   3  -3  -2 73497.0 2089.25   8
   3  -3  -2 72903.3 2382.68  74
  -3   3   1 5285.13 458.377  16
   3  -3  -1 5173.73 434.750   9
   3  -3  -1 5598.17 674.834  74
   3  -3  -1 5650.48 603.861  73
  -3   3   1 5101.63 354.066  26
   3  -3   0 39815.7 1177.42   9
   3  -3   0 39588.5 1572.70  73
   3  -3   0 37663.8 1718.07  74
  -3   3   0 42053.5 1223.27  16
  -3   3  -1 73845.2 1484.41  28
   3  -3   1 68399.1 2296.25  74
   3  -3   1 67720.6 1290.52  37
  -3   3  -1 70750.8 1627.26  16
   3  -3   2 100.083 126.736  23
   3  -3   2 193.765 165.731  74
  -3   3  -2 209.640 176.545  16
  -3   3  -2 88.7064 115.783  28
   3  -3   2 190.608 102.897  37
  -3   3  -3 5103.33 471.147  28
   3  -3   3 3991.38 395.013  20
   3  -3   3 4391.18 375.350  37
   3  -3   3 5077.21 478.522  12
   3  -3   3 4315.88 390.472  23
  -3   3  -3 4867.92 489.812  16
  -3   3  -4 16706.0 889.241  28
   3  -3   4 17730.6 823.427  20
   3  -3   4 17453.3 791.745  23
  -3   3  -4 17355.1 926.072  16
  -3   3  -5 14339.6 862.476  28
   3  -3   5 15526.4 804.420  20
   3  -3   5 15281.3 785.587  23
  -3   3  -5 14689.1 893.919  16
  -3   3  -6 118748. 2540.87  28
   3  -3   6 126868. 2278.23  20
  -3   3  -6 121662. 2579.78  16
   3  -3   6 125372. 2278.62  23
   3  -3   7 8188.97 666.487  48
  -3   3  -7 5999.34 626.551  28
  -3   3  -7 7554.73 631.738  43
  -3   3  -7 7034.02 565.860  42
   3  -3   7 7629.60 646.455  39
  -3   3  -7 7545.81 655.477  57
  -3   3  -7 7046.92 656.202  16
   3  -3   7 6776.31 560.762  23
   3  -3   8 11670.0 786.528  48
  -3   3  -8 10139.4 790.052  28
  -3   3  -8 11911.3 779.464  43
  -3   3  -8 11073.3 703.141  42
   3  -3   8 12337.3 823.724  39
  -3   3  -8 11974.3 805.255  57
   3  -3   8 11511.0 720.874  23
   3  -3   9 126.602 191.800  50
   3  -3   9 24.1784 185.315  48
  -3   3  -9 98.1678 191.918  43
  -3   3  -9 285.112 130.932  42
   3  -3   9-32.1147 191.605  39
  -3   3  -9-272.326 158.956  57
   3  -3  10 115.791 158.554  50
   3  -3  10-50.7393 178.972  48
  -3   3 -10 377.189 180.301  43
  -3   3 -10 296.308 146.919  42
   3  -3  10 307.391 192.408  39
   3  -3  11 5374.85 398.284  50
  -3   3 -11 5165.08 426.332  43
   3  -3  11 4771.91 424.685  39
  -3   2  13 4928.29 341.632  68
  -3   2  13 4026.86 336.828  40
  -3   2  12 959.270 259.620  40
   3  -2 -12 1332.38 222.350  43
  -3   2  12 1393.16 248.607  68
  -3   2  11 2497.59 344.579  68
  -3   2  10 477.428 203.465  61
  -3   2  10 299.882 120.925  55
  -3   2   9-28.6615 186.818  45
  -3   2   9 239.111 108.304  26
   3  -2  -9 58.6571 142.759  25
  -3   2   9 71.2318 176.469  61
  -3   2   9 87.0961 163.825  58
  -3   2   9-191.934 155.986  55
  -3   2   8 2130.33 352.201  45
  -3   2   8 1613.20 306.550  21
   3  -2  -8 2412.05 369.599  15
  -3   2   8 2330.35 327.410  26
   3  -2  -8 1956.56 359.169  25
  -3   2   8 2274.96 366.373  61
  -3   2   8 1535.93 290.611  58
  -3   2   8 2464.11 319.743  55
  -3   2   7 3437.28 393.295  21
   3  -2  -7 2704.47 383.418  15
  -3   2   7 2751.06 353.372  26
   3  -2  -7 2472.77 341.489  14
  -3   2   6 17266.1 831.606  21
   3  -2  -6 17612.7 849.490  14
  -3   2   6 17997.8 819.091  26
   3  -2  -6 17092.1 818.452  13
  -3   2   5 25441.8 964.367  21
  -3   2   5 27295.8 948.394  26
   3  -2  -5 25589.4 969.079  14
   3  -2  -5 27852.5 988.999  13
   3  -2  -5 25628.6 942.705  11
   3  -2  -4 750.389 196.831  11
  -3   2   4 445.029 172.994  16
  -3   2   4 592.963 191.366  21
   3  -2  -4 1100.56 280.002   8
   3  -2  -4 553.746 168.526  13
  -3   2   4 597.274 151.006  26
   3  -2  -3 382.313 141.156  11
  -3   2   3 489.820 188.587  16
   3  -2  -3 410.329 180.802   9
  -3   2   3 455.598 134.406  26
   3  -2  -3 675.018 233.015   8
   3  -2  -3 389.684 136.583  12
   3  -2  -3 524.053 235.491  74
   3  -2  -3 700.763 227.759  73
  -3   2   2 206266. 2545.60  16
   3  -2  -2 206903. 3517.75  73
   3  -2  -2 202735. 2539.29   9
   3  -2  -2 203760. 3866.10  74
   3  -2  -2 216948. 3492.54   8
  -3   2   2 206888. 2245.48  26
   3  -2  -2 216738. 2709.20  12
  -3   2   1 77207.3 1548.66  16
   3  -2  -1 76174.0 1550.17   9
   3  -2  -1 75001.6 2341.05  74
   3  -2  -1 72217.8 2055.25  73
  -3   2   1 76145.1 1335.32  26
   3  -2  -1 77872.4 1672.63  12
   3  -2   0 11706.3 619.657   9
  -3   2   0 12030.1 538.947  26
   3  -2   0 12380.2 853.182  73
   3  -2   0 11832.6 953.333  74
  -3   2   0 11721.7 625.982  16
   3  -2   1 13188.4 529.439  27
   3  -2   1 12213.3 957.778  74
   3  -2   1 11279.5 816.014  73
   3  -2   1 11869.5 689.071  12
  -3   2  -1 11969.0 648.189  16
   3  -2   2 8234.19 434.496  27
   3  -2   2 7044.67 724.069  74
   3  -2   2 7440.12 438.552  37
   3  -2   2 7991.98 579.301  12
   3  -2   2 7413.76 642.090  73
  -3   2  -2 7829.50 561.811  16
   3  -2   3 1110.32 218.291  23
  -3   2  -3 1117.38 258.317  16
  -3   2  -3 1100.25 215.601  28
   3  -2   3 1457.28 202.739  27
   3  -2   3 1224.69 209.814  37
   3  -2   3 1186.07 260.618  12
  -3   2  -4 16010.4 789.836  28
   3  -2   4 17222.2 740.960  37
   3  -2   4 17020.7 850.098  12
   3  -2   4 16184.0 731.026  23
  -3   2  -4 16028.4 871.573  16
  -3   2  -5 5975.85 530.420  28
   3  -2   5 7002.58 515.021  20
   3  -2   5 6295.74 488.575  23
  -3   2  -5 6317.39 587.467  16
  -3   2  -6 3879.08 478.249  28
   3  -2   6 3975.48 403.479  20
  -3   2  -6 3676.56 482.943  16
   3  -2   6 3539.20 391.965  23
  -3   2  -7 3949.50 502.280  28
  -3   2  -7 4726.18 548.414  16
   3  -2   7 4443.14 455.857  23
   3  -2   8 7515.49 632.278  48
  -3   2  -8 4945.22 627.642  28
  -3   2  -8 7083.51 606.635  43
  -3   2  -8 6956.95 550.383  42
   3  -2   8 7523.52 641.956  39
  -3   2  -8 6448.76 602.124  57
  -3   2  -8 7733.28 701.256  16
   3  -2   8 7251.87 572.056  23
   3  -2   9 10227.9 768.674  50
   3  -2   9 11218.2 764.339  48
  -3   2  -9 12383.4 794.224  43
  -3   2  -9 11546.5 702.411  42
   3  -2   9 12459.4 821.186  39
  -3   2  -9 11114.3 760.343  57
   3  -2  10 12778.9 796.173  50
   3  -2  10 14314.3 826.625  48
  -3   2 -10 13657.1 807.770  43
   3  -2  10 13391.3 817.915  39
   3  -2  11 16153.6 794.333  50
  -3   2 -11 17342.7 825.349  43
   3  -2  11 16850.8 829.953  39
   3  -2  12 1028.50 194.214  47
  -3   2 -12 1649.85 246.072  43
  -3   1  12 2910.97 339.644  40
   3  -1 -12 3110.97 317.090  43
  -3   1  12 3364.20 341.247  68
  -3   1  11 4957.79 457.995  68
  -3   1  11 5499.05 475.737  61
  -3   1  10 5867.94 538.886  45
  -3   1  10 5841.08 531.853  61
  -3   1   9 805.658 246.369  45
  -3   1   9 483.614 182.385  26
  -3   1   9 786.085 222.987  61
  -3   1   8 14916.2 865.543  45
   3  -1  -8 12763.4 795.598  15
  -3   1   8 12033.2 743.689  26
   3  -1  -8 12675.2 812.152  25
  -3   1   8 12651.2 744.016  58
  -3   1   8 13549.7 731.539  55
  -3   1   7 45214.5 1346.20  21
   3  -1  -7 44854.8 1442.08  15
   3  -1  -7 43897.1 1397.02  14
  -3   1   7 42861.2 1350.02  26
   3  -1  -7 45467.4 1495.42  25
  -3   1   6 33028.4 1111.81  21
   3  -1  -6 32826.6 1166.39  14
  -3   1   6 30146.8 1091.30  26
   3  -1  -6 33609.3 1238.53  25
  -3   1   5 7068.39 514.579  21
   3  -1  -5 7178.21 534.141  14
  -3   1   5 6687.48 498.161  26
   3  -1  -5 6589.47 504.909  13
   3  -1  -5 6548.35 533.965  25
   3  -1  -5 6857.35 515.247  11
   3  -1  -4 918.626 212.818  11
  -3   1   4 902.972 214.314  21
   3  -1  -4 902.900 206.681  13
  -3   1   4 1154.08 233.540  26
   3  -1  -4 1024.88 333.774  74
  -3   1   3 15641.5 703.700  16
   3  -1  -3 16011.2 716.394   9
  -3   1   3 15107.6 662.078  26
   3  -1  -3 16511.5 1002.69   8
   3  -1  -3 14783.1 673.518  13
   3  -1  -3 15816.2 1014.71  73
   3  -1  -3 16808.4 745.926  12
   3  -1  -3 15166.7 1049.25  74
   3  -1  -3 16085.2 701.418  11
  -3   1   2 1426.47 239.225  16
   3  -1  -2 1399.00 241.596   9
   3  -1  -2 1754.12 348.880  73
  -3   1   2 1526.27 221.220  26
   3  -1  -2 1589.49 336.696   8
   3  -1  -2 1083.01 283.552  74
   3  -1  -2 2083.86 283.611  12
  -3   1   1 49910.1 1187.26  16
   3  -1  -1 51533.6 1219.35   9
  -3   1   1 48605.5 1074.58  26
   3  -1  -1 46238.2 1798.35  74
   3  -1  -1 49933.3 1316.67  12
   3  -1  -1 50933.6 1625.12   8
   3  -1  -1 48908.1 1665.77  73
   3  -1   0 66745.1 1402.20   9
   3  -1   0 69035.9 1924.82  73
  -3   1   0 69414.1 1261.20  26
   3  -1   0 69984.7 1564.73  12
  -3   1   0 69719.6 1415.25  16
  -3   1  -1 2057.79 279.250  16
   3  -1   1 2237.37 234.462  27
  -3   1  -1 1856.81 231.632  26
   3  -1   1 2071.86 218.383  38
   3  -1   1 2565.42 353.224  12
   3  -1   1 2571.91 390.166  73
   3  -1   2 5844.48 372.052  27
   3  -1   2 6988.39 699.123  74
   3  -1   2 5893.91 544.298  73
   3  -1   2 6203.90 356.971  38
   3  -1   2 6180.87 510.344  12
  -3   1  -2 6641.91 494.144  16
   3  -1   3 26290.9 797.463  27
   3  -1   3 27248.8 1360.93  74
   3  -1   3 26958.8 836.405  37
   3  -1   3 28497.0 1054.50  12
   3  -1   3 27118.9 848.455  23
  -3   1  -3 26553.9 1001.76  16
   3  -1   4 75924.4 1413.29  27
   3  -1   4 77715.6 1771.24  12
   3  -1   4 75245.6 1477.29  23
   3  -1   4 75584.2 1472.04  37
  -3   1  -4 74621.9 1761.67  16
   3  -1   5 64074.5 1439.70  37
   3  -1   5 65826.1 1447.58  23
  -3   1  -5 62598.0 1713.46  16
   3  -1   6 17739.0 778.323  20
  -3   1  -6 15844.3 924.026  16
   3  -1   6 15620.7 758.489  23
   3  -1   7 2179.72 310.154  23
  -3   1  -7 1558.35 368.231  16
   3  -1   8 724.917 214.812  23
  -3   1  -8 512.681 192.398  16
  -3   1  -8 411.371 153.860  43
   3  -1   8 704.454 206.100  39
  -3   1  -8 550.209 214.543  57
   3  -1   9 415.948 140.299  23
   3  -1   9 346.661 245.788  50
   3  -1   9 633.818 213.354  48
  -3   1  -9 742.871 237.144  43
   3  -1   9 127.710 216.835  39
  -3   1  -9 376.910 234.475  57
   3  -1  10 5359.40 563.601  50
   3  -1  10 6784.98 587.080  48
  -3   1 -10 6878.10 593.439  43
   3  -1  10 6773.58 614.919  39
   3  -1  11 47.8999 181.098  50
  -3   1 -11 2.91133 135.114  43
   3  -1  11 3.02616 199.236  39
   3  -1  12 637.639 200.593  47
   3  -1  12 940.117 159.137  66
  -3   1 -12 424.909 183.302  43
   3  -1  13 1861.85 224.528  47
  -3   1 -13 1640.40 213.045  43
   3   0 -12 6642.72 410.926  43
  -3   0  12 5685.70 393.746  68
  -3   0  11 10906.0 643.631  68
  -3   0  11 12118.1 640.569  61
  -3   0  10 195.717 205.527  45
  -3   0  10 368.398 217.817  61
  -3   0   9 4810.90 497.224  45
  -3   0   9 3970.32 448.599  61
  -3   0   8 28655.9 1196.61  45
  -3   0   8 28675.2 1149.69  26
   3   0  -8 29040.2 1214.88  25
  -3   0   8 27277.6 1078.29  58
   3   0  -7-331.928 170.862  15
   3   0  -7-239.793 163.983  14
  -3   0   7 30.5538 169.421  26
   3   0  -7 311.522 157.853  25
   3   0  -6 26.0828 125.622  14
  -3   0   6 40.2439 176.193  26
   3   0  -6 69.1568 155.683  25
   3   0  -5 9943.60 648.479  14
  -3   0   5 9935.45 630.690  26
   3   0  -5 10157.0 659.562  25
  -3   0   4 7672.57 525.481  26
   3   0  -4 7595.23 533.125  13
   3   0  -4 7146.29 534.370  25
   3   0  -4 7241.68 514.790  11
  -3   0   3 12443.4 624.536  26
   3   0  -3 13679.2 678.756  25
   3   0  -3 13450.7 660.230  13
   3   0  -3 13896.4 663.295  11
  -3   0   2 79496.1 1449.90  16
  -3   0   2 73658.8 1407.45  26
   3   0  -2 72780.4 2126.47  73
   3   0  -2 78124.3 2043.82   8
   3   0  -2 76778.3 1444.99  25
   3   0  -2 84145.4 1642.63  12
   3   0  -2 76708.4 1450.46  11
  -3   0   1 1120.74 204.423  16
   3   0  -1 1024.06 273.834  73
   3   0  -1 1524.95 227.031   9
  -3   0   1 1375.28 214.286  26
   3   0  -1 1468.64 255.673  12
   3   0  -1 1181.71 256.690   8
   3   0  -1 1404.94 355.591  74
   3   0   0 52274.1 1171.80   9
   3   0   0 51854.1 1906.69  74
   3   0   0 53390.6 1696.57  73
  -3   0   0 52856.1 1109.91  26
   3   0   0 55396.9 1396.11  12
  -3   0   0 52719.2 1173.30  16
   3   0   1 176.166 225.010  74
  -3   0  -1 398.947 143.629  16
   3   0   1 300.467 184.860  73
  -3   0  -1 249.113 119.587  26
   3   0   1 262.706 188.168  12
   3   0   1 606.042 141.841  38
   3   0   2 6826.19 403.416  27
   3   0   2 6339.17 683.264  74
   3   0   2 6338.64 378.483  38
  -3   0  -2 7084.48 419.308  26
   3   0   2 7387.40 598.407  73
   3   0   2 7029.70 541.221  12
  -3   0  -2 6417.59 496.973  35
  -3   0  -2 6144.94 448.980  16
   3   0   3 44334.1 1024.36  27
   3   0   3 43090.5 968.855  38
   3   0   3 42620.6 1019.77  37
   3   0   3 47019.9 1362.40  12
  -3   0  -3 42780.6 1285.35  35
  -3   0  -3 43168.9 1211.19  16
   3   0   4 11682.9 560.066  27
   3   0   4 12079.3 534.647  38
   3   0   4 12717.1 730.275  12
   3   0   4 11066.8 551.911  37
   3   0   4 11207.8 558.434  23
  -3   0  -4 10817.4 695.983  35
  -3   0  -4 11808.7 691.163  16
   3   0   5 21908.4 816.815  37
  -3   0  -5 23245.9 1022.04  35
   3   0   5 22879.0 827.765  23
  -3   0  -5 23357.2 1015.30  16
   3   0   6 1948.58 265.590  23
  -3   0  -6 2272.96 367.620  16
   3   0   7 1004.67 210.925  23
  -3   0  -7 556.873 246.683  16
  -3   0  -8 8630.90 729.925  16
   3   0   8 9048.68 611.262  23
   3   0   9 45625.2 1581.82  50
  -3   0  -9 46503.6 1498.79  43
   3   0   9 45933.5 1535.67  39
  -3   0  -9 43844.9 1402.01  60
  -3   0  -9 43231.0 1619.44  16
  -3   0  -9 42373.9 1493.66  57
   3   0   9 44986.1 1345.33  23
   3   0  10 3074.46 439.968  50
  -3   0 -10 3543.78 434.916  43
   3   0  10 3876.98 480.791  39
  -3   0 -10 2673.41 364.040  60
   3   0  11 5955.44 578.223  50
  -3   0 -11 7394.64 596.486  43
   3   0  11 7196.79 623.234  39
  -3   0 -11 7460.16 556.313  60
   3   0  12 7110.34 528.835  47
  -3   0 -12 7839.84 573.502  43
   3   0  12 7243.41 506.228  66
   3   0  13 7757.54 478.404  47
  -3   0 -13 9150.69 526.170  43
   3   1 -12 855.329 148.116  43
  -3  -1  12 842.553 142.301  68
   3   1 -11 6378.26 462.424  43
  -3  -1  11 6668.22 470.916  68
  -3  -1  11 7620.31 455.090  61
  -3  -1  10 3004.15 375.087  45
  -3  -1  10 3180.01 372.268  61
  -3  -1   9 9798.79 705.692  45
  -3  -1   9 9750.30 649.301  61
  -3  -1   8 2515.42 378.949  45
  -3  -1   7 15980.8 886.328  45
   3   1  -7 15205.3 854.401  15
  -3  -1   7 14914.1 842.629  26
   3   1  -7 16139.0 908.487  25
  -3  -1   7 16442.4 839.070  58
   3   1  -6 21966.3 1003.41  15
   3   1  -6 22852.8 1013.81  14
  -3  -1   6 22425.0 997.734  26
   3   1  -6 22461.9 1049.81  25
   3   1  -5 7513.36 575.234  14
  -3  -1   5 8196.13 592.048  26
   3   1  -5 8669.77 633.539  25
   3   1  -4 861.336 227.739  14
   3   1  -4 541.699 169.052  13
  -3  -1   4 331.512 171.893  26
   3   1  -4 519.472 197.142  25
   3   1  -3 1462.54 251.641  11
  -3  -1   3 1428.90 252.890  26
   3   1  -3 1343.44 243.451  13
   3   1  -3 1213.96 241.127  25
  -3  -1   2 26506.7 876.107  26
   3   1  -2 26252.4 890.309  25
   3   1  -2 26026.1 878.762  13
   3   1  -2 26820.5 884.440  11
  -3  -1   1 10334.0 531.659  26
   3   1  -1 9822.53 688.895   8
   3   1  -1 10017.0 513.283  25
   3   1  -1 9795.75 519.840  11
  -3  -1   0 2242.33 249.912  16
  -3  -1   0 2473.06 266.850  26
   3   1   0 1960.10 362.660  73
   3   1   0 2466.09 354.032   8
  -3  -1  -1 370.615 132.434  16
   3   1   1 158.689 134.009  73
  -3  -1  -1 390.220 133.062  26
   3   1   1 288.613 126.415  38
   3   1   1 185.430 181.493  12
  -3  -1  -1 714.116 193.431  35
   3   1   2 8051.86 443.153  38
   3   1   2 8825.41 459.897  27
  -3  -1  -2 9270.99 477.253  26
   3   1   2 9397.49 619.564  12
  -3  -1  -2 8510.25 552.045  35
   3   1   2 8361.99 644.123  73
  -3  -1  -2 8918.32 506.947  16
   3   1   3 9210.21 478.911  27
   3   1   3 9201.88 474.144  38
  -3  -1  -3 9285.16 610.087  35
  -3  -1  -3 9353.49 551.392  16
   3   1   4 100983. 1602.65  27
   3   1   4 96724.5 1568.89  37
  -3  -1  -4 97180.0 1973.34  35
  -3  -1  -4 98767.4 1852.42  16
   3   1   5 44348.1 1121.48  27
   3   1   5 42686.8 1065.31  23
  -3  -1  -5 45214.8 1406.20  35
  -3  -1  -5 44221.3 1337.65  16
   3   1   5 43357.2 1098.10  37
   3   1   6 119.108 108.753  23
  -3  -1  -6-39.6719 175.878  16
   3   1   6-343.451 177.041  30
   3   1   6 285.018 144.439  37
  -3  -1  -6 102.050 185.058  35
   3   1   7 34807.0 1060.12  30
  -3  -1  -7 35508.1 1361.54  16
  -3  -1  -7 32459.2 1265.78  35
   3   1   7 34470.4 1070.82  23
  -3  -1  -8 29515.3 1315.47  16
   3   1   8 30320.5 1046.63  23
   3   1   9 31853.2 1311.87  50
  -3  -1  -9 32433.8 1216.25  43
   3   1   9 33278.4 1283.57  39
  -3  -1  -9 31161.8 1205.21  60
  -3  -1  -9 28862.4 1337.23  16
  -3  -1  -9 30436.9 1270.41  57
   3   1  10 212.914 200.928  50
  -3  -1 -10 479.854 194.919  43
  -3  -1 -10 915.581 207.823  60
   3   1  10 435.132 196.479  39
   3   1  11 12.0269 210.380  50
  -3  -1 -11 67.1422 104.523  43
  -3  -1 -11-62.5948 160.796  60
   3   1  12 786.881 211.183  47
  -3  -1 -12 921.230 247.492  43
   3   1  12 630.020 211.153  66
  -3  -1 -12 948.186 224.548  60
   3   1  13 809.684 209.664  47
  -3  -1 -13 1346.63 229.212  43
   3   1  13 1436.34 204.984  66
  -3  -1 -13 1468.74 226.365  60
  -3  -1 -14 288.720 99.3677  43
   3   1  14 214.971 120.352  69
   3   2 -11 53.4920 123.284  43
  -3  -2  11 39.3364 110.315  68
  -3  -2  10 3155.81 353.405  45
  -3  -2  10 3136.98 314.237  61
  -3  -2   9 1436.88 307.423  45
   3   2  -9 1482.58 243.694  42
  -3  -2   9 1858.16 272.693  61
  -3  -2   8 9576.30 692.390  45
   3   2  -8 9176.42 628.168  42
  -3  -2   7 290.630 212.136  45
  -3  -2   7 20.6047 162.430  26
   3   2  -7 250.516 183.625  25
  -3  -2   7 287.046 158.850  58
  -3  -2   6 14986.2 845.839  45
   3   2  -6 15500.6 818.825  15
  -3  -2   6 13165.5 795.914  26
   3   2  -6 14906.2 869.017  25
  -3  -2   6 14033.8 781.090  58
   3   2  -5 4361.95 449.832  14
  -3  -2   5 4309.37 454.725  26
   3   2  -5 4508.85 471.035  25
   3   2  -4 98.6241 129.000  14
  -3  -2   4 277.908 193.763  26
   3   2  -4 312.542 188.859  25
  -3  -2   3 3795.39 385.915  26
   3   2  -3 4102.62 397.785  14
   3   2  -3 3593.05 379.615  13
   3   2  -3 4429.45 433.376  25
  -3  -2   2 19562.9 785.761  26
   3   2  -2 19953.7 797.980  13
   3   2  -2 19984.9 831.326  25
   3   2  -2 17916.3 751.629  11
  -3  -2   1 2991.11 312.519  26
   3   2  -1 3729.28 340.797  25
   3   2  -1 3536.03 330.435  13
  -3  -2   1 3679.13 341.611  34
   3   2  -1 3833.71 342.143  11
   3   2   0 1831.58 231.615  11
  -3  -2   0 1854.80 237.450  26
   3   2   0 1812.57 235.153  13
  -3  -2   0 1836.16 257.432  34
  -3  -2  -1 8328.77 456.749  26
   3   2   1 8003.31 456.801  38
  -3  -2  -1 8983.83 516.768  35
  -3  -2  -1 7335.04 501.167  34
  -3  -2  -2 58834.9 1165.64  26
   3   2   2 55839.7 1165.17  38
  -3  -2  -2 60076.3 1409.83  35
  -3  -2  -2 55229.9 1352.23  34
  -3  -2  -2 59247.3 1198.42  16
   3   2   3 186388. 2137.66  27
  -3  -2  -3 199594. 2146.90  26
   3   2   3 189775. 2145.40  38
  -3  -2  -3 197120. 2669.70  35
  -3  -2  -3 195570. 2322.34  16
  -3  -2  -4 18.3534 161.224  16
   3   2   4 275.420 144.712  27
   3   2   4 243.943 132.120  38
   3   2   4 247.278 128.860  37
  -3  -2  -4 286.468 211.616  35
  -3  -2  -5 115.394 140.205  16
   3   2   5 128.798 133.577  27
   3   2   5-53.6690 122.339  37
   3   2   5 126.682 119.394  23
  -3  -2  -5-75.6387 185.886  35
  -3  -2  -6 5154.97 482.899  29
   3   2   6 4866.19 396.272  37
  -3  -2  -6 4139.93 454.629  16
  -3  -2  -6 4708.49 499.103  35
   3   2   6 5067.80 385.438  23
   3   2   7 72.3093 106.786  23
  -3  -2  -7-171.586 211.832  16
   3   2   7-22.6748 116.715  30
  -3  -2  -7 212.884 180.315  29
  -3  -2  -7 141.690 173.654  35
  -3  -2  -8 138.336 167.105  16
   3   2   8-70.2680 165.834  30
  -3  -2  -8 66.1151 158.065  35
   3   2   9 5779.52 486.583  30
  -3  -2  -9 4300.25 525.899  16
  -3  -2  -9 4938.47 523.496  35
   3   2  10 2393.72 393.022  50
  -3  -2 -10 2270.71 325.151  43
  -3  -2 -10 1809.86 331.348  60
   3   2  11 3678.26 477.914  50
   3   2  11 3418.01 449.688  66
  -3  -2 -11 4268.13 451.142  43
  -3  -2 -11 3054.67 405.850  60
  -3  -2 -12 1164.76 259.519  43
   3   2  12 1331.99 270.336  66
  -3  -2 -12 1300.96 263.941  60
  -3  -2 -13 7307.59 516.978  43
   3   2  13 6993.27 494.898  66
  -3  -2 -13 5766.68 467.460  60
  -3  -2 -14 24794.7 747.582  43
   3   2  14 24282.6 833.443  69
  -3  -2 -14 25953.4 784.025  60
  -3  -3  10-111.038 151.130  45
   3   3 -10 81.9220 111.383  43
  -3  -3   9 499.407 203.621  45
   3   3  -9 463.096 157.294  42
  -3  -3   8 43.1166 179.717  45
   3   3  -8-86.6404 172.695  42
  -3  -3   7 13105.3 805.650  45
  -3  -3   7 12568.4 751.592  26
   3   3  -7 12742.4 795.262  25
  -3  -3   6 2927.23 409.770  45
  -3  -3   6 3073.33 404.030  26
   3   3  -6 2796.52 389.551  25
  -3  -3   6 2539.17 340.199  58
   3   3  -5 17864.3 878.334  14
  -3  -3   5 16409.6 854.072  26
   3   3  -5 16880.2 911.410  25
   3   3  -4 4470.67 434.965  14
  -3  -3   4 5039.33 469.120  26
   3   3  -4 4671.88 482.572  25
   3   3  -3 13028.0 697.377  14
  -3  -3   3 12014.0 676.282  26
   3   3  -3 12167.4 722.610  25
  -3  -3   2 8775.62 548.819  26
   3   3  -2 7219.32 534.218  25
  -3  -3   1 37982.1 1061.47  26
   3   3  -1 36439.9 1042.43  13
   3   3  -1 35873.7 1101.07  25
   3   3   0 1858.43 239.376  11
  -3  -3   0 1943.37 251.054  26
   3   3   0 2151.30 269.253  25
   3   3   0 1509.13 227.272  13
  -3  -3   0 1729.55 264.453  34
  -3  -3  -1 7210.38 435.725  26
   3   3   1 7181.85 450.905  38
   3   3   1 6930.95 407.887  13
  -3  -3  -1 6615.27 494.408  34
   3   3   1 7380.86 421.825  11
   3   3   2 852.777 150.122  11
  -3  -3  -2 1055.18 193.299  26
  -3  -3  -2 1274.51 239.396  35
   3   3   2 1219.73 199.564  38
  -3  -3  -2 1005.21 232.252  34
   3   3   3 7908.88 467.645  27
  -3  -3  -3 8780.42 463.617  26
   3   3   3 8210.89 479.729  38
  -3  -3  -3 9065.37 592.889  35
  -3  -3  -3 8657.52 570.712  34
   3   3   4 10772.8 542.668  27
  -3  -3  -4 11105.2 692.701  35
   3   3   4 10772.0 555.764  38
  -3  -3  -4 12543.1 613.755  16
  -3  -3  -4 11412.0 656.278  34
   3   3   5 7799.60 481.851  27
   3   3   5 6949.15 431.197  37
  -3  -3  -5 8046.04 630.827  35
  -3  -3  -5 7608.47 533.218  16
   3   3   5 7183.62 472.142  38
  -3  -3  -5 7334.82 528.544  34
  -3  -3  -6 113.220 135.652  16
  -3  -3  -6 243.482 151.769  29
   3   3   6 25.1394 120.104  37
  -3  -3  -6 126.145 213.283  35
   3   3   7 23677.5 903.477  30
  -3  -3  -7 24463.5 1051.34  29
   3   3   7 24546.3 879.264  37
  -3  -3  -7 24070.4 1068.56  16
  -3  -3  -7 24706.3 1128.17  35
   3   3   8 45035.9 1297.59  30
  -3  -3  -8 41977.8 1455.63  29
  -3  -3  -8 41445.8 1475.78  16
  -3  -3  -8 43581.2 1527.35  35
   3   3   9 44339.1 1346.06  30
  -3  -3  -9 41476.0 1514.75  29
  -3  -3  -9 40673.6 1533.80  16
  -3  -3  -9 45794.0 1568.22  35
   3   3  10 23581.0 1145.54  50
   3   3  10 22973.3 990.950  30
   3   3  10 23826.9 1096.93  46
   3   3  10 23155.3 1087.62  66
  -3  -3 -10 23424.2 1068.50  60
  -3  -3 -10 22630.9 1179.36  16
  -3  -3 -10 24737.6 1138.23  35
   3   3  11 179.425 134.489  30
   3   3  11 532.225 249.225  66
  -3  -3 -11 454.043 236.990  60
   3   3  12 8507.09 645.740  66
  -3  -3 -12 9733.34 683.566  60
   3   3  13 7602.62 543.061  66
  -3  -3 -13 6449.23 527.846  60
   3   3  14 12324.1 642.843  69
   3   3  14 13055.1 579.910  66
  -3  -3 -14 12227.2 618.821  60
   3   3  15 356.687 115.329  69
  -3  -4  10 883.872 161.275  45
  -3  -4   9 6426.69 462.107  45
   3   4  -9 6013.02 442.740  43
   3   4  -9 4920.16 373.881  42
  -3  -4   8 8082.36 582.308  45
   3   4  -8 7729.13 550.475  42
  -3  -4   7 5509.04 524.560  45
   3   4  -7 5511.23 502.094  42
  -3  -4   6 123.103 183.619  45
  -3  -4   6 348.051 176.992  26
  -3  -4   6 442.978 161.339  58
  -3  -4   5 7659.41 632.129  45
  -3  -4   5 6831.20 566.175  26
   3   4  -5 6832.38 586.929  25
  -3  -4   4 1279.78 262.789  26
   3   4  -4 1333.33 280.731  25
  -3  -4   3 2804.20 351.366  26
   3   4  -3 2778.90 381.250  25
  -3  -4   2 4467.70 426.916  26
   3   4  -2 4509.05 460.729  25
  -3  -4   1 13824.5 668.144  26
   3   4  -1 12983.0 710.101  25
  -3  -4   0 8134.35 498.269  26
   3   4   0 7997.66 480.846  13
   3   4   0 7125.19 501.436  25
  -3  -4   0 7845.10 546.427  34
  -3  -4  -1 8113.71 475.558  26
   3   4   1 8251.97 501.802  25
   3   4   1 7894.96 491.686  38
  -3  -4  -1 7394.47 543.296  34
  -3  -4  -2 4811.92 357.841  26
   3   4   2 4280.00 362.909  38
  -3  -4  -2 3868.29 408.203  34
   3   4   3 2854.73 301.455  27
  -3  -4  -3 3039.64 285.289  26
   3   4   3 3224.35 322.780  38
  -3  -4  -3 3333.40 381.476  34
   3   4   4 42656.8 1074.11  27
   3   4   4 43399.8 1126.10  38
  -3  -4  -4 43544.4 1301.27  34
   3   4   5 41638.0 1088.06  27
   3   4   5 41517.2 1130.06  38
   3   4   5 42852.0 1021.52  37
  -3  -4  -5 40600.0 1253.86  34
   3   4   6 5969.65 408.471  37
   3   4   6 6354.28 463.255  27
  -3  -4  -6 6073.91 589.489  35
  -3  -4  -6 5700.76 482.781  16
  -3  -4  -6 6095.40 508.526  34
   3   4   7 30423.3 1028.60  30
  -3  -4  -7 34185.8 1213.42  29
   3   4   7 32785.0 977.840  37
  -3  -4  -7 30884.8 1171.13  16
  -3  -4  -7 31310.4 1286.58  35
   3   4   8 18779.5 858.088  30
  -3  -4  -8 19371.7 972.979  29
  -3  -4  -8 18135.9 968.062  16
  -3  -4  -8 18879.5 1031.51  35
   3   4   9 9391.99 634.889  30
  -3  -4  -9 9254.85 717.076  29
  -3  -4  -9 8548.27 701.407  16
  -3  -4  -9 10681.5 792.335  35
  -3  -4 -10-507.308 224.288  16
   3   4  10 170.475 163.517  30
   3   4  10-136.673 165.850  46
  -3  -4 -10-86.7898 219.428  29
   3   4  10-92.6397 187.959  66
  -3  -4 -10-118.417 202.210  60
  -3  -4 -10 86.0071 97.6810  35
   3   4  11 347.127 147.589  30
   3   4  11-176.788 175.095  46
  -3  -4 -11 35.4377 137.404  29
  -3  -4 -11 196.912 190.721  60
   3   4  11 94.7143 166.691  66
   3   4  12 282.595 229.084  66
  -3  -4 -12 410.412 202.711  60
   3   4  13 569.842 208.073  69
   3   4  13 476.348 188.890  66
  -3  -4 -13 327.698 209.311  60
   3   4  14 9326.81 532.460  66
   3   4  14 9191.83 579.029  69
  -3  -4 -14 9593.29 578.463  60
   3   4  15 3468.42 298.933  69
  -3  -4 -15 4153.38 311.840  60
  -3  -5   9 197.043 108.062  45
   3   5  -9 48.8501 77.7277  43
   3   5  -9 317.086 107.138  42
  -3  -5   8 1.79766 147.174  45
   3   5  -8 66.8745 115.506  43
   3   5  -8 363.590 147.873  42
  -3  -5   7 1507.00 288.100  45
   3   5  -7 1243.64 268.714  42
  -3  -5   6 2298.65 383.751  45
   3   5  -6 2268.01 350.671  42
  -3  -5   5 4389.29 493.109  45
  -3  -5   5 3973.79 429.246  26
   3   5  -4 2650.03 351.169  51
  -3  -5   4 2371.51 361.052  45
  -3  -5   4 2134.56 329.184  26
  -3  -5   4 2544.47 375.466  41
   3   5  -4 2621.00 379.966  25
  -3  -5   3 261151. 3188.10  26
   3   5  -3 250364. 3456.68  25
  -3  -5   2 22943.7 928.920  26
   3   5  -2 21346.6 1009.25  25
  -3  -5   2 22372.8 1015.04  17
  -3  -5   1 12326.0 653.558  26
   3   5  -1 11858.3 724.686  25
   3   5  -1 11069.7 619.674  38
  -3  -5   1 11806.9 723.333  17
   3   5   0 15430.5 777.598  25
   3   5   0 16410.8 727.918  38
  -3  -5   0 16133.9 816.067  34
   3   5   1 19336.0 822.735  25
   3   5   1 19054.8 780.820  38
  -3  -5  -1 18447.5 880.099  34
   3   5   2 37764.2 1017.26  27
   3   5   2 37821.2 1078.10  38
  -3  -5  -2 35205.0 1212.19  34
   3   5   3 42272.1 1075.97  27
   3   5   3 42598.3 1142.44  38
  -3  -5  -3 41477.5 1317.09  34
   3   5   4 1009.31 197.062  27
   3   5   4 1109.75 208.106  38
  -3  -5  -4 1067.73 261.715  34
   3   5   5 25845.8 877.617  27
   3   5   5 26584.9 937.022  38
  -3  -5  -5 26688.8 1072.82  34
   3   5   6 474.578 181.384  27
  -3  -5  -6 325.439 173.862  34
   3   5   7 131.619 303.006  30
  -3  -5  -7 303.170 169.955  34
   3   5   8 32558.5 1148.78  30
  -3  -5  -8 32203.3 1372.15  35
  -3  -5  -9 702.699 196.936  16
   3   5   9 543.907 185.306  30
  -3  -5  -9 305.147 162.096  29
  -3  -5  -9 535.650 255.315  35
   3   5  10 22379.8 1002.24  30
  -3  -5 -10 21468.7 1094.16  29
   3   5  10 21127.0 1071.79  46
   3   5  10 21391.5 1056.26  66
  -3  -5 -10 21327.5 981.813  63
  -3  -5 -10 20705.3 988.519  60
  -3  -5 -10 22330.5 1130.47  16
  -3  -5 -10 23378.4 1172.64  35
   3   5  11 2159.52 332.270  30
   3   5  11 1095.56 264.308  46
  -3  -5 -11 1769.03 314.278  29
   3   5  11 1751.01 316.328  66
  -3  -5 -11 1348.56 280.434  63
  -3  -5 -11 2254.05 355.546  60
  -3  -5 -11 1611.12 301.606  35
   3   5  12 21580.5 1001.10  46
   3   5  12 21389.2 1038.96  66
   3   5  12 20708.0 1009.39  69
  -3  -5 -12 19772.0 976.404  60
   3   5  13 61665.2 1638.89  69
   3   5  13 60703.2 1589.84  66
  -3  -5 -13 62573.8 1625.79  60
   3   5  14 20882.1 872.981  69
  -3  -5 -14 21507.7 871.304  60
   3   5  14 20246.7 812.737  66
   3   5  15 22.9741 124.723  69
  -3  -5 -15 53.4508 99.8506  60
  -3  -6   8 2459.27 255.560  45
   3   6  -8 1888.33 216.295  42
  -3  -6   7 2449.35 313.663  45
   3   6  -7 2215.96 294.913  42
  -3  -6   6 3172.21 399.731  45
   3   6  -6 2846.83 371.727  42
  -3  -6   5 37259.1 1317.41  45
   3   6  -5 37178.2 1275.30  42
   3   6  -4 32267.1 1182.76  51
  -3  -6   4 32036.8 1254.71  45
   3   6  -3 34031.9 1251.08  51
  -3  -6   3 34708.8 1305.94  45
  -3  -6   3 35099.7 1290.19  41
   3   6  -3 31412.7 1254.04  25
   3   6  -2 7174.71 583.193  51
  -3  -6   2 6787.21 592.515  45
  -3  -6   2 7797.46 610.793  41
   3   6  -2 7058.66 600.836  25
  -3  -6   2 8128.28 633.805  17
   3   6  -1 1200.81 270.796  25
  -3  -6   1 943.298 239.042  17
   3   6   0 2637.77 369.884  25
  -3  -6   0 2615.74 375.589  17
  -3  -6   0 3165.76 393.058  34
   3   6   1 673.526 168.156  38
   3   6   1 276.536 149.557  25
  -3  -6  -1 365.712 189.994  34
   3   6   2 2337.16 313.922  25
   3   6   2 1908.46 268.328  38
  -3  -6  -2 2528.53 373.046  34
   3   6   3 6465.23 473.216  38
  -3  -6  -3 6165.41 554.349  34
   3   6   4 1195.44 223.568  38
  -3  -6  -4 1265.47 289.155  34
   3   6   5 41536.8 1112.21  27
  -3  -6  -5 36538.0 1315.17  34
   3   6   6 38886.2 1202.24  18
  -3  -6  -6 37853.4 1319.92  34
   3   6   7 9138.97 635.671  30
  -3  -6  -7 8994.42 655.688  34
   3   6   8 35324.0 1211.06  30
  -3  -6  -8 38171.1 1298.41  34
   3   6   9 6266.98 542.744  30
   3   6   9 5998.30 599.093  46
  -3  -6  -9 6696.72 570.182  63
  -3  -6  -9 6205.94 648.751  35
   3   6   9 7151.13 598.867  66
   3   6  10 3171.33 390.793  30
   3   6  10 3616.84 469.340  46
  -3  -6 -10 3389.22 442.978  29
   3   6  10 2926.85 389.976  69
  -3  -6 -10 3333.18 432.071  63
  -3  -6 -10 3427.85 407.458  60
  -3  -6 -10 3363.05 475.778  35
   3   6  10 3388.08 430.991  66
  -3  -6 -11 34350.2 1374.13  29
   3   6  11 37438.2 1441.57  46
   3   6  11 37016.2 1322.91  69
   3   6  11 35637.8 1363.14  66
   3   6  11 37285.8 1303.88  65
  -3  -6 -11 34554.4 1282.11  63
  -3  -6 -11 36153.7 1306.86  60
  -3  -6 -11 38250.4 1469.56  35
   3   6  12 54.1649 177.505  69
  -3  -6 -12-65.2397 184.039  63
  -3  -6 -12 140.470 151.111  60
   3   6  12 188.181 163.452  66
   3   6  13 1145.81 284.547  69
   3   6  13 1363.02 300.868  66
  -3  -6 -13 1096.68 232.583  63
  -3  -6 -13 1294.48 262.597  60
   3   6  14 1002.23 228.564  69
   3   6  14 1180.37 231.900  66
  -3  -6 -14 994.634 241.117  60
   3   6  15 2976.44 296.232  69
   3   6  15 2544.68 279.920  67
   3   6  15 3139.54 267.914  66
  -3  -6 -15 2762.16 280.004  60
  -3  -7   7 414.228 139.754  45
   3   7  -7 312.980 123.583  42
  -3  -7   6 1150.29 251.874  45
   3   7  -6 1149.93 235.252  42
  -3  -7   5 7021.61 551.186  45
   3   7  -5 6696.12 518.822  42
   3   7  -4 190.226 117.544  51
  -3  -7   4 347.904 192.309  45
   3   7  -4 352.260 210.956  42
   3   7  -3 99.6474 141.321  51
  -3  -7   3 136.774 182.188  45
   3   7  -3 125.494 186.311  42
  -3  -7   3 205.907 170.099  41
   3   7  -2 8578.03 648.435  51
  -3  -7   2 8488.83 661.962  45
  -3  -7   2 9668.25 694.064  41
   3   7  -2 8706.05 670.572  25
   3   7  -1 23677.4 1071.12  51
   3   7  -1 23161.7 1022.78  49
  -3  -7   1 23721.3 1073.60  45
  -3  -7   1 25070.1 1086.68  41
   3   7  -1 23311.0 1080.68  25
   3   7   0 7575.39 619.961  25
  -3  -7   0 6894.01 597.561  17
   3   7   1 22583.2 1015.16  25
  -3  -7  -1 21880.5 1010.83  17
  -3  -7  -1 22934.8 1054.45  34
   3   7   2 17539.7 872.699  25
  -3  -7  -2 17636.0 949.622  34
   3   7   3 13811.7 736.505  25
   3   7   3 15080.9 723.885  38
   3   7   4 1035.08 209.281  38
  -3  -7  -4 1628.64 334.520  34
   3   7   5 9775.17 665.446  18
  -3  -7  -5 8764.28 686.062  34
   3   7   6 1425.06 281.385  18
  -3  -7  -6 1808.80 332.242  34
   3   7   7 1178.97 233.204  30
   3   7   7 1275.65 248.262  18
  -3  -7  -7 1225.28 270.755  34
   3   7   8 28524.0 1100.44  30
  -3  -7  -8 27724.8 1154.64  34
   3   7   9 124.429 182.559  30
   3   7   9 274.510 202.527  46
  -3  -7  -9 840.162 245.795  63
   3   7   9 643.438 189.205  66
   3   7   9 358.046 170.457  65
   3   7  10 753.649 242.113  30
   3   7  10 131.454 204.961  46
   3   7  10 77.6158 188.456  69
   3   7  10 315.705 165.098  66
   3   7  10 212.116 205.817  65
  -3  -7 -10 88.2747 179.079  63
  -3  -7 -10 759.273 225.059  60
  -3  -7 -10-154.916 207.463  35
   3   7  11 83883.9 1924.45  30
   3   7  11 85397.9 1958.78  69
   3   7  11 85968.9 2101.24  66
   3   7  11 83462.0 1950.60  65
  -3  -7 -11 81661.2 1963.99  63
  -3  -7 -11 79817.5 1872.37  60
  -3  -7 -11 83174.3 2190.53  35
   3   7  12 14570.1 885.103  44
   3   7  12 16163.8 866.733  69
   3   7  12 14735.7 865.541  66
  -3  -7 -12 14762.7 833.562  63
  -3  -7 -12 15144.4 821.407  60
   3   7  13 8610.38 627.260  44
   3   7  13 8532.75 610.013  69
   3   7  13 8298.35 620.117  66
  -3  -7 -13 7772.77 564.124  63
  -3  -7 -13 8506.48 591.821  60
   3   7  14 5602.26 463.489  69
  -3  -7 -14 6012.76 438.668  63
  -3  -7 -14 5738.73 452.065  60
   3   7  14 6314.57 478.880  66
   3   7  15 310.239 121.042  67
   3   7  15 602.002 135.839  66
  -3  -7 -15 424.006 122.380  60
  -3  -8   6 1531.09 203.087  45
   3   8  -6 1832.12 205.338  42
  -3  -8   5 2016.45 276.156  45
   3   8  -5 1934.17 267.047  42
   3   8  -4 550.085 178.919  51
  -3  -8   4 295.291 172.415  45
   3   8  -4 400.761 178.273  42
   3   8  -3 17456.9 863.255  51
  -3  -8   3 17448.3 894.004  45
   3   8  -3 17519.8 845.700  42
   3   8  -2 924.502 247.949  51
   3   8  -2 700.164 204.560  49
  -3  -8   2 592.645 246.784  45
   3   8  -2 966.994 226.420  42
  -3  -8   2 733.926 230.883  41
   3   8  -1 18401.5 956.818  51
   3   8  -1 17507.5 911.304  49
  -3  -8   1 17050.5 923.575  45
  -3  -8   1 17275.0 925.834  41
   3   8  -1 17923.4 948.101  25
   3   8   0 7012.81 600.509  51
   3   8   0 6077.20 553.677  49
  -3  -8   0 5871.29 567.592  45
  -3  -8   0 6657.79 584.866  41
   3   8   0 7062.74 607.883  25
   3   8   1 8568.54 663.675  51
   3   8   1 9842.48 701.941  49
  -3  -8  -1 9643.72 676.210  45
  -3  -8  -1 9724.78 699.297  41
  -3  -8  -1 9316.28 679.139  17
  -3  -8  -1 9390.88 694.510  34
   3   8   1 9402.87 694.980  25
   3   8   1 9687.85 683.168  54
   3   8   2-19.4294 202.916  51
   3   8   2 65.2208 162.023  49
  -3  -8  -2 184.648 139.023  41
   3   8   2 203.008 151.993  25
  -3  -8  -2 90.3139 152.795  34
   3   8   2 10.0993 113.009  54
   3   8   3 352.380 152.311  25
  -3  -8  -3 447.273 233.406  34
   3   8   4-54.0318 182.499  18
   3   8   4-15.7058 170.189  25
  -3  -8  -4-29.9323 241.185  34
   3   8   5 1384.78 271.515  18
  -3  -8  -5 1118.57 299.027  34
   3   8   6 15675.5 779.070  30
   3   8   6 15682.0 867.541  18
  -3  -8  -6 15449.5 922.404  34
   3   8   7 55874.0 1513.57  30
   3   8   7 53832.5 1543.41  18
  -3  -8  -7 50604.2 1527.26  41
   3   8   7 55200.1 1620.21  65
  -3  -8  -7 54256.5 1539.79  63
  -3  -8  -7 53780.1 1680.99  34
   3   8   7 52978.6 1669.59  54
   3   8   8 29973.3 1141.93  30
  -3  -8  -8 32459.1 1229.14  41
   3   8   8 32104.9 1236.21  66
   3   8   8 31165.5 1250.06  65
  -3  -8  -8 33123.8 1232.33  63
  -3  -8  -8 32632.2 1286.12  34
   3   8   8 32408.7 1322.36  54
   3   8   9 44574.8 1407.11  30
   3   8   9 43505.1 1476.87  66
   3   8   9 43908.2 1496.62  65
  -3  -8  -9 45660.5 1469.00  63
   3   8  10 1508.79 310.685  66
   3   8  10 964.527 251.948  30
   3   8  10 1158.31 279.420  65
  -3  -8 -10 1271.09 290.634  63
   3   8  11 6214.18 632.640  44
   3   8  11 5891.60 519.656  69
   3   8  11 6291.31 591.490  66
   3   8  11 6434.15 568.340  65
  -3  -8 -11 5884.21 553.392  63
   3   8  12 3397.68 446.429  44
   3   8  12 3438.61 418.157  69
  -3  -8 -12 3548.26 426.671  63
   3   8  12 3309.38 439.044  66
   3   8  13 12905.3 762.517  44
   3   8  13 13049.2 724.615  69
  -3  -8 -13 11803.5 699.423  63
  -3  -8 -13 13690.1 692.584  60
   3   8  13 11790.7 729.581  66
   3   8  14 1297.46 237.209  69
   3   8  14 882.857 225.672  66
  -3  -8 -14 1155.99 215.704  63
  -3  -8 -14 1544.66 226.927  60
   3   8  15 200.747 147.428  67
   3   8  15 336.154 119.717  66
  -3  -8 -15 378.876 114.883  63
  -3  -8 -15 185.351 85.4817  60
  -3  -9   5 3870.36 295.499  45
   3   9  -5 3683.00 265.117  42
   3   9  -4 2049.92 242.119  51
  -3  -9   4 2842.29 315.102  45
   3   9  -4 2553.21 268.544  42
   3   9  -3-143.024 167.817  51
  -3  -9   3 315.318 181.585  45
   3   9  -3-55.8626 150.165  42
   3   9  -2 13.3361 155.817  51
   3   9  -2 87.0058 137.116  49
  -3  -9   2-137.052 218.791  45
   3   9  -2 97.8057 109.509  42
  -3  -9   2 325.158 176.540  41
   3   9  -1 6251.22 551.248  51
   3   9  -1 6957.62 570.876  49
  -3  -9   1 6095.26 559.397  45
   3   9  -1 7032.79 533.768  42
  -3  -9   1 5252.12 496.187  41
   3   9   0 13291.5 820.708  51
   3   9   0 14013.3 822.115  49
  -3  -9   0 13445.7 810.488  45
  -3  -9   0 13832.1 818.367  41
   3   9   1 2916.36 426.199  51
   3   9   1 3502.43 428.176  49
  -3  -9  -1 3021.06 395.624  45
  -3  -9  -1 2966.47 412.143  41
   3   9   1 3889.40 458.345  25
   3   9   2 3980.82 463.769  51
   3   9   2 4151.36 474.055  49
  -3  -9  -2 4935.46 485.355  45
  -3  -9  -2 4276.01 491.672  41
   3   9   2 4198.83 461.175  25
  -3  -9  -2 3933.07 465.805  34
   3   9   3 9494.78 695.831  51
   3   9   3 9528.78 687.408  25
   3   9   3 9512.40 698.376  49
   3   9   3 10334.5 736.372  18
  -3  -9  -3 10428.6 730.082  41
  -3  -9  -3 9730.74 754.423  34
   3   9   3 10886.8 763.511  54
   3   9   4 1688.68 337.615  51
   3   9   4 874.141 261.278  49
  -3  -9  -4 1620.22 324.583  41
   3   9   4 1570.45 290.890  25
  -3  -9  -4 1371.46 316.556  34
   3   9   4 1519.83 322.159  54
  -3  -9  -5 28983.6 1093.00  63
   3   9   5 27993.7 1190.20  49
   3   9   5 28508.5 1209.78  18
  -3  -9  -5 30661.4 1237.13  41
   3   9   5 29758.7 1198.20  65
  -3  -9  -5 29929.8 1294.98  34
   3   9   5 31064.1 1309.63  54
  -3  -9  -6 42539.3 1350.80  63
   3   9   6 39286.1 1391.21  49
   3   9   6 41764.6 1428.56  44
   3   9   6 41234.5 1424.81  18
  -3  -9  -6 41775.5 1438.46  41
   3   9   6 41311.4 1424.01  65
  -3  -9  -6 43049.1 1550.16  34
   3   9   6 40149.5 1504.78  54
   3   9   7 37332.3 1338.43  49
   3   9   7 39304.8 1437.57  44
   3   9   7 39077.4 1363.92  18
  -3  -9  -7 37546.9 1371.02  41
   3   9   7 38906.3 1333.13  66
   3   9   7 34498.7 1331.48  65
  -3  -9  -7 38910.9 1316.87  63
  -3  -9  -7 36658.5 1418.72  34
   3   9   7 37287.5 1451.69  54
   3   9   8 22347.3 1126.70  44
   3   9   8 22584.6 1090.29  65
  -3  -9  -8 22634.6 1055.81  41
   3   9   8 24340.6 1084.49  66
  -3  -9  -8 23398.7 1041.76  63
  -3  -9  -8 24619.2 1140.37  34
   3   9   8 23084.4 1142.67  54
   3   9   9 379.543 191.354  30
   3   9   9 377.817 242.657  44
  -3  -9  -9 703.243 244.704  41
   3   9   9 411.907 226.606  66
   3   9   9 331.982 203.587  65
  -3  -9  -9 380.660 191.956  63
   3   9   9 411.223 172.147  54
   3   9  10 8088.14 698.702  44
   3   9  10 7571.01 631.846  66
   3   9  10 8372.26 672.600  65
  -3  -9 -10 8273.79 637.731  63
   3   9  11 295.638 238.823  44
   3   9  11 378.471 229.266  66
   3   9  11 340.182 161.870  65
  -3  -9 -11 56.6377 183.612  63
   3   9  12 563.381 230.177  44
   3   9  12 563.415 231.368  66
  -3  -9 -12 573.697 232.970  63
   3   9  13 2420.18 349.675  44
   3   9  13 2102.15 331.069  66
  -3  -9 -13 2460.64 325.138  63
   3   9  14 1137.89 224.990  44
   3   9  14 1579.55 290.023  67
   3   9  14 882.643 204.896  66
  -3  -9 -14 1723.25 258.327  63
  -3  -9 -15 7928.59 408.695  63
   3   9  15 6642.96 448.678  67
   3  10  -3 1847.73 228.131  51
  -3 -10   3 1623.80 241.011  45
   3  10  -3 1436.78 177.153  42
   3  10  -2 2110.34 280.213  51
   3  10  -2 2085.81 245.827  49
  -3 -10   2 2130.00 287.105  45
   3  10  -1 7572.46 567.829  51
   3  10  -1 7214.46 524.321  49
  -3 -10   1 7178.77 553.589  45
  -3 -10   1 7340.71 515.196  41
   3  10   0 25440.6 1063.14  51
   3  10   0 24631.4 1021.34  49
  -3 -10   0 24200.4 1034.39  45
  -3 -10   0 27269.6 1054.24  41
   3  10   1 6310.35 561.054  51
   3  10   1 6662.58 582.681  49
  -3 -10  -1 6168.92 562.623  45
  -3 -10  -1 7044.57 584.673  41
   3  10   2 236.628 188.911  51
   3  10   2 13.6634 197.350  49
  -3 -10  -2 280.896 143.830  45
  -3 -10  -2 291.315 173.385  41
   3  10   3 213.944 189.422  51
   3  10   3 17.5113 166.550  49
  -3 -10  -3-56.2369 180.958  45
  -3 -10  -3 280.396 216.251  41
   3  10   4 23152.7 1057.59  51
   3  10   4 22008.4 1064.69  49
  -3 -10  -4 22605.4 1068.12  41
   3  10   4 23387.3 1039.76  25
  -3 -10  -4 23663.5 1136.06  34
   3  10   5 527.186 236.959  49
  -3 -10  -5 480.906 232.332  41
   3  10   5-90.8629 278.039  54
   3  10   6-393.551 198.051  49
  -3 -10  -6 145.878 184.765  41
  -3 -10  -6-123.330 127.132  34
   3  10   6 67.0279 184.459  54
   3  10   7-242.408 142.302  49
   3  10   7 576.173 197.351  44
  -3 -10  -7 123.456 170.618  41
  -3 -10  -7 617.261 171.998  63
  -3 -10  -7-5.20914 179.747  34
   3  10   7 206.134 198.584  54
   3  10   8 8299.03 676.547  44
  -3 -10  -8 7297.21 621.471  41
   3  10   8 6559.33 611.727  65
  -3 -10  -8 8050.57 598.102  63
   3  10   8 7505.90 665.491  54
   3  10   9 2803.03 422.762  44
  -3 -10  -9 3331.26 426.682  41
   3  10   9 3417.99 439.308  65
  -3 -10  -9 3384.81 402.728  63
   3  10  10 1938.54 375.595  44
  -3 -10 -10 1342.66 275.474  41
   3  10  10 2014.65 336.006  66
   3  10  10 1368.25 293.994  65
  -3 -10 -10 1787.17 324.464  63
   3  10  11 51998.9 1635.51  44
  -3 -10 -11 53825.5 1453.89  41
   3  10  11 52153.9 1542.13  66
  -3 -10 -11 52466.8 1489.32  63
   3  10  12 16916.3 910.565  44
  -3 -10 -12 16764.1 824.868  63
   3  10  13 2702.51 352.066  44
   3  10  13 2139.32 331.646  67
  -3 -10 -13 2039.34 289.892  63
   3  10  14 128.399 125.819  44
   3  10  14 99.3415 150.837  67
  -3 -10 -14 96.4538 108.537  63
   3  11  -2 2359.69 232.911  51
  -3 -11   2 2368.33 234.731  45
   3  11  -1 775.988 190.453  51
   3  11  -1 1393.70 207.908  49
  -3 -11   1 1131.91 211.886  45
   3  11   0 110.771 167.465  51
   3  11   0 48.6328 122.288  49
  -3 -11   0 1.52129 137.468  45
  -3 -11   0 60.4013 111.177  41
   3  11   1 10650.5 663.016  51
   3  11   1 11235.6 669.418  49
  -3 -11  -1 11594.0 675.988  45
  -3 -11  -1 11151.3 639.139  41
   3  11   2 17750.6 844.820  52
   3  11   2 17409.9 862.162  51
   3  11   2 18318.5 895.398  49
  -3 -11  -2 16119.5 817.802  45
  -3 -11  -2 16334.5 829.399  41
   3  11   3 3897.59 459.977  52
   3  11   3 4024.67 432.495  51
   3  11   3 4228.38 468.942  49
  -3 -11  -3 4235.42 438.577  45
  -3 -11  -3 4408.15 471.147  41
   3  11   4 13737.7 770.709  51
   3  11   4 12961.4 799.701  49
  -3 -11  -4 12327.3 769.436  41
   3  11   5 19317.0 962.496  49
  -3 -11  -5 17703.2 932.521  41
   3  11   6 19211.9 954.792  49
  -3 -11  -6 17936.7 942.246  41
   3  11   7 14780.8 819.807  49
   3  11   7 14727.1 823.113  44
  -3 -11  -7 14307.0 843.214  41
   3  11   8 2004.12 328.883  44
  -3 -11  -8 1557.29 308.212  41
  -3 -11  -8 1974.61 284.101  63
   3  11   9 15.2488 118.027  44
  -3 -11  -9 105.687 184.282  41
  -3 -11  -9 119.038 155.159  63
   3  11  10 400.336 194.861  44
  -3 -11 -10 252.963 165.637  41
  -3 -11 -10 352.213 177.810  63
   3  11  11 13586.7 812.119  44
  -3 -11 -11 14213.9 740.783  41
  -3 -11 -11 14745.0 740.502  63
   3  11  12 3537.46 407.292  44
   3  11  12 4257.52 426.360  67
  -3 -11 -12 3729.91 366.637  63
   3  11  13 100.850 146.019  67
  -3 -11 -13 109.325 112.807  63
   3  11  14 585.708 153.599  44
   3  11  14 753.236 162.953  67
  -3 -11 -14 731.603 151.837  63
   3  12   0 7634.61 420.115  51
   3  12   0 8152.25 411.150  49
  -3 -12   0 7567.14 408.847  45
   3  12   1 4667.34 382.803  51
   3  12   1 5511.54 401.068  49
  -3 -12  -1 4556.21 373.601  45
  -3 -12  -1 5121.87 347.338  41
   3  12   2-140.381 166.498  51
   3  12   2-109.882 138.340  49
  -3 -12  -2-49.4033 139.194  45
  -3 -12  -2-36.9740 133.700  41
   3  12   3 341.642 162.828  52
   3  12   3 641.253 201.226  51
   3  12   3 540.715 209.389  49
  -3 -12  -3 894.089 197.501  45
  -3 -12  -3 562.479 203.057  41
   3  12   4 14287.5 770.591  52
   3  12   4 14594.7 719.399  51
   3  12   4 13948.2 749.948  49
  -3 -12  -4 14008.9 702.220  45
  -3 -12  -4 14425.2 752.097  41
   3  12   5 3054.14 403.870  52
   3  12   5 3903.30 421.035  49
  -3 -12  -5 3156.97 396.988  41
   3  12   6 6389.17 575.207  52
   3  12   6 5728.46 511.209  49
  -3 -12  -6 5853.84 520.135  41
   3  12   7 1067.18 223.929  49
  -3 -12  -7 1102.56 269.434  41
   3  12   8 342.612 168.115  44
  -3 -12  -8 227.198 192.558  41
   3  12   9 12.3771 167.458  52
   3  12   9 536.993 188.176  44
  -3 -12  -9 119.788 177.124  41
   3  12  10 8294.17 546.288  52
   3  12  10 8074.35 591.967  44
  -3 -12 -10 8868.42 590.285  41
  -3 -12 -10 8000.41 502.805  63
  -3 -12 -11 5450.68 410.936  63
   3  12  11 5357.19 476.723  44
  -3 -12 -11 5385.94 445.195  41
   3  12  12 591.593 183.858  44
  -3 -12 -12 348.063 136.320  41
  -3 -12 -12 395.283 148.515  63
   3  12  13-94.5371 127.905  44
  -3 -12 -13 27.4878 101.956  63
   3  13   2-183.112 111.207  49
   3  13   3-64.6435 103.446  52
   3  13   3-279.380 126.763  51
   3  13   3 10.8761 112.709  49
  -3 -13  -3-38.2739 81.6202  45
  -3 -13  -3 48.5129 100.067  41
   3  13   4 521.454 162.241  52
   3  13   4 118.744 123.359  49
  -3 -13  -4 407.171 130.139  45
   3  13   5 7199.35 493.770  52
   3  13   5 6793.02 472.118  49
  -3 -13  -5 7454.75 481.690  41
   3  13   6 4584.57 425.148  52
   3  13   6 4801.96 394.730  49
  -3 -13  -6 4417.79 402.254  41
   3  13   7 4970.45 454.997  52
   3  13   7 6455.92 442.992  49
  -3 -13  -7 6178.96 469.750  41
   3  13   8 3787.19 398.243  52
  -3 -13  -8 3786.45 375.004  41
   3  13   9 24838.8 895.475  52
   3  13   9 23407.9 828.037  44
  -3 -13  -9 26197.0 915.393  41
   3  13  10 33297.2 927.402  52
   3  13  10 33811.7 1007.98  44
  -3 -13 -10 33135.4 973.368  41
   3  13  11 3188.99 320.227  44
  -3 -13 -11 3546.81 310.749  41
   3  13  12 533.383 160.584  44
   3  14   6 1502.74 198.797  52
   3  14   7 3724.27 309.433  52
  -3 -14  -7 3838.65 300.411  41
   3  14   8 3232.96 284.428  52
  -3 -14  -8 3162.27 281.670  41
  -3 -14  -9-101.522 118.328  41
  -4  12   7 2804.07 305.267  64
  -4  12   6 949.069 224.389  64
  -4  12   5 204.483 152.168  64
  -4  12   4 2182.88 297.203  64
  -4  12   3 4443.28 380.161  64
  -4  11  10 957.402 183.546  53
  -4  11   9 819.271 174.529  53
  -4  11   8 1840.26 268.524  64
  -4  11   8 2238.43 297.272  53
  -4  11   7 3392.49 392.585  64
  -4  11   7 2686.10 334.821  53
  -4  11   6 88.4800 165.804  64
  -4  11   5 6800.30 589.170  64
  -4  11   4 20759.7 986.302  64
  -4  11   3 23581.2 1019.27  64
  -4  11   2 3533.63 392.848  64
  -4  11   1 503.987 176.450  64
  -4  11   0 1494.26 225.173  57
  -4  10  11 1126.53 184.653  40
  -4  10  11 1221.72 212.583  53
  -4  10  10 4696.81 398.838  40
  -4  10  10 4113.48 393.847  53
  -4  10   9 39072.2 1174.94  40
  -4  10   9 37225.6 1206.97  53
  -4  10   8 14790.1 774.540  40
  -4  10   8 14972.2 762.358  64
  -4  10   8 13711.1 788.420  53
  -4  10   7 5645.82 507.864  40
  -4  10   7 6007.86 546.258  64
  -4  10   7 6349.33 547.936  53
  -4  10   6 5192.91 497.840  40
  -4  10   6 4838.94 538.288  64
  -4  10   6 4844.61 492.917  53
  -4  10   5 5876.55 588.001  64
  -4  10   5 6098.55 545.855  53
  -4  10   4 1818.84 360.262  64
  -4  10   3 11573.2 803.971  64
  -4  10   2 478.767 222.657  64
  -4  10   1-112.619 159.597  64
  -4  10   1 891.803 218.331  57
  -4  10   0 4670.14 453.250  57
  -4  10  -1 7604.17 542.288  57
   4 -10   2 36278.0 1035.24  48
  -4  10  -2 36624.2 1074.20  57
  -4  10  -3 3600.00 314.585  57
  -4   9  11 2064.11 270.787  40
  -4   9  11 2043.11 279.759  53
  -4   9  10 4374.90 418.238  40
  -4   9  10 4149.39 432.052  53
  -4   9   9 10602.2 669.398  40
  -4   9   9 10070.9 698.517  53
  -4   9   8 1607.10 305.275  40
  -4   9   8 1791.14 334.698  53
  -4   9   7-29.4427 152.682  40
  -4   9   7 121.198 199.529  53
  -4   9   6 8051.23 634.678  40
  -4   9   6 7262.02 658.911  64
  -4   9   6 6892.79 631.925  53
  -4   9   5 29711.8 1194.44  40
  -4   9   5 30696.0 1356.12  64
  -4   9   5 31634.9 1304.76  53
  -4   9   4 2376.58 417.057  64
  -4   9   4 2245.66 366.534  53
  -4   9   3 1938.78 391.228  64
  -4   9   2-113.197 255.045  64
  -4   9   1 5593.66 589.741  64
  -4   9   0 38536.6 1368.54  64
  -4   9   0 38893.8 1363.86  57
  -4   9  -1 11472.3 757.106  57
  -4   9  -2 2699.14 363.231  57
   4  -9   3 128.903 171.318  48
  -4   9  -3-164.086 201.428  57
   4  -9   4 10.6070 118.730  48
   4  -9   4-121.559 121.042  39
  -4   9  -4-320.651 143.650  57
  -4   8  12 1506.87 210.182  40
  -4   8  12 1194.18 205.864  53
  -4   8  11 1648.70 263.244  40
  -4   8  11 1648.88 282.153  53
  -4   8  10 7935.40 581.726  40
  -4   8  10 6675.06 565.887  53
  -4   8   9-54.7255 244.286  40
  -4   8   9-37.0830 192.607  53
  -4   8   8 1785.29 346.257  40
  -4   8   8 1246.36 241.324  55
  -4   8   8 1531.82 340.378  53
  -4   8   7 3711.00 450.649  40
  -4   8   7 4296.75 483.447  64
  -4   8   7 4040.91 517.939  53
  -4   8   6 353.859 192.040  40
  -4   8   6 494.261 185.270  64
  -4   8   6-8.88415 222.762  53
  -4   8   5 425.374 199.715  40
  -4   8   5 648.617 243.603  64
  -4   8   5 323.769 213.561  53
  -4   8   4 9432.74 696.982  40
  -4   8   4 9540.62 780.092  64
  -4   8   4 10748.0 790.120  53
  -4   8   3 8525.12 690.112  40
  -4   8   3 10075.1 811.412  64
   4  -8  -3 9606.93 719.849  33
  -4   8   3 10441.3 772.367  53
  -4   8   2 2584.40 435.231  64
   4  -8  -2 3257.15 437.263  33
  -4   8   1 5763.66 590.327  64
  -4   8   0 496.559 249.668  64
  -4   8   0 433.984 192.093  57
  -4   8  -1 4512.19 522.441  57
  -4   8  -2 6195.81 594.567  57
  -4   8  -3 1313.15 290.058  57
   4  -8   4 1082.52 266.516  48
   4  -8   4 1195.71 237.254  39
  -4   8  -4 669.137 215.384  57
   4  -8   5 12813.4 619.273  48
   4  -8   5 12705.1 602.356  39
  -4   8  -5 13041.2 678.470  57
  -4   8  -6 14656.2 589.191  57
  -4   7  12 1025.71 184.815  40
  -4   7  12 762.083 181.484  53
  -4   7  11 9759.26 590.054  40
  -4   7  11 8486.94 580.087  53
  -4   7  10 37280.2 1233.24  40
  -4   7  10 38267.5 1311.39  53
  -4   7   9 1155.26 276.366  40
  -4   7   9 1162.90 267.502  55
  -4   7   9 1006.92 288.466  53
  -4   7   8 790.053 240.540  40
  -4   7   8 1327.89 292.663  55
  -4   7   8 1588.33 342.792  53
  -4   7   7 1977.69 346.400  40
  -4   7   7 2077.94 351.814  62
  -4   7   7 2482.34 365.298  55
  -4   7   7 2527.47 410.792  53
  -4   7   6 148.541 156.257  40
  -4   7   6 465.736 189.284  64
  -4   7   6 322.949 208.792  62
  -4   7   6 262.534 237.661  53
  -4   7   5 6285.38 569.490  40
  -4   7   5 6742.21 641.336  64
  -4   7   5 6697.84 576.920  62
  -4   7   5 6863.04 631.747  53
  -4   7   4 698.376 209.108  40
  -4   7   4 85.2531 239.925  64
  -4   7   4 117.242 194.837  62
  -4   7   4 333.654 202.985  53
   4  -7  -3 11705.1 799.637  22
  -4   7   3 14373.5 830.409  40
  -4   7   3 13100.9 921.273  64
  -4   7   3 14281.1 796.998  62
  -4   7   3 13706.5 897.822  53
   4  -7  -2 4473.84 521.153  22
  -4   7   2 4694.41 495.145  40
  -4   7   2 4959.28 582.634  64
  -4   7   2 4004.11 511.940  53
   4  -7  -1 2589.28 425.993  22
  -4   7   1 2358.54 387.252  64
  -4   7   0 10439.8 816.921  64
   4  -7   0 10183.3 725.615  24
  -4   7   0 12266.8 804.151  57
  -4   7  -1 40026.1 1445.84  28
  -4   7  -1 37623.0 1461.56  64
   4  -7   1 38361.0 1351.28  24
  -4   7  -1 39017.0 1463.39  57
  -4   7  -2 14887.0 940.643  57
  -4   7  -3 3306.37 453.608  57
   4  -7   4 6801.05 573.290  48
  -4   7  -4 7540.32 650.472  57
   4  -7   5 5694.07 497.601  48
   4  -7   5 6896.83 526.186  39
  -4   7  -5 6392.21 552.641  57
   4  -7   6 1608.45 248.551  48
   4  -7   6 1449.16 250.278  39
  -4   7  -6 1216.66 247.347  57
   4  -7   7 981.288 170.542  50
   4  -7   7 1434.39 196.176  48
   4  -7   7 1044.09 175.054  39
  -4   7  -7 925.239 174.680  57
  -4   6  12 4642.41 363.625  40
  -4   6  12 4638.85 343.940  53
  -4   6  11 480.637 180.380  40
  -4   6  11 102.072 154.758  53
  -4   6  10 596.179 239.664  40
  -4   6  10 469.915 199.540  55
  -4   6  10 746.578 255.023  53
  -4   6   9 1313.81 301.658  40
  -4   6   9 1276.27 277.709  55
  -4   6   9 1943.69 364.289  53
  -4   6   8 8852.47 692.696  40
  -4   6   8 8837.99 659.411  55
  -4   6   8 8596.49 712.846  53
  -4   6   7 2213.63 357.099  40
  -4   6   7 1764.89 340.253  62
  -4   6   7 2185.57 352.162  55
  -4   6   7 1574.31 369.946  53
  -4   6   6 63874.0 1757.77  40
  -4   6   6 59089.2 1779.18  64
  -4   6   6 61258.8 1694.70  62
  -4   6   6 63181.0 1674.24  55
  -4   6   6 63098.9 1883.91  53
  -4   6   5 81848.4 1951.72  40
  -4   6   5 81746.4 2122.76  64
  -4   6   5 82342.0 1936.32  62
  -4   6   5 81206.9 1849.72  55
  -4   6   5 81032.5 2113.14  53
  -4   6   4 25141.5 1075.23  40
  -4   6   4 24525.8 1213.56  64
  -4   6   4 24657.8 1055.39  62
  -4   6   4 23992.4 1150.08  53
  -4   6   3 1430.82 318.183  16
  -4   6   3 688.381 232.616  40
  -4   6   3 1321.50 296.779  64
  -4   6   3 1458.11 258.605  62
  -4   6   3 1287.43 341.231  53
  -4   6   2 6276.65 611.923  16
   4  -6  -2 5702.68 535.528  20
  -4   6   2 5455.38 507.416  40
  -4   6   2 6427.77 631.742  64
  -4   6   2 6167.98 545.528  62
  -4   6   2 6600.72 609.995  53
  -4   6   1 10825.9 824.188  16
   4  -6  -1 13689.4 812.252  20
  -4   6   1 13412.5 901.305  64
  -4   6   1 12237.3 732.083  62
  -4   6   1 12762.4 839.538  53
  -4   6   0 6099.49 610.304  16
   4  -6   0 5693.19 543.435  20
  -4   6   0 5318.30 597.976  64
  -4   6   0 4463.72 453.111  62
  -4   6  -1 11837.8 833.657  16
   4  -6   1 11798.6 774.585  20
  -4   6  -1 10303.9 785.104  64
  -4   6  -1 12951.1 748.310  62
   4  -6   1 10661.7 650.336  23
  -4   6  -1 11656.1 812.128  57
  -4   6  -2 7059.95 668.886  57
   4  -6   2 6871.98 543.251  23
   4  -6   3 604.348 211.047  24
  -4   6  -3 702.624 274.138  57
  -4   6  -4 325.443 222.150  57
   4  -6   5 7845.55 617.232  48
   4  -6   5 7781.94 601.764  39
  -4   6  -5 7083.14 638.147  57
   4  -6   6 4831.50 459.353  48
   4  -6   6 4309.72 439.562  39
  -4   6  -6 5068.68 505.776  57
   4  -6   7 10221.8 612.017  50
   4  -6   7 10263.2 579.258  48
  -4   6  -7 9789.17 610.033  57
   4  -6   7 10579.3 590.718  39
   4  -6   8 12246.4 542.119  50
   4  -6   8 12894.1 532.587  48
   4  -6   8 12752.6 538.215  39
  -4   6  -8 11115.6 518.430  57
  -4   5  12 15884.1 637.905  40
  -4   5  11 2038.58 285.641  40
  -4   5  11 1664.02 252.463  53
  -4   5  10 10573.1 683.984  40
  -4   5  10 10349.8 641.370  55
  -4   5  10 10712.8 692.665  53
  -4   5   9 2098.01 359.845  40
  -4   5   9 2205.77 342.178  55
  -4   5   9 1745.27 318.084  53
  -4   5   8 1800.91 355.553  40
  -4   5   8 1071.82 287.719  55
  -4   5   8 1924.98 318.926  53
  -4   5   7 84318.2 2023.36  40
  -4   5   7 78416.3 1941.26  62
  -4   5   7 83363.6 1971.00  55
  -4   5   7 81038.0 2102.46  53
  -4   5   6 34446.0 1282.21  40
  -4   5   6 35401.3 1294.71  62
  -4   5   6 35370.0 1393.96  53
  -4   5   5 4599.28 464.045  40
  -4   5   5 3715.68 464.585  64
  -4   5   5 4954.65 493.659  62
  -4   5   5 5123.34 540.449  53
  -4   5   4 258.324 182.000  16
  -4   5   4 121.023 170.676  62
  -4   5   4 51.6712 184.814  53
  -4   5   3 4958.64 529.767  16
   4  -5  -3 5595.04 563.537  12
  -4   5   2 351.518 217.718  16
   4  -5  -2 559.001 247.992  12
   4  -5  -1 564.522 161.051  23
  -4   5   1 531.587 219.137  16
   4  -5  -1 809.894 277.185  12
  -4   5   0 14677.2 910.439  16
   4  -5   0 13320.4 802.570  20
   4  -5   0 13181.0 908.833  12
   4  -5   0 13923.2 734.994  23
  -4   5  -1 23467.8 1157.63  16
   4  -5   1 21039.2 1009.60  20
  -4   5  -1 21904.0 1124.89  64
   4  -5   1 20394.2 904.120  23
  -4   5  -1 21228.3 1048.73  57
  -4   5  -2 26892.8 1249.75  16
  -4   5  -2 23595.3 1144.14  64
   4  -5   2 25851.0 1033.18  23
  -4   5  -2 23964.0 1157.38  57
   4  -5   3 87.7818 144.447  23
  -4   5  -3 534.457 246.116  57
  -4   5  -4 26012.9 1254.70  57
   4  -5   4 25802.3 1049.10  23
  -4   5  -5 4696.09 483.189  43
   4  -5   5 4173.25 463.745  39
  -4   5  -5 3994.10 502.828  57
   4  -5   6 30336.4 1184.80  48
  -4   5  -6 32052.2 1142.09  43
   4  -5   6 29107.4 1154.71  39
  -4   5  -6 30160.0 1276.75  57
   4  -5   7 1739.54 288.613  48
  -4   5  -7 1759.84 277.705  43
   4  -5   7 1375.92 273.395  39
  -4   5  -7 1892.29 343.955  57
   4  -5   8 9644.69 602.710  50
   4  -5   8 10000.6 562.770  48
  -4   5  -8 10581.4 550.994  43
   4  -5   8 9780.84 574.905  39
  -4   5  -8 9278.32 581.044  57
   4  -5   9 1806.01 226.950  50
   4  -5   9 1539.80 209.780  39
  -4   4  12 258.125 98.7185  40
  -4   4  11 1428.11 269.897  40
  -4   4  10 6478.13 534.051  40
  -4   4  10 6981.74 522.370  55
  -4   4   9 6847.06 576.882  40
  -4   4   9 6016.15 518.160  55
  -4   4   9 5714.53 524.255  53
  -4   4   8 3606.21 453.763  40
  -4   4   8 3427.56 438.760  58
  -4   4   8 4195.94 472.225  55
  -4   4   8 3846.54 472.345  53
  -4   4   7 186.741 171.850  40
   4  -4  -7-4.65577 189.948  25
  -4   4   7 530.412 246.844  62
  -4   4   7 224.624 212.061  58
  -4   4   7-283.542 184.747  55
  -4   4   7 162.399 184.205  53
   4  -4  -6-77.4535 143.470  15
  -4   4   6 40.7306 173.340  40
  -4   4   6 349.411 213.198  62
  -4   4   6-114.652 228.560  58
  -4   4   6 127.700 173.146  53
   4  -4  -5 16408.7 857.765  14
  -4   4   5 17582.7 889.733  62
  -4   4   5 16639.0 887.195  58
  -4   4   5 15334.8 889.154  53
  -4   4   4 25830.0 1168.75  16
   4  -4  -4 25873.5 1028.57  13
  -4   4   3 1019.83 264.418  16
   4  -4  -3 761.737 250.961  12
  -4   4   2 19087.1 1002.01  16
   4  -4  -2 20757.3 1070.28  12
  -4   4   1 28585.3 1216.68  16
   4  -4  -1 27226.7 1247.53  12
  -4   4   0 17833.2 981.279  16
   4  -4   0 17349.8 758.796  37
   4  -4   0 16615.4 989.909  12
   4  -4   0 16953.8 800.746  23
  -4   4  -1 4279.90 497.128  16
   4  -4   1 3703.34 372.877  37
   4  -4   1 4131.28 502.699  12
   4  -4   1 3539.47 392.393  23
   4  -4   2 14251.9 816.672  20
   4  -4   2 12890.7 697.379  37
   4  -4   2 13499.9 897.254  12
   4  -4   2 14442.5 768.706  23
  -4   4  -2 14184.6 897.701  16
   4  -4   3 12756.5 778.619  20
  -4   4  -3 15615.2 824.056  43
   4  -4   3 13394.7 758.228  23
  -4   4  -3 13973.1 884.739  57
  -4   4  -3 14179.4 916.616  16
  -4   4  -4 2785.80 434.625  16
  -4   4  -4 3618.57 425.700  43
   4  -4   4 2396.62 363.923  20
   4  -4   4 3192.75 397.671  23
  -4   4  -4 3386.80 466.040  57
  -4   4  -5 10951.8 729.515  43
  -4   4  -5 9568.63 778.202  57
   4  -4   5 11009.5 695.514  23
  -4   4  -6 5241.10 502.371  43
   4  -4   6 4671.59 503.045  39
  -4   4  -6 5455.50 581.581  57
  -4   4  -7 2860.93 385.370  43
   4  -4   7 2479.17 367.589  39
  -4   4  -7 2735.54 415.189  57
   4  -4   8 5838.60 545.402  50
  -4   4  -8 7441.95 546.439  43
   4  -4   8 6734.09 534.906  39
  -4   4  -8 6808.82 575.306  57
   4  -4   9 22786.5 884.884  50
  -4   4  -9 23246.9 834.346  43
   4  -4   9 22798.6 848.108  39
  -4   4  -9 21031.3 842.478  57
   4  -4  10 9064.94 451.279  50
  -4   3  11 611.634 164.944  40
  -4   3  10 6576.72 519.087  40
  -4   3  10 6022.80 470.966  55
  -4   3   9 2166.46 330.538  40
  -4   3   9 1841.00 320.644  58
  -4   3   9 1794.99 305.229  55
  -4   3   8 1114.12 292.296  40
  -4   3   8 1928.17 342.514  58
  -4   3   8 1091.97 237.792  55
   4  -3  -7 48981.1 1533.37  25
  -4   3   7 47113.6 1485.05  40
  -4   3   7 47046.4 1552.97  58
  -4   3   6 9932.78 642.622  26
  -4   3   6 9764.93 694.742  62
  -4   3   6 10058.2 714.949  58
   4  -3  -5 9692.56 675.896  14
  -4   3   5 10363.9 648.495  26
  -4   3   4 15690.5 891.343  16
  -4   3   4 15214.8 770.838  26
   4  -3  -4 16742.5 840.923  13
   4  -3  -3 577.423 190.405  11
  -4   3   3 1080.80 250.360  16
  -4   3   3 624.322 179.657  26
   4  -3  -3 789.562 269.098  12
  -4   3   2 1912.64 336.531  16
  -4   3   2 1996.61 279.665  26
   4  -3  -2 1802.81 333.016  12
  -4   3   1 315.184 177.842  16
  -4   3   1 72.0736 101.117  26
   4  -3  -1 285.711 186.253  12
  -4   3   0 4039.35 465.414  16
   4  -3   0 3540.13 463.657  12
  -4   3  -1 3368.28 438.164  16
   4  -3   1 3434.07 359.205  37
   4  -3   1 3321.69 365.018  23
   4  -3   1 3040.91 444.664  12
   4  -3   2 8066.05 543.223  37
   4  -3   2 8336.08 707.560  12
   4  -3   2 7408.06 551.231  23
  -4   3  -2 8323.35 676.630  16
   4  -3   3 196.579 178.326  23
  -4   3  -3 217.218 226.762  16
   4  -3   3 49.5474 163.074  37
   4  -3   4 146785. 2535.60  20
  -4   3  -4 148470. 2553.95  43
   4  -3   4 145190. 2432.45  23
  -4   3  -4 141197. 2772.74  57
  -4   3  -4 139741. 2795.51  16
   4  -3   5 22515.2 1007.09  20
  -4   3  -5 22859.1 1047.38  43
  -4   3  -5 20605.0 1108.97  57
   4  -3   5 19849.1 936.042  23
  -4   3  -5 22212.8 1155.73  16
  -4   3  -6 1327.10 286.503  43
  -4   3  -6 1485.39 329.575  57
  -4   3  -7 1346.96 261.773  43
   4  -3   7 1112.13 243.278  39
  -4   3  -7 835.400 291.706  57
   4  -3   8 7988.81 674.711  50
  -4   3  -8 9037.09 656.507  43
   4  -3   8 8714.69 641.620  39
  -4   3  -8 8612.28 685.307  57
   4  -3   9 8228.36 620.757  50
  -4   3  -9 9466.38 614.748  43
   4  -3   9 9148.36 614.258  39
  -4   3  -9 7932.73 593.379  57
   4  -3  10 4960.66 426.980  50
  -4   3 -10 5073.45 404.337  43
  -4   2  11 3283.97 279.349  68
  -4   2  11 2016.26 242.686  40
  -4   2  10 1984.41 277.147  68
  -4   2  10 2418.44 307.906  40
  -4   2  10 1902.40 272.479  55
  -4   2   9 12737.9 730.365  40
  -4   2   9 13160.2 742.604  58
  -4   2   9 12424.1 695.177  55
  -4   2   8 171.667 133.818  40
  -4   2   8 113.058 160.957  58
  -4   2   8 32.6058 169.919  55
  -4   2   7 2914.93 359.866  26
   4  -2  -7 1765.71 305.405  25
  -4   2   7 2746.23 403.303  58
  -4   2   6 2523.11 336.136  26
   4  -2  -6 2359.08 361.088  25
  -4   2   6 1834.08 326.589  62
  -4   2   6 2080.60 356.765  58
   4  -2  -5 607.317 206.758  14
  -4   2   5 158.172 108.153  26
  -4   2   4 23538.7 1064.64  16
  -4   2   4 20745.9 920.369  26
   4  -2  -4 21722.1 966.788  13
   4  -2  -3 1815.55 296.095  11
  -4   2   3 1701.36 304.678  16
  -4   2   3 1798.51 276.928  26
   4  -2  -3 2196.41 318.821  13
  -4   2   2 10240.9 686.209  16
  -4   2   2 9655.21 596.724  26
   4  -2  -2 10259.1 733.233  12
  -4   2   1 4763.64 478.792  16
  -4   2   1 3814.79 384.120  26
   4  -2  -1 4447.03 381.699  38
   4  -2  -1 4272.99 498.509  12
  -4   2   0 16857.3 894.514  16
   4  -2   0 17381.3 744.397  27
  -4   2   0 17406.2 780.521  26
   4  -2   0 19102.6 1018.41  12
  -4   2  -1 25446.6 1106.38  16
   4  -2   1 25965.0 901.199  27
   4  -2   1 25972.7 1210.99  12
   4  -2   2 19587.7 786.738  27
   4  -2   2 19341.7 822.614  37
   4  -2   2 19804.6 1075.63  12
   4  -2   2 19194.1 849.138  23
  -4   2  -2 17944.9 953.292  16
   4  -2   3 5282.09 452.421  37
   4  -2   3 6543.33 636.886  12
   4  -2   3 4844.01 456.373  23
  -4   2  -3 5234.22 542.684  16
   4  -2   4 127175. 2196.53  37
   4  -2   4 125353. 2224.89  23
  -4   2  -4 126066. 2618.47  16
  -4   2  -5 2498.59 422.387  16
   4  -2   5 2375.00 339.724  20
  -4   2  -5 2552.86 359.984  43
   4  -2   5 2867.82 374.760  23
  -4   2  -5 2897.51 421.176  57
   4  -2   6 1286.09 264.121  23
  -4   2  -6 1801.89 384.949  16
   4  -2   6 844.334 222.893  20
  -4   2  -6 1106.74 271.935  43
  -4   2  -6 1023.07 273.984  57
  -4   2  -7 3026.90 418.452  43
  -4   2  -7 4085.82 503.789  57
   4  -2   7 3486.16 404.444  23
   4  -2   8 529.050 260.072  50
  -4   2  -8 82.8216 173.504  43
   4  -2   8 52.9866 145.936  39
  -4   2  -8 329.540 226.661  57
   4  -2   9 9316.92 697.015  50
  -4   2  -9 9203.83 654.365  43
   4  -2   9 9292.19 656.169  39
  -4   2  -9 8495.62 659.398  57
   4  -2  10 4208.26 435.975  50
  -4   2 -10 4318.31 424.301  43
   4  -2  11 5946.86 428.757  50
  -4   2 -11 6030.99 417.348  43
   4  -2  11 5909.63 406.779  66
  -4   1  11 19.3860 110.661  68
  -4   1  11 86.5872 64.3678  40
  -4   1  10-205.776 140.140  68
  -4   1  10-37.8257 141.432  40
  -4   1   9 3068.20 363.660  40
  -4   1   9 3262.44 373.352  58
  -4   1   9 3122.97 333.577  55
  -4   1   8 5168.92 496.280  58
  -4   1   8 5586.46 478.524  55
  -4   1   7 2821.75 382.331  45
  -4   1   7 1402.36 271.450  26
   4  -1  -7 1964.77 326.323  25
  -4   1   7 2379.85 383.610  58
  -4   1   6 4186.95 451.268  26
   4  -1  -6 4057.01 460.345  25
  -4   1   6 4909.56 511.981  58
   4  -1  -5 2924.81 377.268  14
  -4   1   5 2518.40 353.273  26
   4  -1  -5 2946.23 393.014  25
  -4   1   5 3115.74 402.636  59
  -4   1   5 3394.69 414.710  58
  -4   1   4 8870.76 622.570  26
   4  -1  -4 10351.0 684.157  13
  -4   1   3 21770.8 933.724  26
   4  -1  -3 21988.0 961.197  13
   4  -1  -3 22743.8 959.704  11
  -4   1   2 8091.99 599.640  16
  -4   1   2 7470.39 543.875  26
   4  -1  -2 7134.70 535.158  11
  -4   1   1 13496.6 761.831  16
  -4   1   1 13720.7 712.248  26
   4  -1  -1 14804.9 875.264  12
  -4   1   0 1663.13 297.345  16
  -4   1   0 1806.17 277.033  26
   4  -1   0 1815.99 265.257  38
   4  -1   0 2112.65 371.338  12
  -4   1  -1 10160.9 681.050  16
   4  -1   1 11028.6 607.511  27
  -4   1  -1 10051.1 603.801  26
   4  -1   1 10425.9 570.404  38
   4  -1   1 10615.1 772.166  12
   4  -1   2 2558.09 305.764  27
   4  -1   2 2557.79 330.444  37
   4  -1   2 3195.35 458.094  12
  -4   1  -2 3069.52 396.271  16
  -4   1  -3 856.659 247.713  16
   4  -1   3 672.957 182.898  27
   4  -1   3 846.661 202.708  37
   4  -1   3 659.398 235.856  12
   4  -1   3 567.403 203.233  23
   4  -1   4 2001.15 307.771  23
  -4   1  -4 1882.19 357.616  16
   4  -1   4 2130.95 283.560  27
   4  -1   4 2046.38 302.853  37
   4  -1   4 2522.12 403.161  12
   4  -1   5 5065.04 466.172  37
   4  -1   5 4662.60 462.612  23
  -4   1  -5 4474.86 519.991  16
   4  -1   6 16457.7 826.784  20
  -4   1  -6 17065.1 896.501  43
  -4   1  -6 15905.5 958.120  57
   4  -1   6 14987.9 800.504  23
  -4   1  -6 16990.5 1004.44  16
   4  -1   7 125.949 119.031  23
  -4   1  -7-39.1509 197.358  43
  -4   1  -7-210.454 175.920  57
   4  -1   8 13402.3 899.674  50
  -4   1  -8 14805.6 862.650  43
  -4   1  -8 14140.1 918.030  57
   4  -1   8 13423.9 755.448  23
   4  -1   9 11520.0 791.198  50
  -4   1  -9 12840.2 787.122  43
   4  -1   9 11470.5 746.459  39
  -4   1  -9 10880.4 776.942  57
   4  -1  10 13148.9 795.977  50
  -4   1 -10 15098.8 803.894  43
   4  -1  11 5973.40 495.863  50
  -4   1 -11 5560.90 446.755  43
   4  -1  11 5347.38 438.153  66
  -4   1 -12-58.1323 108.888  43
   4  -1  12 79.3070 90.8449  66
   4   0 -11 2721.30 248.318  43
  -4   0  10 49.2307 131.091  68
  -4   0   9 1204.57 224.899  58
  -4   0   8 6312.75 554.857  45
  -4   0   8 6997.78 567.936  58
  -4   0   7 23435.6 1057.58  45
  -4   0   7 22155.2 1035.04  58
  -4   0   6 6639.73 566.965  45
  -4   0   6 6465.12 559.715  26
   4   0  -6 6261.34 566.314  25
  -4   0   6 6589.82 583.717  58
   4   0  -5 405.137 158.861  14
  -4   0   5 2.63631 149.308  26
   4   0  -5 333.246 152.725  25
  -4   0   5 105.338 166.189  62
  -4   0   5 449.664 202.934  59
  -4   0   5 430.367 204.969  58
   4   0  -4 247.001 159.784  14
  -4   0   4 378.316 170.804  26
   4   0  -4 927.607 226.438  13
   4   0  -4 457.758 196.553  25
  -4   0   3 6644.46 539.668  26
   4   0  -3 7392.63 556.702  13
   4   0  -3 7991.71 586.552  11
  -4   0   2 38580.4 1227.54  26
   4   0  -2 39644.1 1253.30  13
   4   0  -2 40023.4 1244.22  11
  -4   0   1 17242.2 807.134  26
   4   0  -1 17143.8 800.868  11
  -4   0   0 4193.87 418.278  16
  -4   0   0 4018.61 396.869  26
   4   0   0 3760.01 370.696  38
  -4   0  -1-154.024 178.530  16
   4   0   1 28.6072 143.837  27
  -4   0  -1 21.4173 141.123  26
   4   0   1 126.101 202.801  12
   4   0   1 1.13107 104.371  38
   4   0   2 24186.5 900.788  27
   4   0   2 25724.7 898.870  38
   4   0   2 26225.8 1203.06  12
  -4   0  -2 26898.6 1071.02  16
   4   0   3 35718.4 1098.35  27
   4   0   3 36509.7 1062.06  38
   4   0   3 35813.4 1117.12  37
  -4   0  -3 36255.0 1278.47  16
   4   0   4 61151.1 1459.60  27
   4   0   4 62038.7 1492.19  37
   4   0   4 58988.1 1454.44  23
  -4   0  -4 58765.5 1695.52  16
   4   0   5 4400.20 433.596  37
   4   0   5 4269.50 416.931  23
  -4   0  -5 4535.32 511.420  16
   4   0   6 30554.8 1124.25  37
   4   0   6 32016.7 1129.03  23
  -4   0  -6 32370.3 1352.79  16
   4   0   7 14306.5 903.992  50
  -4   0  -7 16750.0 900.395  43
  -4   0  -7 15258.1 831.350  60
  -4   0  -7 14437.6 927.711  57
   4   0   7 14291.8 778.630  23
  -4   0  -7 14844.8 944.067  16
   4   0   8 20851.8 1101.84  50
  -4   0  -8 19998.8 993.602  43
  -4   0  -8 19479.6 945.556  60
  -4   0  -8 19901.5 1085.77  57
   4   0   8 18359.8 868.285  23
   4   0   9 2488.87 412.696  50
  -4   0  -9 2627.67 384.645  43
   4   0   9 3007.88 403.815  39
  -4   0  -9 2593.27 358.402  60
  -4   0  -9 2004.72 397.065  57
   4   0  10 2673.61 404.972  50
   4   0  10 2871.04 361.901  46
  -4   0 -10 2566.32 375.635  43
  -4   0 -10 2175.75 304.913  60
   4   0  11 48.8638 181.262  50
  -4   0 -11 100.812 163.172  43
   4   0  11-55.7460 150.895  66
  -4   0 -12 199.487 127.848  43
   4   0  12 219.242 120.418  66
  -4  -1  10 3253.12 300.239  68
  -4  -1   9 8403.90 568.182  45
  -4  -1   8 1377.85 306.113  45
  -4  -1   8 1512.98 271.687  58
  -4  -1   7 2357.41 370.623  45
  -4  -1   7 2157.25 332.679  58
  -4  -1   6 1263.94 279.515  45
   4   1  -6 1202.74 282.647  25
  -4  -1   6 1290.94 310.372  58
  -4  -1   5 544.772 209.068  26
   4   1  -5 627.101 205.262  25
  -4  -1   5 388.537 172.716  58
   4   1  -4 7805.38 604.895  14
  -4  -1   4 7190.61 589.706  26
   4   1  -4 7490.05 601.325  25
  -4  -1   4 8387.44 638.026  58
  -4  -1   3 11477.6 715.102  26
   4   1  -3 12610.0 740.080  13
  -4  -1   2 62489.4 1582.34  26
   4   1  -2 63896.6 1602.47  13
   4   1  -2 64813.9 1591.89  11
  -4  -1   1 27761.8 1033.10  26
   4   1  -1 29599.7 1062.37  13
   4   1  -1 29353.2 1046.17  11
   4   1   0 940.694 219.624  11
  -4  -1   0 1176.15 251.887  26
   4   1   0 616.239 172.564  38
  -4  -1  -1 27825.2 990.954  26
   4   1   1 25971.8 943.237  38
   4   1   2 30078.8 1022.74  27
  -4  -1  -2 31865.6 1056.03  26
   4   1   2 30137.5 1004.46  38
  -4  -1  -2 31314.3 1109.02  16
   4   1   3 8833.95 564.468  27
   4   1   3 9937.40 584.947  38
  -4  -1  -3 8825.17 620.790  16
   4   1   4 9627.09 598.140  27
   4   1   4 8919.42 556.772  38
   4   1   4 8551.66 563.622  37
  -4  -1  -4 9601.76 679.743  16
  -4  -1  -5 2681.47 390.543  16
   4   1   5 3185.94 371.401  27
   4   1   5 3114.52 365.103  37
   4   1   5 3033.60 359.342  23
   4   1   6 201.140 151.735  23
   4   1   6 40.0007 174.719  30
  -4  -1  -6 38.1584 176.909  16
   4   1   6 42.2970 127.652  37
   4   1   7 3905.24 487.635  50
  -4  -1  -7 3237.20 455.591  16
  -4  -1  -7 3572.80 413.884  43
  -4  -1  -7 3566.02 401.624  60
   4   1   7 3300.69 381.257  23
  -4  -1  -7 2497.93 393.121  57
   4   1   8 1689.08 267.415  23
   4   1   8 2869.50 397.766  50
  -4  -1  -8 2690.28 383.219  43
  -4  -1  -8 2145.46 361.336  60
  -4  -1  -8 2718.77 450.207  57
   4   1   9 12096.0 844.342  50
  -4  -1  -9 11143.8 744.026  43
  -4  -1  -9 10813.7 728.308  60
   4   1  10 5089.09 556.243  50
   4   1  10 5455.47 529.453  46
  -4  -1 -10 5291.16 521.376  43
  -4  -1 -10 5934.42 522.026  60
   4   1  11 111.004 194.680  50
  -4  -1 -11-6.83305 128.427  43
   4   1  11 48.1978 187.772  66
  -4  -1 -11-56.1751 146.119  60
  -4  -1 -12 14185.2 684.444  43
   4   1  12 13811.6 685.652  66
  -4  -1 -12 14847.9 647.374  60
  -4  -1 -13 13993.1 534.519  43
   4   1  13 13955.3 544.104  69
   4   1  13 13531.9 530.158  66
   4   2 -10 118.971 95.4236  43
  -4  -2   9 2399.79 307.427  45
  -4  -2   8 21965.5 913.635  45
   4   2  -8 21756.4 842.527  42
  -4  -2   8 23257.7 876.179  58
  -4  -2   7 9598.71 659.187  45
  -4  -2   7 10369.4 661.023  58
  -4  -2   6 5983.84 526.352  45
  -4  -2   6 4560.57 484.991  58
  -4  -2   5 2398.76 352.360  45
  -4  -2   5 1850.52 320.293  26
   4   2  -5 1870.33 324.228  25
  -4  -2   5 2785.90 388.809  58
  -4  -2   4 4059.22 461.168  26
   4   2  -4 4256.84 465.123  25
  -4  -2   4 4187.71 431.412  59
  -4  -2   4 4282.84 460.782  58
   4   2  -3 22291.4 1010.83  14
  -4  -2   3 23937.1 1029.60  26
   4   2  -3 23922.8 1048.81  25
  -4  -2   2 462.049 196.709  26
   4   2  -2 376.054 149.865  13
   4   2  -1 1423.43 258.150  11
  -4  -2   1 1161.82 248.275  26
   4   2  -1 1489.77 262.762  13
  -4  -2   0 11042.8 658.733  26
   4   2   0 11524.4 661.322  13
   4   2   0 10356.8 641.975  38
  -4  -2  -1 8916.87 578.691  26
   4   2   1 8160.48 556.891  38
   4   2   1 9017.52 561.610  11
   4   2   2 24828.3 895.263  11
   4   2   2 23787.7 920.162  27
  -4  -2  -2 24411.6 927.913  26
   4   2   2 24486.9 935.088  38
   4   2   3 26397.6 978.114  27
   4   2   3 26445.2 965.558  38
  -4  -2  -3 25733.8 1149.06  35
   4   2   4 20541.2 868.023  27
   4   2   4 21828.8 876.810  38
   4   2   4 20727.0 849.706  37
  -4  -2  -4 19840.0 1052.83  35
  -4  -2  -4 22108.6 961.499  16
   4   2   5 14999.6 760.074  27
   4   2   5 16126.7 760.275  37
   4   2   5 14656.6 723.189  23
  -4  -2  -5 13924.7 921.098  35
  -4  -2  -5 15127.4 838.689  16
   4   2   6 13009.9 712.119  37
  -4  -2  -6 15355.5 975.304  35
   4   2   6 13841.8 713.316  23
  -4  -2  -6 14132.0 865.504  16
   4   2   7 37243.9 1200.98  30
   4   2   7 36654.8 1202.02  37
  -4  -2  -7 36324.3 1281.06  60
  -4  -2  -7 36535.4 1513.69  35
   4   2   7 36684.8 1164.51  23
  -4  -2  -7 35406.9 1392.07  16
   4   2   8 21169.1 1073.01  50
   4   2   8 19875.8 893.935  30
  -4  -2  -8 20641.0 984.998  43
  -4  -2  -8 19719.0 976.373  60
  -4  -2  -8 19090.6 1045.91  16
   4   2   9 355.978 220.111  50
  -4  -2  -9 20.0754 171.810  43
   4   2   9 267.404 185.926  66
  -4  -2  -9 109.751 147.751  60
   4   2  10 3005.76 428.862  50
   4   2  10 2459.76 392.110  46
  -4  -2 -10 3207.36 405.205  43
   4   2  10 2977.22 421.181  66
  -4  -2 -10 3025.48 394.653  60
   4   2  11 92.9301 75.6766  46
  -4  -2 -11 634.134 220.839  43
   4   2  11 142.597 171.127  66
  -4  -2 -11 811.161 219.830  60
  -4  -2 -12 490.439 161.229  43
   4   2  12 239.020 161.204  66
  -4  -2 -12 404.832 182.316  60
  -4  -2 -13 1054.47 187.548  43
   4   2  13 1479.38 217.824  69
   4   2  13 1539.58 225.771  66
   4   3  -9 26.8790 96.4098  43
  -4  -3   8 10609.1 600.569  45
   4   3  -8 10354.0 555.822  42
  -4  -3   7 2228.75 321.372  45
  -4  -3   7 1590.60 250.364  58
  -4  -3   6 1001.31 264.320  45
  -4  -3   6 1137.43 245.691  58
  -4  -3   5 584.567 231.499  45
  -4  -3   5 82.0696 200.187  26
   4   3  -5 241.266 164.150  25
  -4  -3   4 6256.88 538.649  45
  -4  -3   4 6962.40 580.561  26
   4   3  -4 6327.76 567.550  25
  -4  -3   4 6398.31 567.436  58
   4   3  -3 13857.0 791.277  14
  -4  -3   3 12562.5 760.734  26
   4   3  -3 12745.9 793.281  25
  -4  -3   3 13464.3 799.895  63
  -4  -3   2 19522.9 928.784  26
   4   3  -2 20185.1 939.824  14
   4   3  -2 20617.9 963.472  25
  -4  -3   1 11940.5 710.262  26
   4   3  -1 12059.6 698.643  13
   4   3  -1 10407.2 673.992  38
  -4  -3   0 13273.0 721.590  26
   4   3   0 12330.9 684.531  13
   4   3   0 11836.7 701.194  38
  -4  -3  -1 18846.3 840.725  26
   4   3   1 19818.2 832.751  13
   4   3   1 18946.4 859.405  38
   4   3   2 5247.30 458.017  27
  -4  -3  -2 5391.41 446.891  26
   4   3   2 5062.55 458.221  38
   4   3   3 37758.9 1173.13  27
  -4  -3  -3 40767.9 1184.17  26
   4   3   3 37995.8 1187.79  38
  -4  -3  -3 38114.7 1372.14  35
   4   3   4 368.149 157.947  27
   4   3   4 312.552 148.126  38
   4   3   4 493.540 165.144  37
  -4  -3  -4 647.468 233.240  35
   4   3   5 794.233 236.111  27
   4   3   5 895.854 217.497  38
   4   3   5 471.840 165.188  37
  -4  -3  -5 385.887 261.992  35
   4   3   6 2288.13 327.341  27
   4   3   6 2487.02 328.394  37
  -4  -3  -6 2470.95 417.193  35
   4   3   7 3312.59 395.531  30
   4   3   7 3648.12 382.822  37
  -4  -3  -7 4050.83 432.414  60
  -4  -3  -7 3392.44 500.401  35
  -4  -3  -7 4082.20 478.161  16
   4   3   8 4026.39 420.924  30
  -4  -3  -8 3279.85 392.517  43
   4   3   8 3238.97 419.992  66
  -4  -3  -8 3540.27 431.650  60
  -4  -3  -8 3165.21 476.124  35
  -4  -3  -8 4012.95 460.083  16
   4   3   9 20696.8 1057.27  50
   4   3   9 20876.4 934.750  30
   4   3   9 20247.4 1072.17  46
  -4  -3  -9 22718.0 1002.95  43
   4   3   9 19584.6 1021.30  66
  -4  -3  -9 20790.0 1020.36  60
  -4  -3  -9 20716.8 1124.03  35
   4   3  10-32.4750 214.827  50
   4   3  10 43.7290 194.273  46
  -4  -3 -10-503.141 196.827  43
   4   3  10-88.2676 179.406  66
  -4  -3 -10 236.069 164.851  60
   4   3  11 1102.32 244.776  46
  -4  -3 -11 1729.33 248.106  43
   4   3  11 1779.00 331.707  66
  -4  -3 -11 1614.72 299.126  60
   4   3  12 23658.7 915.077  46
   4   3  12 24477.3 944.506  69
   4   3  12 24415.5 990.993  66
  -4  -3 -12 24880.5 969.747  60
   4   3  13 23615.8 846.744  66
  -4  -3 -13 24839.9 845.101  60
  -4  -4   8-20.3453 107.629  45
   4   4  -8-14.1299 100.140  42
  -4  -4   7 789.388 211.574  45
   4   4  -7 391.383 178.651  42
  -4  -4   7 461.051 130.733  58
  -4  -4   6-160.720 207.297  45
  -4  -4   6-267.608 140.520  58
  -4  -4   5 2219.88 334.201  45
  -4  -4   5 2046.84 334.087  58
  -4  -4   4 9332.37 664.042  45
  -4  -4   4 9131.96 648.742  26
   4   4  -4 8262.28 627.287  25
  -4  -4   3 673.991 194.171  26
   4   4  -3 882.291 213.806  25
  -4  -4   2 330.543 195.294  41
  -4  -4   2 348.478 196.289  26
   4   4  -2 239.413 152.293  38
  -4  -4   2 678.487 204.923  63
   4   4  -2 311.055 162.937  25
  -4  -4   1 17705.6 867.880  26
   4   4  -1 15838.0 828.129  38
  -4  -4   0 4357.13 444.430  26
   4   4   0 4236.32 439.656  38
  -4  -4  -1 4621.81 436.605  26
   4   4   1 5248.92 480.914  38
   4   4   2 593.481 201.161  27
  -4  -4  -2 852.405 203.045  26
   4   4   2 937.201 233.933  38
   4   4   3 5441.31 480.113  27
  -4  -4  -3 6984.58 508.352  26
   4   4   3 5983.97 503.325  38
   4   4   4 257.992 174.577  27
   4   4   4 211.394 171.248  38
  -4  -4  -4 394.690 228.837  35
   4   4   5 2510.52 346.509  27
   4   4   5 2034.79 309.529  38
   4   4   5 2275.97 299.008  37
  -4  -4  -5 1833.75 367.332  35
   4   4   6 15345.3 801.824  27
   4   4   6 17061.1 773.990  37
  -4  -4  -6 15831.0 1008.25  35
   4   4   7 37322.5 1239.92  30
   4   4   7 36584.5 1414.01  46
  -4  -4  -7 33885.4 1227.36  63
   4   4   7 36431.4 1144.16  37
  -4  -4  -7 36827.2 1277.23  60
  -4  -4  -7 35012.6 1488.16  35
   4   4   8 36038.1 1235.23  30
   4   4   8 36006.1 1439.51  46
   4   4   8 35212.8 1309.55  66
  -4  -4  -8 36203.0 1253.93  63
  -4  -4  -8 36384.2 1315.00  60
  -4  -4  -8 34814.8 1486.39  35
   4   4   9 16670.5 849.074  30
   4   4   9 16863.2 995.133  46
   4   4   9 15701.7 906.673  66
  -4  -4  -9 16656.5 906.270  60
  -4  -4  -9 17126.2 1033.84  35
   4   4  10 144.751 155.142  46
   4   4  10 39.2713 165.679  66
  -4  -4 -10-46.7104 198.234  60
   4   4  11 14178.8 852.813  46
   4   4  11 13801.6 826.662  66
  -4  -4 -11 12919.4 777.816  60
   4   4  12 2688.35 349.105  46
   4   4  12 3129.09 358.481  69
   4   4  12 2849.38 370.360  66
  -4  -4 -12 2860.35 370.139  60
   4   4  13-3.39964 150.016  69
   4   4  13-52.9450 168.553  66
  -4  -4 -13-12.6005 159.510  60
   4   4  14 3455.77 281.582  66
  -4  -5   7 1613.17 237.733  45
   4   5  -7 1768.87 235.369  42
  -4  -5   6 1359.86 241.439  45
   4   5  -6 1110.54 248.701  42
  -4  -5   6 1290.42 226.378  58
  -4  -5   5 638.251 229.483  45
  -4  -5   5 654.762 188.686  58
   4   5  -4 1834.02 302.296  51
  -4  -5   4 1991.85 326.786  45
   4   5  -3 4067.42 455.744  51
  -4  -5   3 3859.15 434.800  45
   4   5  -3 3393.13 415.766  25
  -4  -5   2 1360.34 307.671  41
   4   5  -2 1580.52 268.873  38
  -4  -5   2 1719.00 284.556  63
   4   5  -2 1534.46 304.011  25
  -4  -5   1 7528.87 627.413  41
   4   5  -1 6436.06 546.659  25
   4   5  -1 6597.73 548.983  38
  -4  -5   1 7237.28 592.135  63
   4   5   0 3903.12 439.922  49
  -4  -5   0 4114.38 466.521  41
   4   5   0 3806.66 420.031  38
  -4  -5   0 4631.21 475.564  63
   4   5   1 13331.0 732.321  27
   4   5   1 13522.6 755.616  38
  -4  -5  -1 15147.4 877.691  34
   4   5   2 13989.6 746.123  27
   4   5   2 14317.4 779.569  38
  -4  -5  -2 13720.5 860.163  34
   4   5   3 59231.4 1501.20  27
   4   5   3 59783.4 1552.30  38
  -4  -5  -3 56989.5 1745.75  34
   4   5   4 520.097 188.891  27
   4   5   4 434.522 173.253  38
  -4  -5  -4 138.043 224.996  35
  -4  -5  -4 44.5987 166.127  34
   4   5   5 1238.09 270.192  27
   4   5   5 602.592 200.908  38
  -4  -5  -5 1476.32 338.789  35
   4   5   6 21231.0 928.577  27
  -4  -5  -6 19778.6 1121.13  35
   4   5   7 16072.9 835.410  30
   4   5   7 15068.5 915.231  46
   4   5   7 15357.5 832.567  66
  -4  -5  -7 15988.6 861.738  63
  -4  -5  -7 14586.3 977.673  35
   4   5   8 5486.42 499.857  30
   4   5   8 4700.84 560.041  46
   4   5   8 5609.72 526.749  66
  -4  -5  -8 5228.71 504.584  63
  -4  -5  -8 6979.81 580.426  60
  -4  -5  -8 5936.43 645.345  35
   4   5   9 3.59323 135.877  30
   4   5   9-109.962 165.518  46
   4   5   9 57.9016 144.851  66
  -4  -5  -9-37.1075 208.689  63
  -4  -5  -9 34.1564 156.585  60
  -4  -5  -9 200.976 171.919  35
   4   5  10 170.588 206.073  46
   4   5  10 231.648 138.572  66
  -4  -5 -10 46.0601 137.087  63
  -4  -5 -10 244.176 172.693  60
   4   5  11 521.228 226.817  46
   4   5  11 414.409 206.973  66
  -4  -5 -11 688.752 229.162  60
   4   5  12 702.308 217.272  46
   4   5  12 751.110 240.326  66
   4   5  12 1176.48 232.702  65
  -4  -5 -12 1471.65 282.232  60
   4   5  13 634.606 166.118  44
   4   5  13 655.430 176.691  69
   4   5  13 518.404 202.177  66
  -4  -5 -13 632.485 193.854  60
   4   5  14 10921.2 507.555  66
  -4  -6   6 567.731 171.721  45
   4   6  -6 1110.55 209.348  42
  -4  -6   6 1173.05 158.488  58
  -4  -6   5 23445.0 879.371  45
   4   6  -5 22996.2 890.504  42
  -4  -6   5 21753.8 845.524  58
   4   6  -4 11201.2 648.270  51
  -4  -6   4 9787.07 623.168  45
  -4  -6   4 10185.3 648.178  58
   4   6  -3 33550.4 1201.58  51
  -4  -6   3 33446.9 1180.12  45
   4   6  -2 10009.5 707.161  51
  -4  -6   2 10002.9 712.476  41
  -4  -6   2 9652.27 659.180  63
  -4  -6   1 1407.67 329.743  41
  -4  -6   1 2019.61 312.670  63
   4   6  -1 1786.01 306.021  25
   4   6   0 25372.1 1077.17  49
  -4  -6   0 24079.2 1112.08  41
   4   6   0 23639.7 980.501  38
  -4  -6   0 23736.8 1046.24  63
   4   6   1 17865.5 926.101  49
  -4  -6  -1 17456.6 923.067  41
  -4  -6  -1 18442.8 916.911  63
   4   6   1 16886.7 853.644  38
  -4  -6  -1 17655.8 942.675  34
   4   6   1 16788.1 895.414  54
  -4  -6  -2 3772.97 447.650  41
  -4  -6  -2 3783.65 432.622  63
   4   6   2 4174.87 422.565  38
  -4  -6  -2 3885.62 475.203  34
   4   6   2 4416.09 512.021  54
   4   6   3 16962.0 808.181  27
  -4  -6  -3 16627.2 892.017  41
  -4  -6  -3 17852.7 894.923  63
   4   6   3 16992.5 845.539  38
  -4  -6  -3 15391.1 935.777  34
   4   6   3 16431.7 930.259  54
   4   6   4-59.3536 159.807  27
   4   6   4-53.4118 137.078  38
  -4  -6  -4 40.6092 153.394  63
  -4  -6  -4 79.2013 194.474  34
   4   6   5 291.757 127.787  65
  -4  -6  -5 276.492 162.898  63
  -4  -6  -5 18.2408 195.445  35
  -4  -6  -5-39.6292 233.305  56
  -4  -6  -5 125.337 157.105  34
   4   6   6 1682.66 311.534  46
   4   6   6 1743.23 299.024  65
  -4  -6  -6 2050.31 347.615  63
  -4  -6  -6 1606.44 367.091  35
  -4  -6  -6 1267.76 250.031  56
   4   6   7 15075.1 824.241  30
   4   6   7 16388.9 950.008  46
  -4  -6  -7 16451.6 878.379  63
  -4  -6  -7 15206.9 995.516  35
   4   6   8 21294.0 979.418  30
   4   6   8 18419.8 1035.00  46
   4   6   8 19828.4 974.004  66
  -4  -6  -8 20287.0 989.832  63
  -4  -6  -8 21563.0 1174.91  35
   4   6   8 20271.1 1054.00  54
   4   6   9 1969.25 391.803  46
   4   6   9 1966.49 353.226  66
  -4  -6  -9 1803.28 339.376  63
  -4  -6  -9 1625.80 306.889  60
   4   6  10 233.757 202.329  46
   4   6  10 70.5497 181.163  66
  -4  -6 -10-24.5103 199.054  63
  -4  -6 -10 466.086 138.537  60
   4   6  11 3924.25 465.845  46
   4   6  11 3474.06 433.497  66
   4   6  11 3749.99 434.873  65
  -4  -6 -11 4293.74 437.926  63
  -4  -6 -11 3208.97 390.196  60
   4   6  12 40101.4 1296.87  66
   4   6  12 39796.9 1198.70  65
  -4  -6 -12 40574.1 1164.00  63
  -4  -6 -12 39676.6 1234.44  60
   4   6  13 44041.7 1213.85  44
   4   6  13 43912.6 1228.20  66
  -4  -6 -13 42919.1 1167.37  60
   4   6  14 9368.62 489.628  66
  -4  -7   5 21077.5 715.626  45
   4   7  -5 21214.3 737.651  42
  -4  -7   5 21183.1 685.516  58
   4   7  -4 23325.0 822.752  51
  -4  -7   4 22679.5 846.259  45
   4   7  -4 22166.9 847.455  42
  -4  -7   4 21595.0 841.986  58
   4   7  -3 7941.77 560.574  51
  -4  -7   3 7322.76 530.442  45
   4   7  -3 7708.20 565.170  42
   4   7  -2 81.9285 143.114  51
  -4  -7   2 76.7421 194.307  45
  -4  -7   2 513.771 209.373  41
   4   7  -1 2121.44 351.248  51
  -4  -7   1 1573.10 313.501  41
   4   7   0-22.9055 193.425  51
   4   7   0-349.973 182.432  49
  -4  -7   0-108.720 221.346  41
   4   7   1 3812.96 427.251  49
  -4  -7  -1 2858.88 411.475  41
  -4  -7  -1 2752.35 375.955  63
   4   7   2 869.478 241.563  49
  -4  -7  -2 943.750 270.507  41
  -4  -7  -2 1013.94 241.338  63
  -4  -7  -2 798.592 290.607  34
   4   7   2 1103.54 273.681  54
   4   7   3-8.54714 106.443  49
  -4  -7  -3-302.818 201.741  41
   4   7   3-30.6044 91.6275  38
  -4  -7  -3 5.29312 139.724  63
  -4  -7  -3 10.4294 207.250  34
   4   7   3-298.934 194.328  54
  -4  -7  -4 5828.66 549.507  41
   4   7   4 6770.44 567.302  65
  -4  -7  -4 6076.98 541.357  63
   4   7   4 5931.43 506.304  38
  -4  -7  -4 6289.42 633.449  34
   4   7   4 6319.33 603.113  54
   4   7   5 4249.36 472.118  18
  -4  -7  -5 3954.11 463.879  41
   4   7   5 4560.46 477.846  65
  -4  -7  -5 4105.74 455.576  63
  -4  -7  -5 4179.81 506.490  34
   4   7   5 3786.65 485.342  54
   4   7   6 22306.9 1054.86  46
   4   7   6 22077.0 1034.19  65
  -4  -7  -6 23369.5 1048.95  63
  -4  -7  -6 22082.1 1159.56  35
  -4  -7  -6 22822.4 1144.64  34
   4   7   6 23564.4 1171.62  54
   4   7   7 22653.8 987.602  30
   4   7   7 24173.1 1150.30  46
   4   7   7 24395.6 1117.52  65
  -4  -7  -7 23902.4 1071.02  63
  -4  -7  -7 22377.9 1182.76  35
   4   7   7 24224.1 1198.82  54
   4   7   8-513.840 221.402  30
   4   7   8-287.968 251.980  46
   4   7   8 72.4420 166.943  66
   4   7   8 109.355 132.983  65
  -4  -7  -8 122.808 211.770  63
  -4  -7  -8-112.249 299.643  35
   4   7   8 297.347 148.501  54
   4   7   9 2448.09 401.929  46
   4   7   9 2264.51 361.304  66
   4   7   9 2305.34 385.052  65
  -4  -7  -9 2626.54 405.557  63
   4   7   9 3404.81 437.534  54
   4   7  10 15031.8 854.867  66
   4   7  10 15257.0 870.789  65
  -4  -7 -10 13958.2 813.808  63
   4   7  11 12313.0 766.755  66
   4   7  11 11602.9 737.420  65
  -4  -7 -11 11379.4 705.721  63
   4   7  12-49.5751 217.486  44
   4   7  12 13.7331 173.539  66
   4   7  12 255.056 125.396  65
  -4  -7 -12 261.151 174.294  63
   4   7  13 8749.94 562.392  44
   4   7  13 8430.19 546.720  66
  -4  -7 -13 9202.88 500.039  63
   4   7  14 3984.42 330.131  66
  -4  -8   4 1151.03 173.572  45
   4   8  -4 896.701 180.032  42
  -4  -8   4 1092.57 178.031  58
   4   8  -3 33394.2 993.042  51
  -4  -8   3 33791.2 973.414  45
   4   8  -3 31038.9 950.132  42
   4   8  -2 66.5994 148.247  51
  -4  -8   2 236.166 131.855  45
   4   8  -2 165.271 148.777  42
   4   8  -1 216.886 178.002  51
  -4  -8   1 419.330 155.552  45
  -4  -8   1 419.309 198.175  41
   4   8   0 15838.6 862.318  51
   4   8   0 16082.9 840.955  49
  -4  -8   0 16188.5 885.065  41
   4   8   1 14186.6 848.732  51
   4   8   1 13450.6 801.370  49
  -4  -8  -1 13072.2 810.219  41
   4   8   2 3313.69 429.499  51
   4   8   2 3594.75 443.332  49
  -4  -8  -2 3818.29 460.846  41
  -4  -8  -2 3308.45 385.915  63
   4   8   2 3503.13 450.424  54
   4   8   3 1.13866 164.976  51
   4   8   3 114.391 172.177  49
  -4  -8  -3-185.731 259.585  41
  -4  -8  -3 297.493 127.716  63
  -4  -8  -3 215.190 199.817  34
   4   8   3-21.7708 169.563  54
   4   8   4 6477.28 588.245  49
  -4  -8  -4 7308.22 620.891  41
   4   8   4 8127.92 609.922  65
  -4  -8  -4 7740.08 605.760  63
  -4  -8  -4 6586.95 626.654  34
   4   8   4 7524.53 655.138  54
   4   8   5 4361.84 502.893  49
  -4  -8  -5 4766.82 525.765  41
   4   8   5 4234.24 461.663  65
  -4  -8  -5 5279.51 504.752  63
  -4  -8  -5 4489.08 535.682  34
   4   8   5 5133.33 559.944  54
   4   8   6 9073.08 596.507  30
  -4  -8  -6 11056.0 748.143  41
   4   8   6 9464.25 688.946  65
  -4  -8  -6 9496.40 671.981  63
   4   8   6 9638.15 753.755  54
   4   8   7 5112.16 464.082  30
   4   8   7 4480.18 504.487  65
  -4  -8  -7 5146.31 514.152  63
  -4  -8  -7 4630.99 545.237  35
  -4  -8  -7 4560.88 516.168  34
   4   8   7 4141.15 513.239  54
   4   8   8 4350.59 443.265  66
   4   8   8 3587.52 453.261  65
  -4  -8  -8 3893.95 452.383  63
   4   8   8 3691.72 473.915  54
   4   8   9 3870.41 435.888  66
   4   8   9 3861.23 461.665  65
  -4  -8  -9 3302.17 429.211  63
   4   8   9 2651.30 419.873  54
   4   8  10 3360.96 414.549  66
   4   8  10 3143.30 422.534  65
  -4  -8 -10 3838.58 445.307  63
   4   8  11 49143.5 1555.00  44
   4   8  11 47656.1 1413.62  66
   4   8  11 48996.4 1431.89  65
  -4  -8 -11 46148.2 1365.52  63
   4   8  12 14043.4 790.755  44
   4   8  12 14418.8 759.725  66
   4   8  12 15059.2 725.080  65
  -4  -8 -12 14498.5 729.907  63
   4   8  13 6048.99 470.340  44
   4   8  13 5014.24 416.146  66
  -4  -8 -13 5732.00 416.637  63
  -4  -8 -13 5673.32 377.626  56
   4   8  14 518.320 169.567  67
   4   8  14 906.250 172.931  66
  -4  -9   3 4116.44 296.385  58
   4   9  -2 89.5599 115.843  51
  -4  -9   2-105.337 102.294  45
   4   9  -2-262.673 128.550  42
   4   9  -1 8766.71 567.341  51
  -4  -9   1 8816.32 518.891  45
   4   9   0 2387.80 346.530  51
   4   9   0 2133.03 308.822  49
  -4  -9   0 1579.29 288.262  41
   4   9   1 152.679 171.223  51
   4   9   1-40.4267 171.682  49
   4   9   2-153.689 204.385  51
   4   9   2 132.027 169.253  49
  -4  -9  -2-66.0873 171.973  41
   4   9   3 553.518 203.428  51
   4   9   3 387.056 181.972  49
  -4  -9  -3 695.418 243.540  41
  -4  -9  -3 380.585 162.919  63
   4   9   3 603.005 213.505  54
   4   9   4 3684.08 438.372  51
   4   9   4 2749.40 404.334  49
  -4  -9  -4 3425.64 422.652  41
  -4  -9  -4 3999.71 424.367  63
   4   9   4 3737.94 464.661  54
   4   9   5 14817.6 818.964  51
   4   9   5 14914.2 875.131  49
  -4  -9  -5 15107.1 868.414  41
  -4  -9  -5 15362.2 817.811  63
   4   9   5 14501.0 898.357  54
   4   9   6 15271.7 872.076  49
  -4  -9  -6 15469.1 870.242  41
   4   9   6 15893.9 878.320  65
  -4  -9  -6 16754.0 861.211  63
   4   9   6 15720.5 935.945  54
   4   9   7 5673.20 539.323  49
   4   9   7 5119.14 494.047  44
  -4  -9  -7 4983.75 513.219  41
   4   9   7 4976.81 516.191  65
  -4  -9  -7 4941.33 482.765  63
   4   9   7 4393.27 516.410  54
   4   9   8 129.463 162.955  49
   4   9   8 33.5232 118.932  44
   4   9   8-63.0681 201.754  65
  -4  -9  -8-75.3052 201.829  63
   4   9   8 407.174 219.498  54
   4   9   9 1811.11 299.222  49
   4   9   9 1883.46 345.855  44
   4   9   9 2312.51 342.084  66
   4   9   9 1835.92 336.466  65
  -4  -9  -9 2042.54 333.336  63
   4   9   9 2101.38 355.389  54
   4   9  10 13363.2 815.194  44
   4   9  10 13014.5 737.328  66
   4   9  10 13825.8 796.886  65
  -4  -9 -10 13589.2 768.433  63
   4   9  11 7546.79 608.940  44
   4   9  11 7629.63 551.487  66
   4   9  11 6792.03 539.049  65
  -4  -9 -11 7328.14 548.028  63
   4   9  12 3224.23 388.686  44
   4   9  12 3756.23 377.556  66
   4   9  12 3344.57 349.548  65
  -4  -9 -12 3764.86 372.367  63
   4   9  13 1440.16 239.787  44
   4   9  13 1169.65 202.814  66
  -4  -9 -13 1347.14 206.991  63
   4  10  -1 102.257 117.298  51
  -4 -10   1 237.341 84.3083  45
   4  10   0 2270.06 298.039  51
   4  10   0 1396.22 209.767  49
  -4 -10   0 2336.59 296.849  41
   4  10   1 5981.11 482.069  51
   4  10   1 6758.66 501.924  49
  -4 -10  -1 7135.71 521.770  41
   4  10   2 10.4261 187.905  51
   4  10   2-86.0167 195.826  49
  -4 -10  -2 159.245 192.868  41
   4  10   3 430.927 174.934  51
   4  10   3 211.167 152.144  49
  -4 -10  -3 7.99948 242.803  41
   4  10   4 6837.45 548.597  51
   4  10   4 7012.09 573.397  49
  -4 -10  -4 7727.62 611.218  41
   4  10   5 37242.9 1306.56  49
  -4 -10  -5 38023.4 1295.71  41
  -4 -10  -5 38966.9 1203.31  63
   4  10   5 37625.4 1357.32  54
   4  10   6 27644.9 1119.51  49
  -4 -10  -6 26906.2 1090.39  41
  -4 -10  -6 27458.2 1037.62  63
   4  10   6 27697.5 1188.05  54
   4  10   7 2182.01 342.637  49
  -4 -10  -7 2829.84 387.117  41
  -4 -10  -7 2810.82 362.220  63
   4  10   7 3033.15 432.366  54
   4  10   8 19400.5 919.173  49
   4  10   8 20282.3 929.969  44
  -4 -10  -8 19578.1 897.662  41
  -4 -10  -8 20913.9 913.707  63
   4  10   8 20222.3 997.751  54
   4  10   9 4684.52 435.302  49
   4  10   9 4562.00 463.416  44
  -4 -10  -9 5463.68 483.143  63
   4  10   9 6137.26 536.121  54
   4  10  10 1846.58 305.107  44
  -4 -10 -10 1614.45 277.103  63
   4  10  11 13687.1 742.409  44
  -4 -10 -11 13930.7 695.348  63
   4  10  12 2856.36 336.182  44
   4  10  12 2280.42 293.772  67
  -4 -10 -12 2578.84 292.656  63
   4  10  13-25.9494 130.390  44
   4  10  13 126.112 107.746  67
  -4 -10 -13 292.885 119.554  63
   4  11   0 1231.10 170.662  51
   4  11   1 3209.71 304.697  51
   4  11   1 3290.91 290.564  49
  -4 -11  -1 3493.52 313.063  41
   4  11   2 39.2205 138.540  51
   4  11   2 58.5439 113.215  49
  -4 -11  -2-75.7378 132.480  41
   4  11   3 4619.04 387.737  52
   4  11   3 4375.73 390.287  51
   4  11   3 4387.49 409.866  49
  -4 -11  -3 4674.05 418.435  41
   4  11   4 4442.76 389.050  51
   4  11   4 4351.74 425.527  49
  -4 -11  -4 4686.54 441.715  41
   4  11   5 289.901 193.777  49
  -4 -11  -5 44.3766 145.350  41
   4  11   6 2123.62 318.286  49
  -4 -11  -6 1902.33 310.177  41
   4  11   7 5331.17 479.219  49
  -4 -11  -7 4871.61 454.971  41
  -4 -11  -7 4848.80 405.405  63
   4  11   8 8580.94 560.886  49
  -4 -11  -8 9040.08 584.820  41
  -4 -11  -8 9571.08 562.883  63
  -4 -11  -9 21718.3 834.900  41
  -4 -11  -9 21719.9 832.179  63
   4  11  10 12878.1 671.295  44
  -4 -11 -10 13279.4 640.635  63
   4  11  11 4842.14 406.142  44
  -4 -11 -11 5104.05 388.008  63
   4  11  12 780.355 174.752  44
  -4 -11 -12 661.136 166.135  63
   4  12   3 230.765 118.236  49
  -4 -12  -3 464.063 129.986  41
   4  12   4 11773.9 533.342  52
   4  12   4 10298.7 466.314  51
   4  12   4 11861.6 557.969  49
  -4 -12  -4 11406.8 555.710  41
   4  12   5 13178.6 623.965  52
   4  12   5 13678.5 630.057  49
  -4 -12  -5 14312.8 639.554  41
   4  12   6 10516.4 586.210  52
   4  12   6 10680.0 568.021  49
  -4 -12  -6 10547.4 573.838  41
   4  12   7 6793.11 496.541  52
   4  12   7 6653.94 449.806  49
  -4 -12  -7 6680.50 457.759  41
   4  12   8 1000.33 220.201  52
   4  12   8 815.236 175.200  49
  -4 -12  -8 810.833 179.390  41
   4  12   9 22.1187 112.435  52
  -4 -12  -9-7.29660 99.3027  41
  -4 -12  -9-48.1377 119.290  63
   4  12  10 13990.2 552.162  52
   4  12  10 13380.8 555.381  44
  -4 -12 -10 13450.6 526.676  63
  -5  10   6 4059.04 349.442  64
  -5  10   5 10341.7 585.646  64
  -5  10   4 24803.2 928.156  64
  -5  10   3 23722.5 881.107  64
  -5  10   2 72.0350 146.508  64
  -5   9   8 828.284 218.236  53
  -5   9   7-222.017 203.348  53
  -5   9   6 6532.36 508.490  64
  -5   9   5 4833.52 466.187  64
  -5   9   4 1065.18 271.947  64
  -5   9   3 13987.3 805.545  64
  -5   9   2-60.9649 194.558  64
  -5   9   1 6047.79 494.181  64
  -5   9   0 13453.6 652.246  64
  -5   8   9 659.032 150.832  40
  -5   8   9 838.026 175.390  53
  -5   8   8 2836.48 283.419  40
  -5   8   8 2265.90 316.010  53
  -5   8   7 242.248 133.944  40
  -5   8   7 33.3727 155.336  53
  -5   8   6 9143.50 569.786  40
  -5   8   6 8400.80 588.297  64
  -5   8   6 8989.81 655.415  53
  -5   8   5 21320.3 1017.91  64
  -5   8   5 21774.1 871.401  62
  -5   8   5 22329.1 1041.88  53
  -5   8   4 7311.30 627.566  64
  -5   8   4 7118.29 507.818  62
  -5   8   3 5584.15 573.322  64
  -5   8   2 5038.26 544.081  64
  -5   8   1 11467.1 772.011  64
  -5   8   0 7985.76 609.129  64
  -5   8  -2-160.222 136.843  57
  -5   8  -3 442.845 152.215  57
  -5   7   9 4864.35 345.304  40
  -5   7   9 4933.41 406.917  53
  -5   7   8 1210.09 202.401  40
  -5   7   8 1148.51 201.549  55
  -5   7   8 1008.17 237.311  53
  -5   7   7 2210.81 281.966  40
  -5   7   7 2002.47 262.234  55
  -5   7   7 1923.76 333.820  53
  -5   7   6 7745.93 539.038  40
  -5   7   6 6618.95 546.478  64
  -5   7   6 7150.81 547.403  62
  -5   7   6 6709.29 593.723  53
  -5   7   5-254.391 171.177  40
  -5   7   5-1.72409 196.859  64
  -5   7   5 195.560 177.362  62
  -5   7   5 75.9949 206.290  53
  -5   7   4 8334.78 707.758  64
  -5   7   4 8773.44 624.933  62
  -5   7   4 8482.11 696.684  53
  -5   7   3 171.111 201.552  64
  -5   7   3 9.99895 153.058  62
  -5   7   2 20.7455 185.698  64
  -5   7   2 171.891 158.584  62
  -5   7   1 115.452 202.391  64
  -5   7   1 278.982 174.216  62
  -5   7   0 9765.07 730.214  64
  -5   7   0 10795.2 647.073  62
  -5   7  -1 2608.80 381.941  64
  -5   7  -1 2640.68 316.291  62
  -5   7  -2 2898.38 359.035  57
  -5   7  -3 4845.96 447.166  57
  -5   7  -4 3734.13 367.784  57
   5  -7   5 17283.8 661.751  50
  -5   7  -5 17183.6 654.270  57
  -5   6   9 599.127 135.489  40
  -5   6   9 744.863 173.905  55
  -5   6   9 489.846 193.888  53
  -5   6   8-100.437 130.442  40
  -5   6   8-44.2197 179.253  55
  -5   6   8 355.895 184.386  53
  -5   6   7-43.7967 128.676  55
  -5   6   7 130.799 182.728  53
  -5   6   6 165.249 188.774  62
  -5   6   6-68.6687 143.848  55
  -5   6   6-107.297 277.586  53
  -5   6   5 237.229 219.401  64
  -5   6   5 131.251 203.698  62
  -5   6   5-72.7207 157.863  55
  -5   6   5 65.8968 272.883  53
  -5   6   4 341.822 225.758  64
  -5   6   4 373.015 229.533  62
  -5   6   4 151.937 212.140  53
  -5   6   3 2.02707 216.237  64
  -5   6   3-65.5238 217.306  62
  -5   6   3 81.4143 190.433  53
  -5   6   2 2458.56 423.017  64
  -5   6   2 2458.27 356.920  62
  -5   6   1 20046.1 1123.18  64
  -5   6   1 21186.4 985.726  62
  -5   6   0 26423.5 1268.21  64
  -5   6   0 29862.6 1140.19  62
  -5   6  -1 9852.04 757.006  64
  -5   6  -1 11622.1 703.736  62
  -5   6  -2 166.437 159.001  62
  -5   6  -2-44.3171 213.797  57
  -5   6  -3 983.604 218.168  62
  -5   6  -3 540.916 239.415  57
  -5   6  -4 7883.23 501.082  62
  -5   6  -4 6363.94 548.472  57
  -5   6  -5 6805.29 413.779  62
  -5   6  -5 6265.71 500.331  57
   5  -6   6 105.117 131.648  50
  -5   6  -6 245.977 128.575  57
  -5   5   9 2214.32 286.487  55
  -5   5   8 11630.1 649.638  55
  -5   5   8 13260.6 700.825  53
  -5   5   7 16983.8 828.094  55
  -5   5   7 16511.7 859.630  53
  -5   5   6 16606.8 881.910  62
  -5   5   6 16886.2 857.906  55
  -5   5   6 17644.4 944.364  53
  -5   5   5 4046.14 493.980  64
  -5   5   5 5692.62 548.104  62
  -5   5   5 5641.66 509.873  55
  -5   5   5 5036.61 532.434  53
  -5   5   4 2037.64 383.620  64
  -5   5   4 1819.31 349.316  62
  -5   5   4 1454.54 354.118  53
  -5   5   3 3213.32 483.445  64
  -5   5   3 4146.82 456.937  62
  -5   5   3 3082.13 461.479  53
  -5   5   2 583.677 268.411  64
  -5   5   2 221.097 223.311  53
  -5   5   1 14320.6 979.394  64
  -5   5   1 15275.9 862.924  62
  -5   5   0 13290.3 927.404  64
  -5   5   0 14862.4 842.513  62
  -5   5  -1 224.366 241.924  64
  -5   5  -1 330.682 157.300  62
  -5   5  -2 186.491 143.140  64
  -5   5  -2 250.288 167.613  62
  -5   5  -2 252.639 161.034  57
  -5   5  -3 2461.43 363.156  62
  -5   5  -3 2740.26 381.258  57
  -5   5  -4 6061.81 500.944  62
  -5   5  -4 5909.68 570.675  57
  -5   5  -5 26925.8 969.307  62
  -5   5  -5 24700.5 1056.38  57
   5  -5   6 9824.68 613.975  50
  -5   5  -6 9733.45 530.238  62
   5  -5   7 5175.96 398.512  50
  -5   5  -7 5212.29 327.969  62
  -5   5  -7 4696.16 383.679  57
  -5   4   9 6552.96 444.832  55
  -5   4   8 16524.5 770.606  55
  -5   4   7 10202.4 661.390  55
  -5   4   6 848.424 274.012  62
  -5   4   6 1001.73 272.873  55
  -5   4   5 776.536 248.989  62
  -5   4   5 388.513 210.992  53
  -5   4   4 133.202 161.901  64
  -5   4   4 184.017 199.191  62
  -5   4   4 401.930 204.320  53
  -5   4   3 4078.18 538.954  64
  -5   4   3 5129.27 529.482  62
  -5   4   3 4460.13 534.595  53
  -5   4   2 1413.25 330.448  64
  -5   4   2 1972.32 350.661  62
  -5   4   2 1686.48 354.781  53
  -5   4   1 5621.98 615.996  64
  -5   4   1 6876.37 586.291  62
   5  -4  -1 6311.52 527.960  23
   5  -4   0 318.499 165.405  23
  -5   4   0 405.240 249.699  64
  -5   4   0 456.654 196.654  62
  -5   4  -1 7580.89 707.712  64
  -5   4  -1 8760.80 661.933  62
   5  -4   1 7112.30 557.057  23
  -5   4  -2 1129.06 279.320  64
  -5   4  -2 1451.38 300.508  62
  -5   4  -3 14184.4 817.770  62
  -5   4  -3 14362.7 878.294  57
  -5   4  -4 28558.9 1254.59  57
  -5   4  -5 4203.40 492.743  57
   5  -4   6 2650.34 368.738  50
  -5   4  -6 1695.48 323.666  57
   5  -4   7 374.927 190.195  50
  -5   4  -7 213.958 161.631  57
   5  -4   8 6968.29 448.291  50
  -5   4  -8 4256.75 370.732  62
  -5   3   9 544.270 161.327  55
  -5   3   8 6618.42 489.779  55
  -5   3   7 1453.99 319.739  58
  -5   3   7 868.216 251.251  55
  -5   3   6 18143.3 921.531  62
  -5   3   6 18239.7 937.164  58
  -5   3   5 22354.6 1052.74  62
  -5   3   5 23709.8 1070.03  58
  -5   3   4 3363.69 420.107  62
  -5   3   4 3284.05 423.178  58
  -5   3   3 8819.61 605.935  26
  -5   3   3 9298.03 678.327  62
  -5   3   3 9116.03 658.528  58
  -5   3   2 19992.3 1140.19  64
  -5   3   2 23699.6 1065.82  62
  -5   3   2 23220.2 1037.07  59
  -5   3   2 23970.7 1128.97  53
  -5   3   1 20257.9 1141.77  64
   5  -3  -1 21935.2 934.014  37
  -5   3   1 23275.7 1053.29  62
  -5   3   1 23542.6 1019.76  59
   5  -3   0 2067.63 318.080  23
  -5   3   0 2183.52 398.559  64
   5  -3   0 2090.73 291.068  37
  -5   3   0 2021.24 332.785  62
  -5   3  -1 4210.51 546.443  64
   5  -3   1 4300.37 422.373  37
  -5   3  -1 3738.61 454.714  62
   5  -3   1 4088.96 447.393  23
   5  -3   2 16489.0 810.397  37
  -5   3  -2 16235.0 876.525  62
   5  -3   2 14998.2 804.335  23
  -5   3  -3 1162.37 257.823  57
  -5   3  -4 5016.00 544.299  57
  -5   3  -5 334.809 157.231  43
  -5   3  -5 237.253 245.470  57
   5  -3   6 634.050 228.865  50
  -5   3  -6 378.766 179.513  43
  -5   3  -6 763.023 269.404  57
   5  -3   7 192.928 160.563  50
  -5   3  -7 404.095 177.958  43
  -5   3  -7 282.488 194.965  57
   5  -3   8 6523.67 500.362  50
  -5   3  -8 6932.43 481.410  43
   5  -3   9 8060.91 454.515  50
   5  -3   9 7868.86 442.661  66
  -5   2   9 20374.1 680.995  55
  -5   2   8 415.072 198.188  58
  -5   2   8 214.544 141.119  55
  -5   2   7 41160.2 1317.89  58
  -5   2   7 38444.6 1200.45  55
  -5   2   6 31893.6 1221.01  58
  -5   2   5 75.6901 148.048  62
  -5   2   5 237.730 185.887  58
  -5   2   4 2958.40 363.557  26
  -5   2   4 2597.72 400.908  62
  -5   2   4 3509.56 442.758  58
  -5   2   3 6978.38 564.765  26
  -5   2   3 7166.15 597.930  62
  -5   2   3 7219.51 605.679  59
  -5   2   3 7579.50 612.595  58
   5  -2  -2 1330.54 235.523  27
  -5   2   2 851.083 220.074  26
  -5   2   2 1418.62 293.642  62
  -5   2   2 1192.97 275.336  59
   5  -2  -1-19.5139 161.540  27
  -5   2   1-17.5485 185.407  62
  -5   2   0 523.139 232.434  16
   5  -2   0 657.364 202.858  37
  -5   2   0 414.028 201.130  62
  -5   2   0 457.223 213.192  59
   5  -2   1 1614.88 276.229  37
  -5   2  -1 2151.80 338.681  62
   5  -2   1 1339.89 266.396  23
   5  -2   2 90881.5 1893.29  37
  -5   2  -2 87620.2 1995.33  62
   5  -2   2 86594.0 1915.89  23
   5  -2   3 7982.93 585.552  37
  -5   2  -3 8615.01 679.599  57
   5  -2   4 31529.7 1142.58  37
  -5   2  -4 30431.6 1304.74  57
  -5   2  -5 541.389 210.570  43
  -5   2  -5-62.0116 243.811  57
   5  -2   6 155.839 198.306  50
  -5   2  -6-188.596 246.074  43
  -5   2  -6 1.88816 162.230  57
   5  -2   7 2825.33 401.470  50
  -5   2  -7 3413.40 410.202  43
  -5   2  -7 3435.49 442.911  57
   5  -2   8 22786.2 969.663  50
  -5   2  -8 21735.2 902.648  43
   5  -2   9 5011.57 430.477  50
   5  -2   9 5395.25 392.610  46
  -5   2  -9 6247.48 450.705  43
   5  -2   9 5048.94 414.138  66
   5  -2  10 5312.19 344.607  66
  -5   1   8 1132.89 244.620  58
  -5   1   8 971.144 184.828  55
  -5   1   7 2371.88 352.984  58
  -5   1   7 2275.08 320.409  55
  -5   1   6 689.108 222.781  58
  -5   1   5 2883.05 396.126  62
  -5   1   5 2339.77 387.655  58
  -5   1   4 373.944 223.988  62
  -5   1   4-130.958 216.356  59
  -5   1   4-46.8407 242.257  58
  -5   1   3 3279.45 394.729  26
   5  -1  -3 3047.99 374.698  38
  -5   1   3 2680.45 376.033  62
  -5   1   3 3386.12 449.324  59
  -5   1   3 2394.35 359.483  58
  -5   1   2 16294.8 863.503  26
   5  -1  -2 15596.0 820.261  38
  -5   1   2 16928.9 889.671  62
  -5   1   2 16079.9 882.956  59
  -5   1   2 16491.9 866.130  58
   5  -1  -1 6904.67 549.410  27
  -5   1   1 6592.08 555.047  26
   5  -1  -1 8001.71 583.603  38
  -5   1   1 7691.30 603.708  62
  -5   1   1 7099.97 603.691  59
  -5   1   0 1159.31 260.571  62
  -5   1   0 1792.82 315.096  59
  -5   1  -1 1586.81 285.562  16
   5  -1   1 1539.36 269.243  27
   5  -1   1 1581.92 283.917  37
  -5   1  -1 1839.80 318.467  62
  -5   1  -1 1710.82 341.217  59
  -5   1  -1 1336.40 257.496  56
  -5   1  -2 29891.7 1270.29  16
   5  -1   2 31832.0 1117.73  27
   5  -1   2 31415.7 1137.42  37
  -5   1  -2 31360.9 1172.80  62
   5  -1   2 30495.2 1156.39  23
  -5   1  -2 29472.1 1133.49  59
  -5   1  -2 31520.9 1151.75  56
   5  -1   3 20659.2 910.692  27
   5  -1   3 22099.8 960.923  37
   5  -1   3 20619.8 945.649  23
  -5   1  -3 21579.1 952.609  56
   5  -1   4 2140.43 324.058  23
   5  -1   4 1823.56 297.599  37
  -5   1  -4 1247.60 297.148  57
  -5   1  -4 2282.66 315.663  56
  -5   1  -5 1507.07 313.599  43
   5  -1   5 1488.82 271.483  37
  -5   1  -5 633.192 242.420  57
   5  -1   6-31.5233 253.516  50
  -5   1  -6 355.911 200.796  43
  -5   1  -6 118.438 201.419  57
   5  -1   7 97.9417 185.806  50
  -5   1  -7 220.169 203.142  43
  -5   1  -7 425.839 226.384  57
   5  -1   8 9510.03 671.288  50
  -5   1  -8 8868.24 628.628  43
   5  -1   9 24886.9 979.680  50
   5  -1   9 24664.6 951.880  46
  -5   1  -9 26165.1 959.230  43
   5  -1   9 24988.1 941.641  66
   5  -1  10 3440.82 337.150  50
   5  -1  10 3481.17 285.085  46
  -5   1 -10 3433.28 322.271  43
   5  -1  10 2942.73 309.074  66
  -5   0   8 843.178 196.581  58
  -5   0   7 6284.78 511.726  58
  -5   0   7 6033.98 434.824  55
  -5   0   6 114.247 211.195  58
  -5   0   5 3886.67 467.475  58
  -5   0   4 132.923 164.855  62
  -5   0   4-197.896 157.270  59
  -5   0   4 58.6365 177.074  58
  -5   0   3 7396.83 588.455  26
   5   0  -3 7088.99 581.612  38
  -5   0   3 7845.17 601.158  62
  -5   0   3 6923.04 608.076  59
  -5   0   3 7119.85 607.745  58
  -5   0   2 3144.78 393.700  26
   5   0  -2 3248.60 397.910  38
  -5   0   2 3126.11 396.561  62
  -5   0   2 2728.95 397.678  59
  -5   0   2 3066.58 398.307  58
   5   0  -1 138.681 118.839  27
  -5   0   1 19.8849 153.246  26
   5   0  -1 16.8023 128.009  38
  -5   0   1-70.1898 180.095  63
  -5   0   1 28.2636 216.290  62
  -5   0   1 32.7296 189.061  59
   5   0   0 1067.73 254.930  27
  -5   0   0 608.949 214.027  26
   5   0   0 754.323 202.561  38
  -5   0   0 946.815 264.079  62
  -5   0   0 1029.30 296.412  59
   5   0   1 313.125 194.059  27
   5   0   1 408.756 155.156  38
  -5   0  -1 679.848 217.468  62
  -5   0  -1 62.7942 193.503  59
  -5   0  -1 700.240 186.566  56
   5   0   2 15305.0 803.321  27
   5   0   2 15377.9 773.607  38
   5   0   2 15444.3 811.537  37
  -5   0  -2 15817.5 821.578  62
  -5   0  -2 15111.3 816.421  56
  -5   0  -3 12128.4 811.753  16
   5   0   3 12741.9 731.714  27
   5   0   3 13235.1 751.331  37
   5   0   3 12290.7 731.119  23
  -5   0  -3 11584.5 725.545  56
   5   0   4 42534.7 1300.30  27
   5   0   4 40403.0 1290.61  37
   5   0   4 40804.0 1301.92  23
  -5   0  -4 39879.2 1310.88  56
   5   0   5 12275.1 715.616  23
  -5   0  -5 11720.6 713.346  56
  -5   0  -6 2145.11 361.110  43
  -5   0  -6 2499.84 341.738  56
   5   0   7 20428.7 994.174  50
  -5   0  -7 22687.0 1030.09  43
  -5   0  -7 19966.6 899.319  56
   5   0   8 23013.8 1038.32  50
  -5   0  -8 23680.0 1025.94  43
   5   0   8 22073.1 991.551  66
  -5   0  -8 20427.0 851.698  56
   5   0   9 5191.30 484.341  50
   5   0   9 4458.25 455.358  46
  -5   0  -9 5456.28 478.957  43
   5   0   9 4478.37 446.795  66
   5   0  10 3041.88 342.064  50
   5   0  10 3177.57 337.321  46
  -5   0 -10 2778.61 321.496  43
   5   0  10 2587.45 309.059  66
   5   0  11 35.7918 89.5089  66
  -5  -1   8 2531.78 267.524  58
  -5  -1   7 5367.70 439.902  58
  -5  -1   6 492.135 220.904  58
  -5  -1   6 149.434 148.648  55
  -5  -1   5 2500.12 370.100  58
  -5  -1   4 4125.74 447.727  59
  -5  -1   4 3786.96 446.667  58
  -5  -1   3 4962.69 515.319  59
  -5  -1   3 4386.44 479.497  58
   5   1  -2 3649.23 427.086  38
  -5  -1   2 4197.78 468.315  59
  -5  -1   2 4114.17 459.953  58
  -5  -1   1 67.3165 129.471  26
   5   1  -1 71.6772 135.004  38
  -5  -1   1 166.659 205.719  63
  -5  -1   1 51.6515 162.958  59
  -5  -1   1 468.192 161.361  58
   5   1   0 555.321 204.085  27
  -5  -1   0 290.006 180.207  26
   5   1   0 259.284 168.734  38
  -5  -1   0 354.536 210.405  63
  -5  -1   0 535.938 204.898  59
   5   1   1 358.719 155.638  27
  -5  -1  -1 60.2402 159.813  26
   5   1   1 434.216 185.472  38
  -5  -1  -1 391.164 161.031  63
   5   1   2 17985.2 883.432  27
   5   1   2 17936.2 862.024  38
  -5  -1  -2 17826.7 858.063  62
  -5  -1  -2 19599.6 941.280  56
   5   1   3 26759.0 1064.10  27
   5   1   3 27418.2 1038.91  38
   5   1   3 23530.7 995.797  37
  -5  -1  -3 24343.8 999.588  62
  -5  -1  -3 26386.0 1079.92  56
   5   1   4 74437.7 1753.52  27
   5   1   4 72158.3 1724.09  37
   5   1   4 71005.9 1701.73  23
  -5  -1  -4 72665.7 1787.06  56
   5   1   5 11415.9 690.844  37
   5   1   5 10761.3 668.651  23
  -5  -1  -5 9949.57 685.585  56
   5   1   6 1341.97 248.815  37
  -5  -1  -6 1124.77 246.909  56
  -5  -1  -7 2653.20 388.977  43
   5   1   7 1800.28 320.684  66
  -5  -1  -7 2151.86 331.584  56
  -5  -1  -8 3109.55 403.535  43
   5   1   8 2464.90 359.351  66
  -5  -1  -8 3187.53 372.496  56
   5   1   9 43.7350 223.109  50
   5   1   9 360.038 199.651  46
  -5  -1  -9 271.513 178.159  43
   5   1   9 506.245 226.187  66
  -5  -1  -9 422.873 178.696  56
   5   1  10 552.813 211.436  46
  -5  -1 -10 489.652 192.510  43
   5   1  10 254.422 126.877  66
  -5  -1 -10 325.471 136.907  56
   5   1  11 411.806 136.624  46
   5   1  11 138.922 111.814  66
  -5  -1 -11 222.950 98.6361  56
   5   2  -7 1643.72 223.605  42
  -5  -2   7 1889.48 251.735  58
  -5  -2   6 644.502 225.033  58
  -5  -2   5 3468.94 412.385  58
  -5  -2   4 12257.5 758.761  58
  -5  -2   3 35817.5 1254.57  59
  -5  -2   3 37013.1 1341.86  58
  -5  -2   2 4527.99 464.495  26
  -5  -2   2 4119.48 484.200  63
  -5  -2   2 4292.57 473.715  59
  -5  -2   2 5234.88 522.443  58
  -5  -2   1 3966.11 457.070  26
   5   2  -1 3157.69 398.266  38
  -5  -2   1 3865.94 464.787  63
  -5  -2   1 3789.58 431.383  59
  -5  -2   1 3727.97 436.096  58
   5   2   0 344.976 182.047  27
  -5  -2   0 335.296 165.451  26
   5   2   0 641.222 214.555  38
  -5  -2   0 67.8701 205.521  63
  -5  -2   0 207.671 202.777  59
   5   2   1 50876.8 1494.99  27
  -5  -2  -1 53525.8 1534.70  26
  -5  -2  -1 53778.1 1590.34  63
   5   2   1 51736.4 1497.94  38
   5   2   2 29564.1 1136.20  27
  -5  -2  -2 30359.4 1188.49  63
   5   2   2 29452.7 1123.36  38
  -5  -2  -2 30068.7 1151.14  56
   5   2   3 990.061 250.228  27
   5   2   3 1083.42 249.334  38
  -5  -2  -3 1478.26 290.236  63
   5   2   3 943.444 216.356  37
  -5  -2  -3 1272.11 265.376  56
   5   2   4 1640.72 302.897  27
   5   2   4 2072.10 326.242  38
   5   2   4 1489.51 265.550  37
   5   2   4 1417.07 279.698  23
  -5  -2  -4 1647.40 299.180  56
   5   2   5 5467.81 498.513  27
   5   2   5 5811.65 496.114  37
   5   2   5 5184.61 478.565  23
  -5  -2  -5 5988.23 537.109  56
   5   2   6-336.889 170.822  23
   5   2   6-579.329 223.536  30
   5   2   6-336.150 158.869  37
  -5  -2  -6-109.878 177.278  56
  -5  -2  -7 691.218 209.032  56
   5   2   8 15459.5 934.107  46
   5   2   8 17659.9 891.269  66
  -5  -2  -8 15816.2 823.687  56
   5   2   9 5141.39 532.860  46
   5   2   9 4604.12 466.377  66
  -5  -2  -9 4992.46 450.053  56
   5   2  10 585.385 220.077  46
   5   2  10 420.800 203.265  66
  -5  -2 -10 206.446 171.144  56
   5   2  11 3337.38 333.114  46
   5   2  11 3067.87 327.791  66
  -5  -2 -11 3492.34 309.784  56
   5   2  12 16143.7 583.969  66
   5   3  -7 299.036 137.247  42
  -5  -3   7 593.047 150.272  58
  -5  -3   6 399.809 167.605  58
  -5  -3   5 7801.06 557.672  58
  -5  -3   4-111.074 227.671  58
  -5  -3   3 7680.61 557.253  59
  -5  -3   3 7686.83 611.205  58
  -5  -3   2 3344.63 395.770  59
  -5  -3   2 3082.96 417.796  58
   5   3  -1 11720.2 727.260  27
  -5  -3   1 13825.5 795.464  26
  -5  -3   1 12990.6 811.301  63
  -5  -3   1 13420.0 776.036  59
  -5  -3   1 13219.4 798.828  58
   5   3   0 2796.01 380.055  27
  -5  -3   0 3534.85 402.572  26
  -5  -3   0 3303.84 433.784  63
  -5  -3   0 2992.44 408.168  59
  -5  -3   0 3545.37 406.801  58
   5   3   1 23677.9 1024.40  27
  -5  -3  -1 24425.7 1030.68  26
  -5  -3  -1 24691.2 1103.06  63
   5   3   1 23066.3 1023.94  38
   5   3   2 49533.1 1463.18  27
  -5  -3  -2 51965.2 1558.98  63
   5   3   2 50086.0 1481.42  38
  -5  -3  -2 50910.4 1508.78  56
   5   3   3 10158.7 676.299  27
  -5  -3  -3 10783.5 721.848  63
   5   3   3 10240.4 675.830  38
   5   3   3 10547.5 663.310  37
  -5  -3  -3 10382.8 687.524  56
   5   3   4 1522.73 304.501  27
   5   3   4 1622.16 300.850  38
  -5  -3  -4 1622.50 307.843  63
   5   3   4 1718.87 272.105  37
  -5  -3  -4 1430.32 296.851  56
   5   3   5 2377.56 389.355  46
  -5  -3  -5 3048.63 381.853  63
   5   3   5 2065.77 310.512  37
  -5  -3  -5 2851.78 387.370  56
   5   3   6 8936.41 732.509  46
   5   3   6 8852.60 593.601  37
  -5  -3  -6 8679.28 638.853  56
   5   3   7 495.434 261.457  46
  -5  -3  -7 139.728 163.248  56
   5   3   8 13743.0 893.767  46
   5   3   8 13554.8 772.928  66
  -5  -3  -8 13109.6 770.129  56
   5   3   9-2.24613 188.052  46
   5   3   9 159.420 188.328  66
  -5  -3  -9 9.45606 175.376  56
   5   3  10 46.3284 178.359  46
   5   3  10 84.4516 121.208  66
  -5  -3 -10 411.943 187.678  56
   5   3  11-63.1191 168.117  46
   5   3  11 106.910 98.6678  66
  -5  -3 -11-23.7620 128.333  56
   5   3  12 1296.36 209.508  66
   5   3  12 739.993 165.018  65
  -5  -3 -12 1160.30 170.140  56
   5   4  -6 1335.22 212.433  42
  -5  -4   6 1277.80 202.038  58
  -5  -4   5 2175.50 287.608  58
  -5  -4   4 1402.64 264.967  58
   5   4  -3 4418.98 436.206  51
  -5  -4   3 4681.73 474.453  58
  -5  -4   2 1980.14 303.287  59
  -5  -4   2 2488.49 385.253  58
  -5  -4   1 6713.11 583.129  63
  -5  -4   1 7846.76 583.798  59
  -5  -4   1 6582.18 578.162  58
  -5  -4   0 25778.6 1123.11  63
  -5  -4   0 24527.9 1043.28  59
  -5  -4   0 24101.9 1062.04  58
   5   4   1 7999.10 600.556  27
  -5  -4  -1 8563.40 610.210  26
  -5  -4  -1 9229.71 680.876  63
   5   4   1 8749.58 640.036  38
   5   4   2 1870.96 319.865  27
  -5  -4  -2 2127.07 350.644  63
   5   4   3 1271.26 255.934  27
   5   4   3 1590.47 263.500  37
  -5  -4  -3 1888.21 344.408  63
  -5  -4  -3 1943.33 317.627  56
   5   4   4 493.295 221.660  27
   5   4   4 611.201 215.033  38
  -5  -4  -4-19.6974 216.310  63
  -5  -4  -4 388.197 196.177  56
   5   4   5 237.766 191.032  46
   5   4   5 272.530 191.729  27
  -5  -4  -5 58.4786 217.266  63
   5   4   5 31.3693 59.6082  37
  -5  -4  -5 343.430 190.377  56
   5   4   6 488.191 218.078  46
  -5  -4  -6 317.005 153.330  63
  -5  -4  -6 387.409 208.730  56
   5   4   7 9569.23 729.482  46
  -5  -4  -7 9607.19 654.122  63
  -5  -4  -7 9809.48 677.740  56
   5   4   8 6772.23 632.631  46
  -5  -4  -8 6591.17 555.275  56
   5   4   9 625.934 271.230  46
   5   4   9 888.383 201.510  66
  -5  -4  -9 1017.99 274.963  56
   5   4  10 3586.40 444.449  46
   5   4  10 3562.97 386.196  66
  -5  -4 -10 3742.66 397.779  56
   5   4  11 9779.38 619.699  46
   5   4  11 9842.58 585.374  66
  -5  -4 -11 10223.8 568.380  56
   5   4  12 31545.3 885.916  66
   5   4  12 31224.0 836.913  65
  -5  -4 -12 30738.3 835.731  56
   5   5  -5 2736.91 285.867  42
  -5  -5   5 2585.64 267.509  58
  -5  -5   4 4661.35 399.372  58
   5   5  -3 5654.83 458.579  51
  -5  -5   3 5015.61 468.585  58
   5   5  -2 849.527 220.770  51
  -5  -5   2 720.972 238.817  58
  -5  -5   1 1815.63 325.331  63
  -5  -5   1 2338.43 343.550  58
  -5  -5   0 393.358 187.832  41
  -5  -5   0 22.7199 195.262  63
  -5  -5   0-41.4768 227.445  59
  -5  -5   0-153.173 159.075  58
   5   5   1 675.669 209.535  49
  -5  -5  -1 968.367 242.687  41
  -5  -5  -1 501.267 218.336  63
  -5  -5  -1 626.420 238.790  59
  -5  -5  -2 485.486 212.695  63
   5   5   2 523.810 208.209  54
   5   5   3 2655.46 353.620  27
  -5  -5  -3 3131.14 415.956  63
   5   5   3 3538.31 396.367  38
   5   5   4 1750.33 293.983  27
  -5  -5  -4 1893.03 343.018  63
  -5  -5  -4 1438.85 302.450  56
   5   5   5 3926.43 434.885  65
  -5  -5  -5 3239.23 434.460  63
  -5  -5  -5 3630.46 428.718  56
   5   5   6 32046.8 1259.95  46
   5   5   6 32749.5 1242.91  65
  -5  -5  -6 31244.9 1208.41  63
  -5  -5  -6 31523.9 1166.94  56
   5   5   7 19149.5 1003.43  46
  -5  -5  -7 17371.8 893.157  63
  -5  -5  -7 18354.6 894.183  56
   5   5   8 13545.7 855.360  46
  -5  -5  -8 12714.9 731.503  63
  -5  -5  -8 12768.9 741.721  56
   5   5   9 2084.52 379.895  46
   5   5   9 1780.00 282.942  66
  -5  -5  -9 1654.32 266.879  63
  -5  -5  -9 1866.28 310.490  56
   5   5   9 1125.80 270.956  54
   5   5  10 143.967 206.125  46
   5   5  10 219.220 138.013  66
   5   5  10 203.250 183.221  65
  -5  -5 -10 157.453 192.763  56
   5   5  11 11241.6 665.304  46
   5   5  11 10200.8 578.296  66
   5   5  11 10687.4 611.298  65
  -5  -5 -11 10915.5 594.276  56
   5   5  12 487.248 155.222  66
   5   5  12 311.227 102.135  65
  -5  -5 -12 449.898 156.166  56
   5   6  -4 585.596 160.782  42
  -5  -6   4 524.402 160.764  58
   5   6  -3 482.546 165.368  51
  -5  -6   3 568.925 185.677  58
   5   6  -2 435.719 176.157  51
  -5  -6   2 100.921 179.955  58
   5   6  -1 680.745 202.034  51
  -5  -6   1 909.520 248.885  58
  -5  -6   0 3372.82 411.750  41
  -5  -6   0 3359.08 398.495  63
   5   6   1 23748.8 998.457  49
  -5  -6  -1 24449.9 1046.09  41
  -5  -6  -1 24357.8 1042.75  63
  -5  -6  -1 23681.4 944.991  59
   5   6   2 5274.33 516.684  49
  -5  -6  -2 5846.59 530.143  41
  -5  -6  -2 5405.16 523.560  63
   5   6   2 5008.05 495.007  54
  -5  -6  -3 2211.63 348.471  63
   5   6   3 2539.25 386.175  54
  -5  -6  -4 4016.79 466.172  63
   5   6   4 4349.74 509.342  54
   5   6   5 6799.52 544.126  65
  -5  -6  -5 6480.13 579.641  63
  -5  -6  -5 6809.98 534.855  56
   5   6   5 6103.61 600.989  54
   5   6   6 9600.36 671.163  65
  -5  -6  -6 8676.91 650.670  63
  -5  -6  -6 9631.99 633.526  56
   5   6   6 9098.58 729.094  54
   5   6   7 4199.32 483.986  46
   5   6   7 3218.15 399.267  65
  -5  -6  -7 3944.29 439.904  63
  -5  -6  -7 3719.26 408.091  56
   5   6   7 3292.73 447.847  54
   5   6   8 1455.76 322.002  46
   5   6   8 1246.72 282.614  65
  -5  -6  -8 1688.63 300.338  63
  -5  -6  -8 1502.39 273.312  56
   5   6   8 1388.68 308.879  54
   5   6   9 5503.64 551.203  46
   5   6   9 5040.35 493.799  65
  -5  -6  -9 5723.98 482.130  63
  -5  -6  -9 5232.71 469.282  56
   5   6   9 4628.13 471.078  54
   5   6  10 324.320 206.938  46
   5   6  10 140.497 124.767  66
   5   6  10 332.614 168.000  65
  -5  -6 -10 60.1615 128.465  63
  -5  -6 -10 52.1963 184.656  56
   5   6  11 4023.12 364.656  66
   5   6  11 4675.33 410.558  65
  -5  -6 -11 4789.07 390.831  56
   5   6  12 6868.26 463.213  44
   5   6  12 7343.59 431.257  66
   5   6  12 6953.24 408.778  65
  -5  -6 -12 6808.34 404.611  56
   5   7  -3 749.174 160.713  42
  -5  -7   3 739.278 156.845  58
   5   7  -2 817.163 206.291  51
   5   7  -2 810.116 187.774  42
  -5  -7   2 490.046 170.775  58
   5   7  -1 1633.91 270.329  51
  -5  -7   1 1652.60 274.090  58
   5   7   0 3790.58 414.890  51
  -5  -7   0 4267.37 422.600  63
   5   7   1 3785.43 433.464  51
   5   7   1 3842.75 395.898  49
  -5  -7  -1 4427.99 451.070  41
  -5  -7  -1 4698.12 452.424  63
   5   7   2 6181.61 530.030  49
  -5  -7  -2 5964.48 522.144  41
  -5  -7  -2 5710.46 504.335  63
   5   7   2 6882.76 549.239  54
   5   7   3 1422.97 290.661  49
  -5  -7  -3 1569.83 299.861  41
  -5  -7  -3 1902.57 317.706  63
   5   7   3 2280.37 339.627  54
   5   7   4 314.832 219.211  49
  -5  -7  -4 99.2832 184.593  63
   5   7   4 148.936 169.533  54
   5   7   5 935.271 197.101  65
  -5  -7  -5 731.811 231.676  63
   5   7   5 979.952 280.170  54
   5   7   6 6849.38 552.269  65
  -5  -7  -6 5824.29 535.200  63
  -5  -7  -6 6802.47 509.933  56
   5   7   6 5739.38 582.782  54
   5   7   7 21889.0 983.143  65
  -5  -7  -7 21434.9 967.558  63
  -5  -7  -7 21731.0 883.380  56
   5   7   7 21367.4 1047.05  54
   5   7   8 12660.4 755.334  65
  -5  -7  -8 11518.6 690.160  63
  -5  -7  -8 12974.7 686.589  56
   5   7   8 12948.1 797.766  54
   5   7   9 377.690 200.152  65
  -5  -7  -9 335.238 169.519  63
  -5  -7  -9 183.606 153.558  56
   5   7   9 462.748 197.091  54
   5   7  10 9555.98 547.105  66
   5   7  10 7997.63 573.448  65
  -5  -7 -10 9334.25 560.103  63
  -5  -7 -10 9060.22 534.299  56
   5   7  11 21087.0 869.795  44
   5   7  11 19529.5 726.368  66
   5   7  11 19983.1 796.129  65
  -5  -7 -11 21325.8 734.200  63
  -5  -7 -11 19620.1 714.124  56
   5   7  12 13576.4 609.103  44
   5   7  12 12835.8 535.069  66
   5   7  12 13015.3 547.543  65
  -5  -7 -12 13834.6 522.466  56
  -5  -8   2-45.0840 102.055  58
   5   8  -1 308.738 146.190  51
   5   8  -1 416.936 128.923  42
  -5  -8   1 458.413 156.837  58
   5   8   0 794.751 195.241  51
  -5  -8   0 649.517 196.806  58
   5   8   1 1371.27 263.556  51
   5   8   1 1740.02 243.395  49
  -5  -8  -1 1459.66 286.783  41
  -5  -8  -1 1816.93 260.858  63
   5   8   2 74.9947 180.713  51
   5   8   2-42.2110 152.271  49
  -5  -8  -2 198.526 161.012  41
  -5  -8  -2-2.77767 169.353  63
   5   8   2 288.697 130.133  54
   5   8   3 4006.86 428.884  51
   5   8   3 4213.41 436.210  49
  -5  -8  -3 3354.24 386.313  41
  -5  -8  -3 3317.84 377.642  63
   5   8   3 3806.10 420.763  54
   5   8   4 6555.62 529.337  51
   5   8   4 5824.80 507.199  49
  -5  -8  -4 6370.96 511.388  41
  -5  -8  -4 5795.88 508.102  63
   5   8   4 6364.16 549.433  54
   5   8   5 21514.4 920.939  51
   5   8   5 24575.0 1031.28  49
  -5  -8  -5 23312.0 976.618  63
   5   8   5 23541.0 1052.38  54
   5   8   6 18820.8 914.244  49
   5   8   6 19292.1 866.194  65
  -5  -8  -6 18524.7 878.494  63
   5   8   6 19918.1 987.290  54
   5   8   7 2620.55 368.071  49
   5   8   7 2614.70 349.674  65
  -5  -8  -7 2618.79 364.201  63
   5   8   7 2395.24 380.542  54
   5   8   8 3395.81 386.462  49
   5   8   8 3612.73 387.398  44
   5   8   8 3081.58 376.087  65
  -5  -8  -8 3860.81 407.617  63
   5   8   8 2821.60 376.132  54
   5   8   9 1036.21 233.258  49
   5   8   9 886.728 222.109  44
   5   8   9 1102.92 246.976  65
  -5  -8  -9 1286.84 248.447  63
   5   8   9 974.260 234.304  54
   5   8  10 1249.79 224.174  49
   5   8  10 1504.74 278.915  44
   5   8  10 1711.87 272.777  65
  -5  -8 -10 1390.49 232.267  63
   5   8  10 1788.38 251.342  54
   5   8  11 609.854 195.027  44
   5   8  11 339.545 144.644  65
  -5  -8 -11 479.208 157.773  63
  -5  -8 -11 81.4770 137.361  56
   5   8  12 884.505 188.180  44
   5   9   0 15608.7 595.406  51
  -5  -9   0 14747.9 567.725  58
   5   9   1 4724.77 389.800  51
   5   9   1 5167.97 353.343  49
  -5  -9  -1 4102.87 345.380  58
   5   9   2 96.1765 137.442  51
   5   9   2-23.2375 140.494  49
  -5  -9  -2 213.659 134.593  41
  -5  -9  -2-20.7280 123.892  63
   5   9   3 90.0638 142.559  51
   5   9   3-14.2742 143.605  49
  -5  -9  -3 4.04522 147.618  41
  -5  -9  -3-108.448 160.452  63
   5   9   4-9.50175 143.902  51
   5   9   4-60.5939 143.940  49
  -5  -9  -4 39.5283 146.702  41
  -5  -9  -4 87.1073 123.694  63
   5   9   4 158.881 137.654  54
   5   9   5-96.3016 126.836  51
   5   9   5 267.521 166.111  49
  -5  -9  -5 228.286 163.804  41
  -5  -9  -5-3.05076 151.792  63
   5   9   5 78.3994 155.106  54
   5   9   6 1022.71 264.057  49
  -5  -9  -6 1450.48 259.834  63
   5   9   6 977.159 252.460  54
   5   9   7 809.375 229.052  49
  -5  -9  -7 916.941 224.330  63
   5   9   7 678.103 220.211  54
   5   9   8 1230.25 252.294  49
  -5  -9  -8 1136.83 241.922  63
   5   9   8 1061.57 247.346  54
   5   9   9 2962.34 323.457  49
   5   9   9 1764.07 249.797  44
   5   9   9 2270.06 293.025  65
  -5  -9  -9 2147.95 297.376  63
   5   9   9 2269.81 297.111  54
   5   9  10 9060.04 528.319  44
   5   9  10 9890.77 541.713  65
  -5  -9 -10 9649.59 524.205  63
   5   9  11 11966.0 550.938  44
  -5  -9 -11 12808.8 531.215  63
   5  10   2 90.4499 98.8994  51
   5  10   3 2624.79 263.121  51
   5  10   3 2675.07 267.480  49
  -5 -10  -3 2522.77 267.029  41
   5  10   4 18944.9 674.525  51
   5  10   4 19855.6 734.582  49
  -5 -10  -4 19996.9 727.906  41
   5  10   5 5609.15 424.228  49
  -5 -10  -5 5620.60 401.524  41
  -5 -10  -5 6091.48 399.664  63
   5  10   6-14.0226 134.418  49
  -5 -10  -6-3.61252 124.057  63
   5  10   7 6125.07 444.743  49
  -5 -10  -7 6472.41 431.006  63
   5  10   8 8758.60 500.580  49
  -5 -10  -8 10568.4 537.061  63
   5  10   9 1343.30 196.242  49
  -5 -10  -9 1597.85 230.128  63
  -5 -10 -10 17028.2 595.615  63
  -6   7   3 1992.63 240.963  62
  -6   7   2 5636.88 369.711  62
  -6   6   4 410.853 167.045  62
  -6   6   3 1760.73 268.163  62
  -6   6   2-241.271 158.659  62
  -6   6   1 4964.34 410.339  62
  -6   6   0 6834.54 455.407  62
  -6   6  -1 797.073 172.304  62
  -6   6  -2 559.280 133.089  62
  -6   5   6 2026.67 222.583  55
  -6   5   5 85.0212 90.2051  55
  -6   5   4 2056.12 292.844  62
  -6   5   3 18680.1 803.607  62
  -6   5   2 20312.2 855.701  62
  -6   5   1 18564.5 817.545  62
  -6   5   0 1550.48 257.943  62
  -6   5  -1 1170.84 235.149  62
  -6   5  -2 4175.98 379.058  62
  -6   5  -3-112.861 142.501  62
  -6   5  -4 5600.92 348.535  62
  -6   4   6 7148.95 419.617  55
  -6   4   5 1454.87 228.944  55
  -6   4   4-227.938 221.704  62
  -6   4   4 35.4950 137.430  55
  -6   4   3 1049.57 245.068  62
  -6   4   3 1494.23 240.620  55
  -6   4   2 2783.70 367.167  62
  -6   4   1 3255.58 394.686  62
  -6   4   0 71.4269 175.135  62
  -6   4  -1-147.844 191.904  62
  -6   4  -2 330.143 179.098  62
  -6   4  -3 3376.23 351.813  62
  -6   4  -4 9249.18 524.511  62
  -6   4  -5 18795.0 661.525  62
  -6   3   6 182.525 129.126  55
  -6   3   5 526.635 172.010  55
  -6   3   4-42.7907 184.940  62
  -6   3   3 625.552 211.912  62
  -6   3   2 138.659 210.592  62
  -6   3   1 4797.36 477.084  62
  -6   3   0 6487.86 532.127  62
  -6   3  -1 243.857 175.646  62
  -6   3  -2 5958.84 517.176  62
  -6   3  -3 18108.8 820.975  62
  -6   3  -4 14787.8 709.303  62
  -6   3  -5 2884.80 314.219  62
  -6   3  -6 258.498 136.261  62
  -6   2   6 5102.34 362.816  55
  -6   2   5 848.530 207.310  55
  -6   2   4-4.89026 167.553  62
  -6   2   3 23055.1 919.061  62
  -6   2   2 7268.23 550.029  62
  -6   2   1 1597.27 312.965  62
  -6   2   0 12675.5 727.577  62
  -6   2   0 14292.1 739.456  59
  -6   2  -1-82.9591 190.722  62
  -6   2  -2 424.928 211.825  62
  -6   2  -3 1456.34 287.278  62
  -6   2  -4 1737.33 307.892  62
  -6   2  -5 5706.31 459.820  62
  -6   2  -6 252.036 138.724  62
   6  -2   7 829.095 187.463  46
  -6   2  -7 1071.40 191.192  62
  -6   1   6 614.931 140.574  55
  -6   1   5 3769.91 338.448  55
  -6   1   4 4037.34 373.836  58
  -6   1   3 1674.38 288.054  62
  -6   1   3 2014.50 271.289  58
  -6   1   2 94.9303 169.591  62
  -6   1   1 1697.41 289.855  62
  -6   1   1 1791.16 311.690  59
  -6   1   0 3773.05 414.287  62
  -6   1   0 3885.10 419.587  59
  -6   1  -1 9148.87 611.534  62
  -6   1  -1 7924.61 565.976  59
  -6   1  -2 7023.97 549.666  62
  -6   1  -2 7891.88 544.167  59
  -6   1  -3 23292.3 953.807  62
  -6   1  -4 15965.7 784.035  62
  -6   1  -5 1487.74 257.048  62
  -6   1  -6 9287.01 549.539  62
   6  -1   7 3555.44 376.787  46
  -6   1  -7 3928.78 342.514  62
   6  -1   8 9580.49 490.794  46
  -6   1  -8 9707.59 443.805  62
  -6   0   5-52.3612 117.629  58
  -6   0   5-162.639 147.507  55
  -6   0   4 1270.09 242.606  58
  -6   0   3 7661.48 507.074  58
  -6   0   2 5630.43 503.230  59
  -6   0   1 390.305 184.213  62
  -6   0   1 280.878 194.720  59
  -6   0   0 307.642 183.494  62
  -6   0   0 250.877 174.645  59
  -6   0  -1 60899.6 1500.31  62
  -6   0  -1 61175.9 1580.94  59
  -6   0  -2 601.189 195.755  62
  -6   0  -2 888.013 259.673  59
  -6   0  -3 880.395 245.894  62
  -6   0  -3 1269.81 263.762  59
  -6   0  -4 13143.1 701.474  62
  -6   0  -5 562.350 213.566  62
  -6   0  -6 3815.87 375.282  62
  -6   0  -6 4261.30 367.778  56
   6   0   7 2197.15 325.623  46
  -6   0  -7 2240.02 268.975  62
   6   0   8 13789.2 639.959  46
  -6   0  -8 12189.9 529.680  62
  -6  -1   5 214.004 134.501  58
  -6  -1   5 256.671 124.106  55
  -6  -1   4 1382.74 233.522  58
  -6  -1   3 4255.92 392.539  58
  -6  -1   2 1424.67 293.355  59
  -6  -1   2 1490.42 256.363  58
  -6  -1   1 199.542 160.507  59
  -6  -1   0 682.927 246.168  59
  -6  -1  -1 98.0859 197.713  59
  -6  -1  -2 42109.2 1320.62  59
  -6  -1  -3 1509.53 286.086  59
  -6  -1  -4 146.060 151.833  62
  -6  -1  -4 689.141 186.624  59
   6   1   5 1648.27 301.222  46
  -6  -1  -5 2193.79 306.230  62
  -6  -1  -5 1877.06 300.152  56
   6   1   6 4083.99 440.294  46
  -6  -1  -6 4450.49 389.187  62
  -6  -1  -6 4004.05 389.894  56
   6   1   7 15920.8 785.895  46
  -6  -1  -7 16058.8 674.319  62
  -6  -1  -7 15276.7 670.605  56
   6   1   8 15561.2 725.186  46
  -6  -1  -8 16016.7 615.775  62
  -6  -1  -8 16792.7 617.231  56
   6   1   9 448.620 146.147  46
  -6  -2   4 199.213 122.109  58
  -6  -2   3 338.119 155.261  58
  -6  -2   2 4781.09 392.012  58
  -6  -2   1 373.338 204.541  59
  -6  -2   0 2573.03 357.093  59
  -6  -2  -1 5422.84 486.956  63
  -6  -2  -1 5226.61 489.475  59
  -6  -2  -2 3056.67 363.246  63
  -6  -2  -2 2848.98 382.433  59
  -6  -2  -3 70303.2 1684.03  59
  -6  -2  -4 4135.56 426.760  59
   6   2   5 4001.31 420.429  46
  -6  -2  -5 4487.47 426.545  59
  -6  -2  -5 3558.65 396.220  56
   6   2   6 2729.58 371.236  46
  -6  -2  -6 3588.63 352.494  59
  -6  -2  -6 3441.22 377.310  56
   6   2   7 1990.38 323.831  46
  -6  -2  -7 1752.92 272.396  56
   6   2   8 376.638 192.135  46
  -6  -2  -8 88.4029 133.501  56
   6   2   9 173.268 147.681  46
  -6  -2  -9 320.445 123.721  56
  -6  -3   4 10056.8 458.040  58
  -6  -3   3 6838.67 432.676  58
  -6  -3   2 298.083 124.633  58
  -6  -3   1 3094.52 342.578  59
  -6  -3   1 3124.02 324.852  58
  -6  -3   0 869.168 243.093  59
  -6  -3  -1 25193.1 993.918  63
  -6  -3  -1 25825.0 1005.14  59
  -6  -3  -2 701.161 232.141  63
  -6  -3  -2 611.629 228.483  59
  -6  -3  -3 8013.51 563.783  63
  -6  -3  -3 6698.09 550.463  59
  -6  -3  -4 8678.90 560.938  63
  -6  -3  -4 8194.54 586.485  59
  -6  -3  -5 3232.86 391.175  56
   6   3   6 4616.17 439.926  46
   6   3   6 4743.93 413.121  65
  -6  -3  -6 5056.22 456.903  56
   6   3   7 7107.63 535.647  46
   6   3   7 7442.99 511.050  65
  -6  -3  -7 7258.02 508.153  56
   6   3   8 9368.46 583.671  46
   6   3   8 8286.17 513.919  65
  -6  -3  -8 8997.94 520.068  56
   6   3   9 85.7159 134.820  46
   6   3   9 313.925 132.108  65
  -6  -3  -9 227.832 122.293  56
  -6  -4   3 6980.33 376.918  58
   6   4  -2 315.933 117.384  51
  -6  -4   2 756.603 160.732  58
  -6  -4   1-102.232 163.559  59
  -6  -4   1 461.490 134.498  58
  -6  -4   0 717.284 186.724  59
  -6  -4  -1 11244.0 662.527  63
  -6  -4  -1 11643.0 647.505  59
   6   4   2 18085.3 775.118  49
  -6  -4  -2 17671.5 826.207  63
  -6  -4  -2 16456.6 790.387  59
   6   4   2 18921.7 855.553  54
  -6  -4  -3 1390.75 271.963  63
  -6  -4  -3 2403.04 345.905  59
   6   4   3 2074.26 338.932  54
  -6  -4  -4 164.699 159.839  63
  -6  -4  -4 209.840 193.110  59
  -6  -4  -5 350.770 166.744  63
   6   4   6 3973.79 377.673  65
  -6  -4  -6 4503.11 429.261  56
   6   4   7 9055.66 569.368  46
   6   4   7 10381.2 582.407  65
  -6  -4  -7 10061.0 589.411  56
   6   4   7 10476.4 652.700  54
   6   4   8 969.802 238.018  46
   6   4   8 1220.78 228.020  65
  -6  -4  -8 941.089 222.661  56
   6   4   8 1332.59 237.750  54
   6   4   9 421.866 166.896  46
   6   4   9 198.327 124.617  65
  -6  -4  -9 211.760 136.335  56
   6   5  -1 3197.93 309.481  51
  -6  -5   1 3305.10 281.532  58
   6   5   0 8672.16 539.590  51
  -6  -5   0 9404.85 482.980  59
  -6  -5  -1 10851.9 565.906  59
   6   5   2 2660.08 305.612  49
  -6  -5  -2 2581.01 334.213  63
  -6  -5  -2 3185.20 354.647  59
   6   5   2 3009.88 335.004  54
   6   5   3 230.176 143.489  49
  -6  -5  -3 608.499 187.917  63
  -6  -5  -3 217.151 165.148  59
   6   5   3 338.633 188.022  54
  -6  -5  -4 966.310 234.726  63
  -6  -5  -4 666.566 209.195  59
   6   5   4 622.920 201.937  54
  -6  -5  -5 1908.14 290.239  63
   6   5   5 1435.58 296.587  54
  -6  -5  -6 5693.92 435.150  63
   6   5   6 5770.59 506.999  54
   6   5   7 230.699 107.834  65
  -6  -5  -7 378.451 140.312  63
  -6  -5  -7 509.891 190.390  56
   6   5   7 431.909 178.630  54
   6   5   8 1883.31 252.669  65
  -6  -5  -8 1934.10 254.079  56
   6   5   8 1964.09 270.999  54
   6   5   9 5855.29 380.726  65
  -6  -5  -9 5947.88 379.274  56
   6   6   0 514.107 152.295  51
   6   6   1 2591.98 294.736  51
  -6  -6  -1 2477.73 237.880  59
   6   6   2 4032.32 397.142  51
  -6  -6  -2 4761.04 402.072  63
  -6  -6  -2 4563.45 348.661  59
  -6  -6  -3-30.0252 175.338  63
  -6  -6  -3 274.621 153.136  59
   6   6   3 53.6765 129.427  54
   6   6   4 5193.40 423.317  49
  -6  -6  -4 5330.88 440.230  63
  -6  -6  -4 5193.73 409.831  59
   6   6   4 5377.19 455.759  54
   6   6   5 16151.6 727.170  49
  -6  -6  -5 16622.1 725.127  63
  -6  -6  -5 15297.9 690.985  59
   6   6   5 15520.4 758.025  54
   6   6   6 20383.0 815.102  49
  -6  -6  -6 20757.8 780.572  63
   6   6   6 18789.9 830.814  54
  -6  -6  -7 155.801 126.070  63
   6   6   7 57.8831 130.108  54
   6   6   8 117.348 107.711  44
   6   6   8 234.075 123.809  65
  -6  -6  -8 484.872 127.930  63
   6   6   8 308.108 152.394  54
   6   6   9 568.185 112.144  49
   6   6   9 482.461 121.269  65
   6   7   1 2331.31 243.651  51
   6   7   2 59.4713 135.382  51
   6   7   3 3426.08 324.847  51
   6   7   3 3006.64 275.617  49
  -6  -7  -3 2792.42 309.932  63
  -6  -7  -3 3307.76 272.891  59
   6   7   3 3245.77 298.522  54
   6   7   4 1669.41 234.938  51
   6   7   4 1615.01 221.214  49
  -6  -7  -4 1688.51 254.554  63
  -6  -7  -4 1746.63 222.186  59
   6   7   4 1761.59 260.067  54
   6   7   5 3417.61 307.287  51
   6   7   5 3643.34 332.640  49
  -6  -7  -5 3365.59 327.507  63
  -6  -7  -5 3852.86 328.501  59
   6   7   5 3729.03 353.588  54
   6   7   6 249.277 133.992  49
  -6  -7  -6 146.053 137.158  63
  -6  -7  -6 169.316 130.588  59
   6   7   6 220.244 138.079  54
   6   7   7-106.765 165.037  49
  -6  -7  -7 5.76827 137.741  63
   6   7   7-110.839 154.074  54
   6   7   8 1077.32 201.602  49
   6   7   8 1158.05 191.836  54
  -6  -8  -4 2146.31 223.369  63
   6   8   5 2823.75 256.085  49
  -6  -8  -5 2266.53 238.608  63
   6   8   5 2001.80 235.355  54
   6   8   6 8149.50 427.665  49
  -6  -8  -6 8546.31 432.180  63
   6   8   6 8315.56 453.069  54
   0   0   0    0.00    0.00   0
;
_shelx_hkl_checksum     21101
_shelx_res_file
;
    shelx.res created by SHELXL-2014/7
TITL 1585
CELL  1.54180   5.6720  12.6288  13.4690   62.451   84.441   88.930
ZERR     2.00   0.0003   0.0007   0.0008    0.006    0.005    0.005
LATT   1
SFAC  C    H    N    S
UNIT  36 36 4 4
MERG   2
FMAP   2
PLAN   -1
SIZE     0.080   0.180   0.190
ACTA
BOND   $H
CONF
L.S.  24
TEMP  -173.00
DFIX  0.88 0.01 N1 H1n
WGHT    0.063000    0.217900
FVAR       7.89454
S1    4    0.705954    0.830911    0.552162    11.00000    0.03061    0.02489 =
         0.02420   -0.01611   -0.01188    0.00799
S2    4    0.611633    0.766336    0.368314    11.00000    0.02518    0.01961 =
         0.02077   -0.01252   -0.00790    0.00461
N1    3    0.382040    0.922161    0.410923    11.00000    0.02536    0.02175 =
         0.02255   -0.01414   -0.00818    0.00543
H1N   2    0.356039    0.970343    0.440608    11.00000   -1.20000
N2    3    0.265688    0.937439    0.319655    11.00000    0.02417    0.02195 =
         0.02043   -0.01009   -0.00616    0.00178
C1    1    0.558073    0.845810    0.444832    11.00000    0.02265    0.01830 =
         0.01833   -0.00940   -0.00243   -0.00045
C2    1    0.094814    1.010512    0.299025    11.00000    0.02188    0.02051 =
         0.02338   -0.01209   -0.00301    0.00053
AFIX  43
H2    2    0.055787    1.045474    0.347378    11.00000   -1.20000
AFIX   0
C3    1   -0.038547    1.040620    0.204734    11.00000    0.02470    0.02093 =
         0.02196   -0.00976   -0.00330    0.00021
AFIX  43
H3    2   -0.002037    1.004508    0.157162    11.00000   -1.20000
AFIX   0
C4    1   -0.213454    1.118625    0.182487    11.00000    0.02368    0.02301 =
         0.02216   -0.01135   -0.00219   -0.00183
AFIX  43
H4    2   -0.246537    1.150643    0.233609    11.00000   -1.20000
AFIX   0
C5    1   -0.359364    1.160115    0.088347    11.00000    0.02055    0.01900 =
         0.02099   -0.00617   -0.00245   -0.00140
C6    1   -0.330612    1.121102    0.006072    11.00000    0.02902    0.02191 =
         0.02642   -0.01084   -0.00592    0.00352
AFIX  43
H6    2   -0.207573    1.068112    0.008530    11.00000   -1.20000
AFIX   0
C7    1   -0.480013    1.159107   -0.078863    11.00000    0.03831    0.02458 =
         0.02268   -0.00994   -0.00671   -0.00042
AFIX  43
H7    2   -0.460045    1.131097   -0.133494    11.00000   -1.20000
AFIX   0
C8    1   -0.658894    1.237957   -0.084600    11.00000    0.02578    0.02934 =
         0.02281   -0.00406   -0.00781   -0.00154
AFIX  43
H8    2   -0.761548    1.263538   -0.142664    11.00000   -1.20000
AFIX   0
C9    1   -0.686300    1.278940   -0.004990    11.00000    0.02324    0.03219 =
         0.02711   -0.00887   -0.00344    0.00666
AFIX  43
H9    2   -0.807067    1.333514   -0.008951    11.00000   -1.20000
AFIX   0
C10   1   -0.538153    1.240589    0.080366    11.00000    0.02494    0.02983 =
         0.02281   -0.01169   -0.00113    0.00369
AFIX  43
H10   2   -0.558393    1.269453    0.134364    11.00000   -1.20000
AFIX   0
C11   1    0.849290    0.667931    0.436348    11.00000    0.02283    0.02079 =
         0.02223   -0.01193   -0.00701    0.00424
AFIX  23
H11A  2    0.991423    0.714876    0.431834    11.00000   -1.20000
H11B  2    0.798065    0.613916    0.516473    11.00000   -1.20000
AFIX   0
C12   1    0.900887    0.597603    0.371697    11.00000    0.02133    0.01722 =
         0.01782   -0.00802   -0.00571    0.00482
C13   1    1.104694    0.622460    0.297698    11.00000    0.01988    0.02634 =
         0.02557   -0.01329   -0.00404   -0.00089
AFIX  43
H13   2    1.216027    0.681658    0.290100    11.00000   -1.20000
AFIX   0
C14   1    1.147090    0.561307    0.234583    11.00000    0.02077    0.03373 =
         0.02470   -0.01503    0.00011    0.00259
AFIX  43
H14   2    1.287554    0.579348    0.184477    11.00000   -1.20000
AFIX   0
C15   1    0.988438    0.474739    0.243480    11.00000    0.02833    0.02269 =
         0.01905   -0.01120   -0.00577    0.00728
C16   1    0.784888    0.449354    0.318238    11.00000    0.03170    0.02332 =
         0.02975   -0.01507    0.00075   -0.00496
AFIX  43
H16   2    0.674018    0.389849    0.326105    11.00000   -1.20000
AFIX   0
C17   1    0.742460    0.509943    0.381203    11.00000    0.02761    0.02789 =
         0.02752   -0.01684    0.00637   -0.00498
AFIX  43
H17   2    0.602646    0.491301    0.431792    11.00000   -1.20000
AFIX   0
C18   1    1.033072    0.409153    0.174298    11.00000    0.04076    0.03389 =
         0.03140   -0.02218   -0.00375    0.00766
AFIX 137
H18A  2    1.166320    0.448087    0.116845    11.00000   -1.50000
H18B  2    0.890979    0.410660    0.137715    11.00000   -1.50000
H18C  2    1.070892    0.326135    0.223421    11.00000   -1.50000
AFIX   0
HKLF 4
REM  1585
REM R1 =  0.0355 for    2922 Fo > 4sig(Fo)  and  0.0404 for all    3272 data
REM    203 parameters refined using      1 restraints
END
WGHT      0.0586      0.2429
REM Highest difference peak  0.377,  deepest hole -0.207,  1-sigma level  0.054
Q1    1   0.6312  0.8361  0.4943  11.00000  0.05    0.38
;
_shelx_res_checksum     26316
data_global
_journal_date_recd_electronic     2017-03-10
_journal_date_accepted     2017-03-13
_journal_name_full     'Acta Crystallographica, Section E'
_journal_year     2017
_journal_volume     73
_journal_issue      4
_journal_page_first     543
_journal_page_last     549
_journal_paper_category     GO
_journal_paper_doi     10.1107/S2056989017003991
_journal_coeditor_code     HB7666
loop_
    _publ_contact_author_name
    _publ_contact_author_address
    _publ_contact_author_email
    'Edward R.T. Tiekink'
;
Research Centre for Crystalline Materials,
School of Science and Technology,
Sunway University,
No.5 Jalan Universiti,
47500 Bandar Sunway,
Selangor Darul Ehsan, Malaysia
;
 edwardt@sunway.edu.my
_publ_contact_author_fax     ' +60 3 7491 8633 '
_publ_contact_author_phone     ' +60 3 7491 7173 '
_publ_section_title
;
A cinnamaldehyde Schiff base of <i>S</i>-(4-methylbenzyl) dithiocarbazate:
crystal structure, Hirshfeld surface analysis and computational study
;
_publ_section_title_footnote     .
loop_
    _publ_author_name
    _publ_author_footnote
    _publ_author_address
    ' Enis Nadia Md Yusof ' .
;
Department of Chemistry, Faculty of Science, Universiti Putra Malaysia, 43400
 UPM Serdang, Selangor Darul Ehsan,, Malaysia
;
    ' Mohamed I. M. Tahir ' .
;
Department of Chemistry, Faculty of Science, Universiti Putra Malaysia, 43400
 UPM Serdang, Selangor Darul Ehsan,, Malaysia
;
    ' Thahira B. S. A. Ravoof '
;
Additional correspondence author, e-mail: thahira@upm.edu.my.
;
;
Department of Chemistry, Faculty of Science, Universiti Putra Malaysia, 43400
 UPM Serdang, Selangor Darul Ehsan, Malaysia
;
    'Sang Loon Tan' .
;
Research Centre for Crystalline Materials,
School of Science and Technology,
Sunway University, 47500 Bandar Sunway,
Selangor Darul Ehsan, Malaysia
;
    'Tiekink, Edward R. T.' .
;
Research Centre for Crystalline Materials,
School of Science and Technology,
Sunway University, 47500 Bandar Sunway,
Selangor Darul Ehsan, Malaysia
;
_publ_section_synopsis
;
The title dithiocarbazate ester has approximate mirror symmetry with the
putative plane bisecting the --CH~2~(tolyl-4) residue. The configuration
about each double bond in the N---N\\db C---C\\db C chain is <i>E</i>; the
chain has an all <i>trans</i> conformation. In the crystal, N---H...S and
C---H...\p interactions link the molecules into a three-dimensional network.
;
