# Supplementary material for: A cinnamaldehyde Schiff base of S-(4-methyl­benz­yl) di­thio­carbazate: crystal structure, Hirshfeld surface analysis and computational study
Source: Acta Crystallogr E Crystallogr Commun. 2017 Mar 21;73(Pt 4):543–9. doi: 10.1107/S2056989017003991 (PMC5382618; doi:10.1107/S2056989017003991)
Supplement: Supplementary file 2 [file e-73-00543-Isup2.hkl]

data_I                                                                          
_shelx_title ' 1585'                                                            
_shelx_refln_list_code          4                                               
_shelx_F_calc_maximum      122.59                                               
_exptl_crystal_F_000       344.00                                               
_reflns_d_resolution_high  0.8139                                               
                                                                                
loop_                                                                           
 _space_group_symop_operation_xyz                                               
 'x, y, z'                                                                      
 '-x, -y, -z'                                                                   
                                                                                
_cell_length_a     5.6720                                                       
_cell_length_b    12.6288                                                       
_cell_length_c    13.4690                                                       
_cell_angle_alpha  62.451                                                       
_cell_angle_beta   84.441                                                       
_cell_angle_gamma  88.930                                                       
                                                                                
_shelx_F_squared_multiplier     1.000                                           
                                                                                
loop_                                                                           
 _refln_index_h                                                                 
 _refln_index_k                                                                 
 _refln_index_l                                                                 
 _refln_F_squared_calc                                                          
 _refln_F_squared_meas                                                          
 _refln_F_squared_sigma                                                         
 _refln_observed_status                                                         
   1   0   0        250.30        271.32         2.64 o                         
   2   0   0        331.79        328.01         3.82 o                         
   3   0   0        786.43        851.66         8.70 o                         
   4   0   0         62.05         63.88         3.65 o                         
   5   0   0         11.54         14.04         1.72 o                         
   6   0   0          2.33          4.47         2.03 o                         
  -6   1   0         66.55         61.44         4.73 o                         
  -5   1   0         15.93         23.83         5.08 o                         
  -4   1   0         37.38         29.41         2.37 o                         
  -3   1   0        976.69       1106.63        10.55 o                         
  -2   1   0       1344.17       1427.92        10.41 o                         
  -1   1   0        282.38        296.84         3.94 o                         
   0   1   0        398.50        416.25         3.61 o                         
   1   1   0       8224.74       8426.94        18.77 o                         
   2   1   0        780.85        827.37         8.29 o                         
   3   1   0         31.78         37.23         2.38 o                         
   4   1   0         18.51         14.45         2.27 o                         
   5   1   0          8.56          6.27         1.37 o                         
   6   1   0         14.16         10.96         3.95 o                         
  -6   2   0        213.57        216.91        12.97 o                         
  -5   2   0          8.68          8.28         1.70 o                         
  -4   2   0        282.99        282.33         6.74 o                         
  -3   2   0        222.42        191.11         4.82 o                         
  -2   2   0          1.37          2.83         0.76 o                         
  -1   2   0       4243.27       4507.34        30.59 o                         
   0   2   0         77.83         89.21         2.49 o                         
   1   2   0       8151.62       8737.61        28.08 o                         
   2   2   0         20.48         19.36         1.18 o                         
   3   2   0         27.86         29.42         1.92 o                         
   4   2   0        184.74        176.23         6.06 o                         
   5   2   0          5.46          5.10         1.37 o                         
   6   2   0         35.94         41.28         5.73 o                         
  -6   3   0        102.46        104.10         8.54 o                         
  -5   3   0         38.22         33.45         2.64 o                         
  -4   3   0         62.37         61.05         5.27 o                         
  -3   3   0        586.68        644.80        12.41 o                         
  -2   3   0       3370.18       3607.91        19.54 o                         
  -1   3   0        360.92        380.27         3.65 o                         
   0   3   0       2476.41       2760.67        24.99 o                         
   1   3   0      15028.05      15793.96        48.47 o                         
   2   3   0        404.25        424.84         4.70 o                         
   3   3   0         27.44         29.59         1.79 o                         
   4   3   0        220.72        200.41         6.50 o                         
   5   3   0         57.53         52.16         2.91 o                         
   6   3   0         16.24         13.95         3.90 o                         
  -6   4   0          2.60          1.15         2.81 o                         
  -5   4   0          5.38          6.22         1.81 o                         
  -4   4   0        290.16        275.94         6.93 o                         
  -3   4   0        167.12        166.69         4.36 o                         
  -2   4   0       1583.25       1777.87        14.84 o                         
  -1   4   0       1008.64       1046.01         7.71 o                         
   0   4   0          5.34          4.89         0.76 o                         
   1   4   0        162.66        163.48         6.07 o                         
   2   4   0        250.95        274.65         5.18 o                         
   3   4   0        126.50        125.13         4.05 o                         
   4   4   0         68.40         68.94         5.01 o                         
   5   4   0        412.49        397.65         9.95 o                         
   6   4   0         13.11         11.51         3.00 o                         
  -6   5   0         24.09         24.88         4.14 o                         
  -5   5   0        257.27        227.75        12.61 o                         
  -4   5   0        220.51        221.20         6.65 o                         
  -3   5   0        594.19        609.54         9.47 o                         
  -2   5   0         48.38         49.26         2.49 o                         
  -1   5   0          1.03          1.94         0.68 o                         
   0   5   0        331.29        339.89         4.12 o                         
   1   5   0        132.43        136.04         3.53 o                         
   2   5   0       1200.45       1325.01        14.29 o                         
   3   5   0        285.12        257.00         7.15 o                         
   4   5   0         62.46         65.95         3.60 o                         
   5   5   0          0.20          0.81         1.54 o                         
   6   5   0        138.63        145.90         5.88 o                         
  -6   6   0        111.29        109.66         7.31 o                         
  -5   6   0        456.00        456.13        27.59 o                         
  -4   6   0         96.14         85.65         4.66 o                         
  -3   6   0         12.05         12.56         2.23 o                         
  -2   6   0        221.27        226.06         7.16 o                         
  -1   6   0        401.30        415.07         7.40 o                         
   0   6   0         13.38         13.40         1.52 o                         
   1   6   0         50.99         64.80         4.24 o                         
   2   6   0          3.25          3.93         1.45 o                         
   3   6   0         41.29         45.19         3.51 o                         
   4   6   0        404.86        388.19         8.43 o                         
   5   6   0         48.11         54.00         4.59 o                         
   6   6   0         14.04          8.25         2.44 o                         
  -5   7   0        170.32        166.34         8.26 o                         
  -4   7   0        182.36        176.34         9.96 o                         
  -3   7   0        577.22        527.93        10.21 o                         
  -2   7   0         30.35         31.96         3.14 o                         
  -1   7   0        106.22         96.89         4.08 o                         
   0   7   0         27.16         29.85         2.42 o                         
   1   7   0         11.70          9.47         2.18 o                         
   2   7   0         74.02         68.59         4.15 o                         
   3   7   0        130.11        116.14         6.90 o                         
   4   7   0          0.16         -1.83         1.83 o                         
   5   7   0         70.50         64.80         4.75 o                         
  -5   8   0        131.14        128.13         9.77 o                         
  -4   8   0          4.74          7.40         2.44 o                         
  -3   8   0         82.39         85.46         3.62 o                         
  -2   8   0        300.25        278.87         7.56 o                         
  -1   8   0          0.13          1.58         1.44 o                         
   0   8   0         48.35         50.47         4.36 o                         
   1   8   0        164.91        155.37         7.55 o                         
   2   8   0         12.39          8.55         1.99 o                         
   3   8   0        113.83        104.95         4.18 o                         
   4   8   0        236.02        257.30         7.99 o                         
   5   8   0         12.97         11.71         2.22 o                         
  -5   9   0        204.64        215.86        10.47 o                         
  -4   9   0        601.83        621.20        15.50 o                         
  -3   9   0         42.23         34.15         3.29 o                         
  -2   9   0         97.17         83.38         3.55 o                         
  -1   9   0         35.57         37.67         4.25 o                         
   0   9   0         76.24         65.80         4.25 o                         
   1   9   0         20.03         18.51         3.11 o                         
   2   9   0        293.07        287.81         6.18 o                         
   3   9   0        218.18        219.02         6.56 o                         
   4   9   0         33.66         32.79         3.39 o                         
   5   9   0        205.45        243.40         6.91 o                         
  -4  10   0         83.28         74.93         7.27 o                         
  -3  10   0        432.97        414.32        17.69 o                         
  -2  10   0          1.78          2.68         2.36 o                         
  -1  10   0        203.35        182.14         6.33 o                         
   0  10   0        333.99        336.07         6.66 o                         
   1  10   0        232.70        222.15         5.52 o                         
   2  10   0         13.12         13.23         2.46 o                         
   3  10   0        406.46        407.80         8.98 o                         
   4  10   0         33.43         31.45         4.73 o                         
  -4  11   0         17.13         23.98         3.61 o                         
  -3  11   0          6.03          8.50         3.56 o                         
  -2  11   0          6.98          5.38         2.01 o                         
  -1  11   0         12.57          9.45         2.03 o                         
   0  11   0         89.38         92.21         3.93 o                         
   1  11   0        113.03        109.42         4.69 o                         
   2  11   0        168.81        159.16         6.32 o                         
   3  11   0          0.50          0.85         1.04 o                         
   4  11   0         12.03         19.75         2.74 o                         
  -3  12   0         27.23         29.65         4.43 o                         
  -2  12   0          6.27          5.87         1.84 o                         
  -1  12   0        278.77        278.16         7.95 o                         
   0  12   0        277.61        277.07         6.77 o                         
   1  12   0         19.45         21.45         3.60 o                         
   2  12   0         26.39         27.55         2.74 o                         
   3  12   0        105.67        125.07         3.83 o                         
  -2  13   0         40.16         36.57         2.39 o                         
  -1  13   0         19.09         15.71         2.41 o                         
   0  13   0        250.51        258.85         6.32 o                         
   1  13   0        803.98        895.75        20.18 o                         
   2  13   0          3.72          3.87         1.21 o                         
  -1 -13   1        227.55        252.60         9.01 o                         
   0 -13   1         38.92         37.93         2.87 o                         
   1 -13   1         14.27         16.71         2.05 o                         
  -2 -12   1         79.50         82.38         4.43 o                         
  -1 -12   1         30.15         29.66         2.51 o                         
   0 -12   1          2.07          3.68         1.47 o                         
   1 -12   1          8.25          8.92         2.58 o                         
   2 -12   1          0.08         -1.95         1.95 o                         
   3 -12   1         12.08         11.84         3.15 o                         
  -3 -11   1         16.71         18.33         2.38 o                         
  -2 -11   1         37.10         36.18         3.03 o                         
  -1 -11   1          7.65          7.43         1.57 o                         
   0 -11   1         72.90         68.37         4.33 o                         
   1 -11   1         29.66         26.73         2.94 o                         
   2 -11   1         21.59         17.63         3.03 o                         
   3 -11   1        124.00        119.21         9.23 o                         
  -4 -10   1          6.31          2.90         1.10 o                         
  -3 -10   1        112.85        117.52         4.32 o                         
  -2 -10   1         50.05         49.79         3.78 o                         
  -1 -10   1         53.86         49.76         3.00 o                         
   0 -10   1          0.03          2.14         1.80 o                         
   1 -10   1          1.32          1.10         1.23 o                         
   2 -10   1          0.14          2.26         3.06 o                         
   3 -10   1        430.50        429.85        21.73 o                         
   4 -10   1        120.27        122.01         8.70 o                         
  -4  -9   1        136.95        141.09         6.14 o                         
  -3  -9   1        109.67        101.80         4.39 o                         
  -2  -9   1         61.03         56.40         4.61 o                         
  -1  -9   1          7.68         11.32         1.48 o                         
   0  -9   1         88.44         91.58         3.86 o                         
   1  -9   1        194.12        175.06         6.04 o                         
   2  -9   1        125.88        118.59         4.20 o                         
   3  -9   1         22.99         19.23         4.78 o                         
   4  -9   1        195.45        184.07        12.15 o                         
  -5  -8   1          6.19          6.34         1.32 o                         
  -4  -8   1          5.57          5.66         1.62 o                         
  -3  -8   1        304.45        282.88         6.69 o                         
  -2  -8   1          9.91          8.65         1.97 o                         
  -1  -8   1        191.99        181.91        14.16 o                         
   0  -8   1        497.41        499.44        10.80 o                         
   1  -8   1          7.11          8.39         1.94 o                         
   2  -8   1        450.42        402.20         9.24 o                         
   3  -8   1        173.48        169.58         4.89 o                         
   4  -8   1         70.76         72.40         8.38 o                         
  -5  -7   1         23.70         26.36         3.09 o                         
  -4  -7   1         29.20         29.80         4.40 o                         
  -3  -7   1        398.18        381.70         7.65 o                         
  -2  -7   1          7.88         11.04         2.69 o                         
  -1  -7   1         50.37         60.57         8.97 o                         
   0  -7   1       1161.00       1253.87        12.33 o                         
   1  -7   1        337.01        296.95         6.44 o                         
   2  -7   1         54.17         52.88         3.88 o                         
   3  -7   1        321.52        289.72         7.81 o                         
   4  -7   1        650.12        622.01        11.46 o                         
   5  -7   1         48.45         42.16         3.91 o                         
  -5  -6   1          9.60         12.64         2.52 o                         
  -4  -6   1         27.43         28.63         2.92 o                         
  -3  -6   1         17.71         17.19         2.88 o                         
  -2  -6   1        330.05        312.00        10.14 o                         
  -1  -6   1          7.34          4.04         1.24 o                         
   0  -6   1        831.53        886.84        11.36 o                         
   1  -6   1         16.79         10.56         1.27 o                         
   2  -6   1        742.38        703.50         9.16 o                         
   3  -6   1        163.83        171.14         5.55 o                         
   4  -6   1        201.26        185.43         4.98 o                         
   5  -6   1        172.26        174.47        14.20 o                         
   6  -6   1         18.51         12.79         2.76 o                         
  -6  -5   1         49.84         52.27         3.34 o                         
  -5  -5   1         33.80         33.63         4.19 o                         
  -4  -5   1        117.46        111.17         4.62 o                         
  -3  -5   1        198.87        188.64         5.42 o                         
  -2  -5   1       3404.18       3533.11        31.31 o                         
  -1  -5   1          1.23          4.94         1.14 o                         
   0  -5   1        607.81        597.31         5.76 o                         
   1  -5   1       2505.83       2668.95        24.87 o                         
   2  -5   1          3.81          2.65         1.11 o                         
   3  -5   1        513.13        457.06         8.54 o                         
   4  -5   1        354.04        344.82         7.44 o                         
   5  -5   1          3.59          4.63         2.12 o                         
   6  -5   1         14.59         18.79         3.77 o                         
  -6  -4   1          2.01          3.62         4.52 o                         
  -5  -4   1        120.78        113.75         6.21 o                         
  -4  -4   1        288.38        269.23        14.98 o                         
  -3  -4   1        224.60        215.68         7.81 o                         
  -2  -4   1       3104.90       3430.71        61.08 o                         
  -1  -4   1       1141.09       1143.34        11.31 o                         
   0  -4   1         51.14         48.13         1.80 o                         
   1  -4   1       2274.50       2417.02        16.75 o                         
   2  -4   1       1015.66       1083.75         8.42 o                         
   3  -4   1         49.25         45.33         2.56 o                         
   4  -4   1         73.17         61.96         3.45 o                         
   5  -4   1        133.41        125.19         7.07 o                         
   6  -4   1          2.48         -2.37         3.08 o                         
  -6  -3   1         46.51         49.90         3.78 o                         
  -5  -3   1        214.04        209.09         5.60 o                         
  -4  -3   1        199.09        184.34         7.96 o                         
  -3  -3   1        588.85        590.51         9.89 o                         
  -2  -3   1          7.72         10.11         1.14 o                         
  -1  -3   1        331.36        392.62         5.39 o                         
   0  -3   1        576.59        604.03         6.15 o                         
   1  -3   1        902.14       1006.52        11.10 o                         
   2  -3   1        327.20        302.43         5.44 o                         
   3  -3   1       1096.52       1128.14        19.63 o                         
   4  -3   1         47.08         53.20         3.18 o                         
   5  -3   1         61.59         65.71         3.70 o                         
   6  -3   1          0.03          3.91         2.82 o                         
  -6  -2   1          4.73          5.99         3.28 o                         
  -5  -2   1         60.87         59.30         3.13 o                         
  -4  -2   1         28.92         21.93         2.37 o                         
  -3  -2   1         50.85         57.12         2.39 o                         
  -2  -2   1       1919.73       2005.49        15.27 o                         
  -1  -2   1       6365.63       6836.35        44.65 o                         
   0  -2   1          2.14          3.40         0.84 o                         
   1  -2   1        270.62        274.02         4.91 o                         
   2  -2   1        906.08       1051.21        14.63 o                         
   3  -2   1        162.93        197.74         4.92 o                         
   4  -2   1        408.17        414.18         9.71 o                         
   5  -2   1         28.51         27.24         3.38 o                         
   6  -2   1          1.02         -1.33         3.06 o                         
  -6  -1   1          1.75          3.20         2.58 o                         
  -5  -1   1          0.20          2.52         1.10 o                         
  -4  -1   1        461.76        463.88         9.70 o                         
  -3  -1   1        160.07        160.67         4.43 o                         
  -2  -1   1        643.28        680.27         5.43 o                         
  -1  -1   1       5603.06       5885.07        19.09 o                         
   0  -1   1        326.08        342.35         4.00 o                         
   1  -1   1        573.94        607.47        12.70 o                         
   2  -1   1        268.69        269.19         4.07 o                         
   3  -1   1         30.24         34.78         1.74 o                         
   4  -1   1        171.01        167.93         4.56 o                         
   5  -1   1         26.70         25.50         1.89 o                         
   6  -1   1        134.09        136.92         9.82 o                         
  -6   0   1          6.58          5.41         2.15 o                         
  -5   0   1          0.56          0.56         1.01 o                         
  -4   0   1        266.65        275.85         9.12 o                         
  -3   0   1         32.68         21.19         1.48 o                         
  -2   0   1       1474.92       1585.63        15.46 o                         
  -1   0   1        210.15        223.55         3.29 o                         
   0   0   1       1417.96       1405.92         9.68 o                         
   1   0   1         56.21         57.40         1.45 o                         
   2   0   1          0.95          2.98         0.56 o                         
   3   0   1          6.45          5.84         1.02 o                         
   4   0   1          0.25          0.06         1.02 o                         
   5   0   1         10.57          7.11         1.67 o                         
   6   0   1        907.21        979.23        17.46 o                         
  -6   1   1         22.48         27.95         3.41 o                         
  -5   1   1        129.89        116.63         4.15 o                         
  -4   1   1        225.62        223.77         7.18 o                         
  -3   1   1        724.08        796.76         8.33 o                         
  -2   1   1         73.31         70.26         1.71 o                         
  -1   1   1        607.09        636.89         8.19 o                         
   0   1   1        850.07        855.85        13.49 o                         
   1   1   1        112.58        123.68         1.80 o                         
   2   1   1          3.80          7.86         0.82 o                         
   3   1   1          6.48          5.60         1.01 o                         
   4   1   1        434.40        431.36        14.87 o                         
   5   1   1          3.03          4.92         1.32 o                         
   6   1   1          0.45          1.57         3.17 o                         
  -6   2   1         25.02         25.63         5.02 o                         
  -5   2   1          0.02         -0.30         1.95 o                         
  -4   2   1         96.01         69.18         3.42 o                         
  -3   2   1       1197.72       1221.77        10.89 o                         
  -2   2   1        889.74        980.09         6.73 o                         
  -1   2   1        663.27        708.97         6.61 o                         
   0   2   1        840.59        878.79         8.40 o                         
   1   2   1         10.10         14.34         0.71 o                         
   2   2   1         31.23         25.89         1.57 o                         
   3   2   1        129.88        131.42         4.57 o                         
   4   2   1        157.02        139.72         5.24 o                         
   5   2   1        859.40        841.63        12.26 o                         
   6   2   1         83.61         85.47         5.54 o                         
  -6   3   1         65.80         76.97         7.65 o                         
  -5   3   1        369.16        359.26        10.71 o                         
  -4   3   1          5.41          3.09         1.28 o                         
  -3   3   1        104.58         84.67         3.35 o                         
  -2   3   1       1088.77       1152.17         8.58 o                         
  -1   3   1          3.18          3.70         0.83 o                         
   0   3   1         76.41         70.19         2.69 o                         
   1   3   1        901.73        957.12        10.33 o                         
   2   3   1        190.60        211.91         2.89 o                         
   3   3   1        119.76        113.79         3.15 o                         
   4   3   1        329.56        308.40         7.82 o                         
   5   3   1        405.14        384.35         8.38 o                         
   6   3   1        395.28        409.29        11.34 o                         
  -6   4   1         55.21         52.24         6.33 o                         
  -5   4   1        103.21        101.57         5.31 o                         
  -4   4   1        468.98        448.28        13.98 o                         
  -3   4   1          5.51          1.09         0.72 o                         
  -2   4   1       1102.85       1209.83        11.01 o                         
  -1   4   1        595.41        620.39         7.73 o                         
   0   4   1        139.41        150.90         2.34 o                         
   1   4   1        342.07        343.38         5.56 o                         
   2   4   1          7.58          5.00         0.84 o                         
   3   4   1        133.61        127.56         4.02 o                         
   4   4   1         95.86         79.02         5.19 o                         
   5   4   1        152.39        138.28         5.06 o                         
   6   4   1        175.96        183.74         7.43 o                         
  -6   5   1        289.24        297.86        13.12 o                         
  -5   5   1        247.81        238.64        10.39 o                         
  -4   5   1          5.68          9.82         1.89 o                         
  -3   5   1        145.36        136.83         4.04 o                         
  -2   5   1        188.41        240.51         4.80 o                         
  -1   5   1        488.98        518.81         5.08 o                         
   0   5   1         10.24         10.80         0.87 o                         
   1   5   1       3802.41       4283.16        26.60 o                         
   2   5   1        207.28        260.37         5.30 o                         
   3   5   1        341.83        304.50         7.64 o                         
   4   5   1        244.27        223.36         8.38 o                         
   5   5   1         13.96         11.34         1.81 o                         
   6   5   1        164.86        174.12         9.08 o                         
  -6   6   1         80.83         79.65         6.58 o                         
  -5   6   1        354.01        332.22        11.89 o                         
  -4   6   1        219.19        202.57         6.70 o                         
  -3   6   1         12.40         11.88         2.23 o                         
  -2   6   1          0.96          3.13         1.24 o                         
  -1   6   1         24.54         27.66         1.80 o                         
   0   6   1          3.41          5.86         1.04 o                         
   1   6   1        180.58        155.69         4.84 o                         
   2   6   1        157.14        163.07         6.92 o                         
   3   6   1          9.46          7.36         1.85 o                         
   4   6   1        295.89        280.96         5.95 o                         
   5   6   1        381.20        385.69         8.07 o                         
   6   6   1         33.66         40.50         2.97 o                         
  -5   7   1          1.30          3.26         2.12 o                         
  -4   7   1         33.01         39.60         4.60 o                         
  -3   7   1         36.59         36.87         2.52 o                         
  -2   7   1         15.50         13.78         1.87 o                         
  -1   7   1        498.12        568.08         7.95 o                         
   0   7   1          9.42         11.99         1.41 o                         
   1   7   1          8.07          9.64         1.65 o                         
   2   7   1         94.82        119.09         5.24 o                         
   3   7   1        379.12        360.39         9.51 o                         
   4   7   1         52.68         50.87         5.19 o                         
   5   7   1         69.50         67.26         3.47 o                         
   6   7   1         34.66         37.41         3.91 o                         
  -5   8   1        177.00        183.99        12.39 o                         
  -4   8   1         99.14         92.48         9.47 o                         
  -3   8   1          0.41          0.18         2.31 o                         
  -2   8   1         94.85         93.91         4.46 o                         
  -1   8   1        553.41        586.68         8.81 o                         
   0   8   1          4.03          1.89         1.16 o                         
   1   8   1        525.30        516.07        10.43 o                         
   2   8   1        625.35        634.75        21.45 o                         
   3   8   1        150.27        151.66         3.89 o                         
   4   8   1        212.10        217.66         7.59 o                         
   5   8   1         22.52         26.17         2.10 o                         
  -5   9   1         94.53         97.04         7.93 o                         
  -4   9   1         90.14         89.75         9.46 o                         
  -3   9   1         29.93         30.16         2.53 o                         
  -2   9   1         47.20         47.56         3.59 o                         
  -1   9   1        708.85        724.77        13.84 o                         
   0   9   1         21.64         17.91         2.50 o                         
   1   9   1         70.22         68.44         5.30 o                         
   2   9   1        872.81        834.05        12.30 o                         
   3   9   1         49.54         52.49         3.03 o                         
   4   9   1          0.23          0.90         1.95 o                         
   5   9   1         62.43         75.35         4.14 o                         
  -4  10   1          0.22          6.23         8.06 o                         
  -3  10   1         53.16         43.97         4.49 o                         
  -2  10   1         74.75         64.53         3.22 o                         
  -1  10   1         89.92         84.66         3.86 o                         
   0  10   1         38.00         26.86         2.06 o                         
   1  10   1         83.33         78.07         2.91 o                         
   2  10   1          1.33         -1.35         1.35 o                         
   3  10   1        109.51        105.13         4.59 o                         
   4  10   1         99.76        106.38         4.85 o                         
  -4  11   1          8.42          8.09         2.83 o                         
  -3  11   1         44.98         43.45         5.76 o                         
  -2  11   1         83.82         73.10         5.78 o                         
  -1  11   1        200.14        190.45         7.33 o                         
   0  11   1        107.73        111.83         4.30 o                         
   1  11   1        313.06        309.71         7.01 o                         
   2  11   1         71.64         72.70         3.85 o                         
   3  11   1        190.20        179.11         5.31 o                         
   4  11   1         51.58         53.45         2.80 o                         
  -3  12   1         35.24         38.72         3.37 o                         
  -2  12   1        127.50        123.66         6.70 o                         
  -1  12   1        233.34        229.09         7.61 o                         
   0  12   1        729.26        756.67        13.66 o                         
   1  12   1          8.16          6.54         1.35 o                         
   2  12   1        218.93        224.81         6.93 o                         
   3  12   1         73.45         79.95         3.27 o                         
  -2  13   1        116.12        114.56         5.32 o                         
  -1  13   1        116.72        114.09         4.77 o                         
   0  13   1        227.90        238.28         5.91 o                         
   1  13   1        135.09        130.14         6.06 o                         
   2  13   1         80.29         82.10         3.53 o                         
  -1  14   1          4.32          4.63         1.88 o                         
   0  14   1         49.03         48.94         3.89 o                         
  -2 -12   2          6.35          3.63         1.78 o                         
  -1 -12   2          1.27         -0.72         1.39 o                         
   0 -12   2         17.49         19.82         2.60 o                         
   1 -12   2         39.25         41.71         3.48 o                         
   2 -12   2         67.36         68.98         2.77 o                         
  -3 -11   2         29.30         37.93         2.65 o                         
  -2 -11   2          1.78          2.10         1.33 o                         
  -1 -11   2          3.94          4.35         1.71 o                         
   0 -11   2          1.63          3.49         1.80 o                         
   1 -11   2         51.42         48.26         3.75 o                         
   2 -11   2        163.84        167.72         7.88 o                         
   3 -11   2        405.66        420.43        20.99 o                         
  -3 -10   2         35.79         33.80         2.49 o                         
  -2 -10   2         18.72         19.45         2.02 o                         
  -1 -10   2         54.72         54.13         3.41 o                         
   0 -10   2         37.77         30.96         3.09 o                         
   1 -10   2        113.48        113.15         8.80 o                         
   2 -10   2          0.37          0.30         1.89 o                         
   3 -10   2        170.46        186.27        12.10 o                         
   4 -10   2        536.72        584.76        11.96 o                         
  -4  -9   2          0.08         -1.40         1.40 o                         
  -3  -9   2          0.25          1.37         1.06 o                         
  -2  -9   2         18.25         16.03         2.01 o                         
  -1  -9   2        141.48        131.12         4.16 o                         
   0  -9   2         52.72         53.53         3.00 o                         
   1  -9   2        227.34        208.97         5.84 o                         
   2  -9   2        491.38        484.27         9.09 o                         
   3  -9   2          1.17         -1.83         2.66 o                         
   4  -9   2         36.04         43.31         5.83 o                         
  -5  -8   2          2.71         -0.72         1.64 o                         
  -4  -8   2          0.85          2.55         1.32 o                         
  -3  -8   2         16.81         12.82         1.65 o                         
  -2  -8   2         10.32          7.61         1.51 o                         
  -1  -8   2        141.67        124.64         7.00 o                         
   0  -8   2        185.67        173.14         8.40 o                         
   1  -8   2         72.65         66.68         5.35 o                         
   2  -8   2        195.33        171.47         4.85 o                         
   3  -8   2        123.30        114.52         4.39 o                         
   4  -8   2         93.27         99.41         9.54 o                         
   5  -8   2          0.39         -2.20         2.20 o                         
  -5  -7   2         10.58         11.52         1.73 o                         
  -4  -7   2          3.17          3.25         2.11 o                         
  -3  -7   2        161.49        142.22         5.36 o                         
  -2  -7   2         42.86         35.53         9.80 o                         
  -1  -7   2        334.60        329.83        17.66 o                         
   0  -7   2        225.95        218.22         5.40 o                         
   1  -7   2        280.48        241.61         5.98 o                         
   2  -7   2        210.05        205.24         6.47 o                         
   3  -7   2         14.70         14.97         1.63 o                         
   4  -7   2        252.90        238.86        15.09 o                         
   5  -7   2         45.76         46.50         5.76 o                         
  -5  -6   2          1.54          4.33         2.69 o                         
  -4  -6   2        160.19        158.51         6.41 o                         
  -3  -6   2        127.35        118.70         4.33 o                         
  -2  -6   2         19.03         15.52         2.87 o                         
  -1  -6   2        180.73        161.03         4.91 o                         
   0  -6   2       1000.23       1038.18        15.73 o                         
   1  -6   2          0.16          1.62         0.99 o                         
   2  -6   2        316.64        299.00         7.06 o                         
   3  -6   2        182.60        169.16         5.69 o                         
   4  -6   2        131.50        111.48         6.77 o                         
   5  -6   2          7.75          1.23         2.05 o                         
   6  -6   2          9.74          8.97         2.14 o                         
  -5  -5   2         15.90         12.76         2.60 o                         
  -4  -5   2         24.95         25.14         2.33 o                         
  -3  -5   2        367.01        357.50         9.10 o                         
  -2  -5   2         31.15         29.47         2.62 o                         
  -1  -5   2        444.64        488.31         9.65 o                         
   0  -5   2        238.64        221.10         4.43 o                         
   1  -5   2        863.94        924.83         9.49 o                         
   2  -5   2         48.94         49.41         2.54 o                         
   3  -5   2          7.89          3.00         1.31 o                         
   4  -5   2        404.15        403.06        12.01 o                         
   5  -5   2          4.84          3.65         1.45 o                         
   6  -5   2         60.71         67.00         6.08 o                         
  -6  -4   2          7.74          8.84         3.54 o                         
  -5  -4   2         33.18         35.34         4.08 o                         
  -4  -4   2          5.31          6.01         1.28 o                         
  -3  -4   2         80.46         71.99         5.02 o                         
  -2  -4   2       1881.05       1923.90        17.65 o                         
  -1  -4   2        861.28        889.71         9.37 o                         
   0  -4   2          0.09          1.75         0.76 o                         
   1  -4   2       1300.35       1329.11        16.18 o                         
   2  -4   2         50.11         46.19         2.86 o                         
   3  -4   2         12.97         15.45         1.60 o                         
   4  -4   2        221.36        221.87         5.77 o                         
   5  -4   2         17.49         20.84         3.28 o                         
   6  -4   2          1.56          5.30         2.87 o                         
  -6  -3   2          3.43          4.78         2.00 o                         
  -5  -3   2         58.44         51.76         4.61 o                         
  -4  -3   2        323.80        322.59         8.74 o                         
  -3  -3   2        131.35        129.20        12.49 o                         
  -2  -3   2        779.68        835.87        10.97 o                         
  -1  -3   2       1169.15       1252.04         9.67 o                         
   0  -3   2        285.37        289.29         5.43 o                         
   1  -3   2       1942.41       2142.98        14.41 o                         
   2  -3   2        206.19        189.33         3.70 o                         
   3  -3   2          0.84          2.44         0.93 o                         
   4  -3   2        130.03        128.15         4.87 o                         
   5  -3   2        262.41        255.33         7.68 o                         
   6  -3   2         95.94         95.61         8.30 o                         
  -6  -2   2         66.86         76.71         6.29 o                         
  -5  -2   2         77.04         73.04         3.89 o                         
  -4  -2   2          7.40          6.63         1.91 o                         
  -3  -2   2        340.63        310.28         6.74 o                         
  -2  -2   2        186.78        166.67         3.98 o                         
  -1  -2   2       1031.33       1074.34         7.37 o                         
   0  -2   2       4731.53       5070.38        26.71 o                         
   1  -2   2       1970.74       2170.86        13.54 o                         
   2  -2   2        999.95       1194.25        10.90 o                         
   3  -2   2        130.95        124.48         3.50 o                         
   4  -2   2        304.81        308.28         6.32 o                         
   5  -2   2       1360.80       1419.07        19.33 o                         
   6  -2   2          6.76          6.82         3.40 o                         
  -6  -1   2         25.83         23.47         3.10 o                         
  -5  -1   2         68.17         63.90         4.18 o                         
  -4  -1   2        998.55       1022.73        14.75 o                         
  -3  -1   2        423.74        423.66         7.08 o                         
  -2  -1   2        179.81        173.25         3.03 o                         
  -1  -1   2      11925.90      12464.92        38.40 o                         
   0  -1   2       7112.71       7208.82        41.13 o                         
   1  -1   2       6489.98       6927.39       132.59 o                         
   2  -1   2        732.03        838.14         9.43 o                         
   3  -1   2        102.04         99.65         3.01 o                         
   4  -1   2         45.95         44.74         2.88 o                         
   5  -1   2        509.83        495.87         7.04 o                         
   6  -1   2        117.83        120.14         6.96 o                         
  -6   0   2         85.13         90.34         8.07 o                         
  -5   0   2         52.81         49.31         2.85 o                         
  -4   0   2        599.16        632.44        11.50 o                         
  -3   0   2       1193.45       1244.99        18.19 o                         
  -2   0   2        318.07        301.22         4.47 o                         
  -1   0   2       6816.73       6680.44        65.73 o                         
   0   0   2         79.79         78.11         1.68 o                         
   1   0   2       4945.80       5053.68        30.12 o                         
   2   0   2        482.89        552.95         7.78 o                         
   3   0   2        105.12        107.35         2.67 o                         
   4   0   2        418.88        411.31         7.99 o                         
   5   0   2        243.72        247.29         5.77 o                         
   6   0   2         14.96         11.75         2.51 o                         
  -6   1   2          0.22          1.52         2.72 o                         
  -5   1   2        279.05        261.04         6.20 o                         
  -4   1   2        135.47        121.10         5.16 o                         
  -3   1   2         15.93         25.26         1.63 o                         
  -2   1   2        397.89        388.50         4.73 o                         
  -1   1   2        230.12        217.70         2.83 o                         
   0   1   2        334.83        359.08         3.03 o                         
   1   1   2        183.66        187.87         2.77 o                         
   2   1   2        291.99        296.11         3.82 o                         
   3   1   2        156.50        140.59         3.12 o                         
   4   1   2        517.56        494.61         8.39 o                         
   5   1   2        313.98        293.84         7.10 o                         
   6   1   2        640.63        675.64        21.19 o                         
  -6   2   2        113.27        116.62         8.83 o                         
  -5   2   2         19.77         19.36         2.01 o                         
  -4   2   2        166.57        160.65         6.16 o                         
  -3   2   2       2995.18       3343.91        30.29 o                         
  -2   2   2        303.73        318.75         4.52 o                         
  -1   2   2         26.35         34.53         1.11 o                         
   0   2   2       6003.87       6316.48        22.73 o                         
   1   2   2        335.13        316.70         4.51 o                         
   2   2   2         32.52         41.69         1.78 o                         
   3   2   2        915.77        928.69        14.77 o                         
   4   2   2        419.27        391.33         7.37 o                         
   5   2   2        499.79        478.95         9.22 o                         
   6   2   2         43.83         47.52         4.23 o                         
  -6   3   2          4.01          2.22         3.38 o                         
  -5   3   2        371.09        367.22        11.87 o                         
  -4   3   2         37.67         30.79         2.90 o                         
  -3   3   2       1052.98       1160.85        11.97 o                         
  -2   3   2        988.33       1090.53        13.53 o                         
  -1   3   2         55.34         50.58         1.60 o                         
   0   3   2       2754.26       3030.95        29.40 o                         
   1   3   2        378.75        427.87         5.06 o                         
   2   3   2        162.76        189.18         3.27 o                         
   3   3   2         13.80         17.08         1.40 o                         
   4   3   2         95.19         84.07         4.21 o                         
   5   3   2        840.41        811.82        12.05 o                         
   6   3   2         15.69         10.53         2.61 o                         
  -6   4   2         46.61         44.66         5.89 o                         
  -5   4   2         27.91         27.46         3.19 o                         
  -4   4   2        350.54        319.33        13.40 o                         
  -3   4   2         24.62         27.96         1.73 o                         
  -2   4   2         24.13         29.81         1.99 o                         
  -1   4   2        226.13        266.07         3.11 o                         
   0   4   2       1588.06       1705.13        15.55 o                         
   1   4   2         38.01         44.98         2.11 o                         
   2   4   2       1419.93       1522.07        15.01 o                         
   3   4   2         93.03         70.47         3.99 o                         
   4   4   2         11.02         12.94         1.96 o                         
   5   4   2         35.08         32.02         3.79 o                         
   6   4   2        261.11        285.43         6.67 o                         
  -6   5   2        302.69        325.91        13.73 o                         
  -5   5   2          1.43          6.19         2.91 o                         
  -4   5   2          8.41          7.20         2.63 o                         
  -3   5   2          1.43          1.93         1.13 o                         
  -2   5   2        401.21        473.37         6.56 o                         
  -1   5   2        212.90        261.00         4.29 o                         
   0   5   2       1495.65       1601.06        21.01 o                         
   1   5   2        225.52        203.08         4.76 o                         
   2   5   2         48.12         54.03         2.48 o                         
   3   5   2        578.65        595.66        12.31 o                         
   4   5   2        249.19        225.11         7.33 o                         
   5   5   2          6.44          8.10         2.39 o                         
   6   5   2         43.47         45.91         2.66 o                         
  -6   6   2          1.20         -2.55         2.55 o                         
  -5   6   2         39.70         39.44         4.38 o                         
  -4   6   2         92.60         97.44         3.72 o                         
  -3   6   2        137.47        135.38         4.35 o                         
  -2   6   2        247.23        267.92         4.85 o                         
  -1   6   2        280.21        274.15         4.02 o                         
   0   6   2         14.15         15.07         1.31 o                         
   1   6   2         96.31         91.08         3.70 o                         
   2   6   2        553.07        515.84         9.47 o                         
   3   6   2         39.39         35.65         2.87 o                         
   4   6   2         66.13         64.26         3.26 o                         
   5   6   2         85.02         86.42         4.14 o                         
   6   6   2         66.35         71.87         3.52 o                         
  -6   7   2         80.72         90.44         5.93 o                         
  -5   7   2          0.63          1.64         1.93 o                         
  -4   7   2         80.61         72.80         4.21 o                         
  -3   7   2         66.80         72.82         3.87 o                         
  -2   7   2         28.87         35.39         2.02 o                         
  -1   7   2         89.22         96.14         3.43 o                         
   0   7   2       1260.20       1324.35        11.28 o                         
   1   7   2        718.45        748.53        11.20 o                         
   2   7   2         12.09         14.07         2.07 o                         
   3   7   2        308.48        282.13        10.31 o                         
   4   7   2         18.43         15.36         1.88 o                         
   5   7   2        101.81         99.30         4.22 o                         
   6   7   2          0.41          0.95         2.17 o                         
  -5   8   2         85.91         80.84         8.73 o                         
  -4   8   2         57.58         47.46         5.40 o                         
  -3   8   2          0.16          5.04         1.42 o                         
  -2   8   2       1722.44       1742.68        27.83 o                         
  -1   8   2          1.30          3.78         1.23 o                         
   0   8   2        143.32        146.58         3.84 o                         
   1   8   2       1499.13       1489.72        21.29 o                         
   2   8   2        631.07        632.86        16.61 o                         
   3   8   2          1.27          1.45         0.96 o                         
   4   8   2         54.57         56.14         3.10 o                         
   5   8   2          3.37          1.80         1.12 o                         
  -5   9   2          0.50         -0.98         3.12 o                         
  -4   9   2          1.12         -1.82         4.09 o                         
  -3   9   2         14.87         15.94         1.82 o                         
  -2   9   2         10.52          6.28         1.66 o                         
  -1   9   2       1128.67       1105.07        23.57 o                         
   0   9   2        403.50        414.74         8.59 o                         
   1   9   2          0.21          1.87         1.64 o                         
   2   9   2        406.05        380.27         8.63 o                         
   3   9   2         69.89         68.37         3.10 o                         
   4   9   2          0.32         -0.34         1.67 o                         
   5   9   2          1.05          1.05         1.07 o                         
  -5  10   2          0.47          1.16         2.35 o                         
  -4  10   2          0.01          7.68         3.57 o                         
  -3  10   2         30.19         47.91         7.31 o                         
  -2  10   2         65.68         64.55         3.18 o                         
  -1  10   2          2.77          1.33         1.42 o                         
   0  10   2        350.64        333.07        11.15 o                         
   1  10   2        361.95        356.55         6.38 o                         
   2  10   2        166.47        150.14         4.55 o                         
   3  10   2          4.82          3.44         1.38 o                         
   4  10   2          1.57          0.45         1.78 o                         
   5  10   2          2.95          1.45         1.59 o                         
  -4  11   2         58.89         56.70         6.30 o                         
  -3  11   2          6.45         11.28         3.74 o                         
  -2  11   2        212.66        212.55         7.81 o                         
  -1  11   2       1014.63        978.42        11.53 o                         
   0  11   2         28.39         25.36         2.19 o                         
   1  11   2        154.28        141.05         4.48 o                         
   2  11   2         67.76         66.48         3.31 o                         
   3  11   2        281.77        275.64         6.17 o                         
   4  11   2          1.16          0.16         1.17 o                         
  -3  12   2        103.95        122.36         6.37 o                         
  -2  12   2          7.08          7.57         2.16 o                         
  -1  12   2         46.94         46.03         3.15 o                         
   0  12   2       1269.94       1293.13        15.55 o                         
   1  12   2         50.58         53.86         4.94 o                         
   2  12   2         76.25         73.04         3.63 o                         
   3  12   2          0.29         -1.15         1.15 o                         
  -3  13   2         30.98         44.64         4.32 o                         
  -2  13   2        196.01        218.66         7.62 o                         
  -1  13   2         10.14          9.15         1.91 o                         
   0  13   2          0.23         -1.64         1.78 o                         
   1  13   2         58.44         56.86         3.10 o                         
   2  13   2         63.70         59.56         2.87 o                         
   3  13   2          0.01         -1.78         1.78 o                         
  -1  14   2        262.93        269.04         7.27 o                         
   0  14   2          0.42          1.34         0.85 o                         
   1  14   2         57.52         52.32         3.07 o                         
   0 -12   3         48.73         48.47         3.25 o                         
   1 -12   3         13.47         18.15         1.98 o                         
  -2 -11   3         12.39         13.01         2.55 o                         
  -1 -11   3         35.35         34.01         2.51 o                         
   0 -11   3         53.59         54.20         4.24 o                         
   1 -11   3          2.25          1.16         2.06 o                         
   2 -11   3        371.51        398.37         7.06 o                         
   3 -11   3        252.85        281.46         7.49 o                         
  -3 -10   3         27.77         25.96         1.94 o                         
  -2 -10   3         25.03         27.93         2.12 o                         
  -1 -10   3          9.31          6.84         1.47 o                         
   0 -10   3        105.47         93.68         4.70 o                         
   1 -10   3        199.87        190.30         5.84 o                         
   2 -10   3        167.19        167.83         9.97 o                         
   3 -10   3         41.27         46.90         4.26 o                         
   4 -10   3         60.71         57.76         5.05 o                         
  -4  -9   3         70.47         66.05         4.76 o                         
  -3  -9   3          0.01          0.45         2.05 o                         
  -2  -9   3         91.66         89.50         4.03 o                         
  -1  -9   3        390.10        392.72         7.66 o                         
   0  -9   3          0.40          3.15         1.61 o                         
   1  -9   3         51.13         45.47         3.09 o                         
   2  -9   3         52.66         49.78         3.56 o                         
   3  -9   3         49.26         50.09         3.73 o                         
   4  -9   3          2.46         -0.09         2.35 o                         
  -4  -8   3        503.23        525.49        12.84 o                         
  -3  -8   3        282.20        280.40         8.03 o                         
  -2  -8   3         65.37         60.36         3.40 o                         
  -1  -8   3        154.66        146.11         4.05 o                         
   0  -8   3        640.52        604.46         9.06 o                         
   1  -8   3          0.84          1.29         1.40 o                         
   2  -8   3         76.76         64.55         2.83 o                         
   3  -8   3        587.15        588.49        15.15 o                         
   4  -8   3         23.62         21.07         4.65 o                         
   5  -8   3          4.51          7.11         2.44 o                         
  -5  -7   3          9.53         11.94         1.80 o                         
  -4  -7   3        134.59        122.80         5.11 o                         
  -3  -7   3          1.01          2.25         1.34 o                         
  -2  -7   3        521.36        493.09        10.25 o                         
  -1  -7   3        193.47        170.99         8.15 o                         
   0  -7   3         21.89         24.37         2.68 o                         
   1  -7   3        536.20        515.52         9.77 o                         
   2  -7   3          1.81          3.19         1.17 o                         
   3  -7   3        498.86        453.25         6.77 o                         
   4  -7   3         49.82         53.05         7.28 o                         
   5  -7   3         70.13         77.75         7.17 o                         
  -5  -6   3          7.35          8.40         1.98 o                         
  -4  -6   3        520.97        537.47        13.51 o                         
  -3  -6   3        582.52        542.94        11.00 o                         
  -2  -6   3         42.02         35.75         4.90 o                         
  -1  -6   3        545.28        497.18         8.90 o                         
   0  -6   3        481.62        482.64         8.69 o                         
   1  -6   3         52.11         50.34         2.49 o                         
   2  -6   3         72.96         62.86         3.18 o                         
   3  -6   3         14.07         14.04         1.40 o                         
   4  -6   3         10.24         10.38         2.68 o                         
   5  -6   3          9.51         13.10         3.55 o                         
  -5  -5   3         76.50         86.02         5.26 o                         
  -4  -5   3         63.67         60.56         4.03 o                         
  -3  -5   3       4153.41       4112.38        86.54 o                         
  -2  -5   3        830.15        818.92        12.93 o                         
  -1  -5   3         57.27         62.87         5.52 o                         
   0  -5   3        517.00        534.17         7.39 o                         
   1  -5   3        333.05        330.58         6.03 o                         
   2  -5   3         48.54         43.08         2.83 o                         
   3  -5   3        128.56        121.41         5.99 o                         
   4  -5   3          0.31          4.06         3.58 o                         
   5  -5   3         45.67         41.74         4.22 o                         
   6  -5   3          0.58         -1.81         2.29 o                         
  -6  -4   3         95.11        112.00         6.05 o                         
  -5  -4   3         84.16         72.89         5.15 o                         
  -4  -4   3          9.22         12.55         2.31 o                         
  -3  -4   3         54.88         44.81         4.15 o                         
  -2  -4   3        353.46        322.24         7.80 o                         
  -1  -4   3        903.95        889.73        10.89 o                         
   0  -4   3         59.94         70.88         2.83 o                         
   1  -4   3          5.65          3.48         1.29 o                         
   2  -4   3         88.14         92.78         3.33 o                         
   3  -4   3        192.22        187.49         5.72 o                         
   4  -4   3        235.53        224.54         5.93 o                         
   5  -4   3        227.95        228.92         9.60 o                         
   6  -4   3         43.19         54.17         5.64 o                         
  -6  -3   3         94.96        109.73         6.94 o                         
  -5  -3   3        126.53        123.28         6.61 o                         
  -4  -3   3        222.40        211.24         6.30 o                         
  -3  -3   3        206.24        199.22         6.47 o                         
  -2  -3   3       2487.24       2591.74        17.38 o                         
  -1  -3   3         70.00         73.24         3.70 o                         
   0  -3   3        171.57        176.76         3.17 o                         
   1  -3   3        128.75        142.75         3.75 o                         
   2  -3   3        252.40        285.52         5.22 o                         
   3  -3   3         78.00         73.54         2.81 o                         
   4  -3   3          4.07          2.35         1.71 o                         
   5  -3   3         16.95         18.65         4.14 o                         
   6  -3   3        256.64        290.55        13.17 o                         
  -6  -2   3          8.13          5.43         2.49 o                         
  -5  -2   3        593.68        583.79        14.70 o                         
  -4  -2   3        408.43        375.28         9.54 o                         
  -3  -2   3         70.50         63.77         3.19 o                         
  -2  -2   3       4175.73       4445.11        25.91 o                         
  -1  -2   3        960.63       1004.61        12.25 o                         
   0  -2   3          0.20          2.14         0.94 o                         
   1  -2   3         93.10         89.55         2.29 o                         
   2  -2   3          7.58          5.24         1.01 o                         
   3  -2   3         13.63         19.67         1.47 o                         
   4  -2   3         93.89         86.55         4.57 o                         
   5  -2   3        132.09        132.60         7.12 o                         
   6  -2   3         23.66         23.37         4.61 o                         
  -6  -1   3         70.60         68.29         6.30 o                         
  -5  -1   3         75.61         74.95         5.63 o                         
  -4  -1   3        200.43        193.36         9.08 o                         
  -3  -1   3         30.95         21.91         1.98 o                         
  -2  -1   3         28.54         39.05         1.82 o                         
  -1  -1   3       1047.12       1056.05         7.48 o                         
   0  -1   3        617.77        678.64         6.40 o                         
   1  -1   3        489.38        576.39        12.06 o                         
   2  -1   3        656.63        726.13         6.10 o                         
   3  -1   3        412.60        433.54         6.14 o                         
   4  -1   3         12.95         11.66         1.51 o                         
   5  -1   3        344.78        340.77         7.56 o                         
   6  -1   3        336.62        373.72        15.30 o                         
  -6   0   3        108.13        122.93         8.14 o                         
  -5   0   3        124.31        116.96         4.28 o                         
  -4   0   3        120.39        117.89         5.27 o                         
  -3   0   3        211.28        214.36         5.26 o                         
  -2   0   3        569.78        617.93         5.51 o                         
  -1   0   3       1540.13       1667.10        15.40 o                         
   0   0   3        911.66        971.91        15.28 o                         
   1   0   3          9.32         12.45         0.86 o                         
   2   0   3          7.25          9.41         0.98 o                         
   3   0   3        675.50        701.10         8.47 o                         
   4   0   3        578.95        578.82         9.07 o                         
   5   0   3        203.32        199.28         5.37 o                         
   6   0   3         15.99         17.60         3.12 o                         
  -6   1   3         27.78         30.01         3.17 o                         
  -5   1   3         51.80         47.49         2.78 o                         
  -4   1   3        354.34        355.69         8.81 o                         
  -3   1   3        233.25        252.67         4.12 o                         
  -2   1   3        335.54        397.87         3.83 o                         
  -1   1   3        330.90        323.41         4.22 o                         
   0   1   3        211.30        181.80         3.15 o                         
   1   1   3       1160.36       1223.89        10.51 o                         
   2   1   3        968.59        982.61        10.68 o                         
   3   1   3        155.50        148.47         4.17 o                         
   4   1   3        164.34        148.15         5.72 o                         
   5   1   3        430.32        412.31        11.22 o                         
   6   1   3         31.03         24.22         4.59 o                         
  -6   2   3        340.20        369.92        14.75 o                         
  -5   2   3        113.34        116.02         4.77 o                         
  -4   2   3         35.28         30.22         2.39 o                         
  -3   2   3          2.67          7.74         0.97 o                         
  -2   2   3          4.62          4.66         0.90 o                         
  -1   2   3        107.00        105.47         1.57 o                         
   0   2   3          1.26          3.57         0.68 o                         
   1   2   3         10.68         19.01         1.32 o                         
   2   2   3          0.48          0.83         0.64 o                         
   3   2   3       2944.29       3104.28        36.33 o                         
   4   2   3        437.06        421.08         9.46 o                         
   5   2   3         22.77         18.47         1.80 o                         
   6   2   3       1090.45       1128.00        27.02 o                         
  -6   3   3          7.27         10.04         3.40 o                         
  -5   3   3        155.60        145.42         5.98 o                         
  -4   3   3         14.42         12.28         1.71 o                         
  -3   3   3          1.62          2.10         0.96 o                         
  -2   3   3        197.53        224.25         3.84 o                         
  -1   3   3       1584.40       1699.45        12.39 o                         
   0   3   3        430.62        445.48         5.94 o                         
   1   3   3       2194.99       2436.44        16.02 o                         
   2   3   3         11.90          7.45         1.01 o                         
   3   3   3        131.56        136.24         3.63 o                         
   4   3   3        621.92        621.47        10.11 o                         
   5   3   3        176.03        167.18         4.91 o                         
   6   3   3        111.73        118.72        10.55 o                         
  -6   4   3         20.07         21.09         3.57 o                         
  -5   4   3         83.89         73.86         4.95 o                         
  -4   4   3         14.88         14.49         2.92 o                         
  -3   4   3        184.58        186.99         6.28 o                         
  -2   4   3         13.87         14.83         1.58 o                         
  -1   4   3        611.80        659.75         5.53 o                         
   0   4   3       3469.69       3785.99        12.74 o                         
   1   4   3         47.62         48.75         2.69 o                         
   2   4   3       2525.16       2830.17        14.67 o                         
   3   4   3         67.53         49.64         2.54 o                         
   4   4   3        106.85         99.09         6.56 o                         
   5   4   3         31.68         26.62         2.32 o                         
   6   4   3         24.68         31.52         4.24 o                         
  -6   5   3        291.16        299.72        12.89 o                         
  -5   5   3         63.02         57.11         5.34 o                         
  -4   5   3         90.47         84.66         6.19 o                         
  -3   5   3        394.91        412.74        11.97 o                         
  -2   5   3        355.95        358.76         5.72 o                         
  -1   5   3        328.81        355.47         4.34 o                         
   0   5   3        450.09        485.39         5.54 o                         
   1   5   3        141.24        127.47         3.76 o                         
   2   5   3        236.30        272.95         4.14 o                         
   3   5   3        622.36        676.81        10.80 o                         
   4   5   3       1015.26        943.87        14.73 o                         
   5   5   3         48.63         50.00         3.58 o                         
   6   5   3          4.92          5.47         1.35 o                         
  -6   6   3         19.55         28.25         4.30 o                         
  -5   6   3          0.15          0.15         1.92 o                         
  -4   6   3         17.86         20.34         2.02 o                         
  -3   6   3          0.70          0.58         1.12 o                         
  -2   6   3         15.75         16.62         1.54 o                         
  -1   6   3        654.59        642.68         6.73 o                         
   0   6   3        677.13        744.08         7.91 o                         
   1   6   3         64.13         77.91         2.93 o                         
   2   6   3        537.22        488.99         6.72 o                         
   3   6   3        107.50        101.76         5.77 o                         
   4   6   3        281.65        269.17         5.77 o                         
   5   6   3         34.12         38.03         4.15 o                         
   6   6   3          0.47          1.64         1.38 o                         
  -6   7   3         40.80         31.97         3.87 o                         
  -5   7   3          1.65          1.28         1.96 o                         
  -4   7   3        245.35        216.65         6.50 o                         
  -3   7   3        663.03        644.02        11.09 o                         
  -2   7   3        878.82        880.42        10.48 o                         
  -1   7   3        115.54        106.16         3.86 o                         
   0   7   3        912.27        892.55         9.11 o                         
   1   7   3       1011.80       1097.82        11.55 o                         
   2   7   3        269.67        279.35         6.38 o                         
   3   7   3        207.46        232.41        10.18 o                         
   4   7   3          0.18         -0.88         0.88 o                         
   5   7   3         31.33         29.11         2.76 o                         
   6   7   3         46.61         50.84         2.11 o                         
  -5   8   3        126.97         89.60         9.20 o                         
  -4   8   3        153.95        154.70         5.97 o                         
  -3   8   3        126.98        116.46         5.08 o                         
  -2   8   3       2429.77       2492.60        24.87 o                         
  -1   8   3        331.78        330.68         8.65 o                         
   0   8   3         11.07          8.18         1.21 o                         
   1   8   3        511.66        503.91         8.61 o                         
   2   8   3         29.51         19.07         2.06 o                         
   3   8   3          6.34          6.26         2.05 o                         
   4   8   3          0.10          1.51         1.12 o                         
   5   8   3         61.35         59.90         2.93 o                         
  -5   9   3        232.73        224.42        12.92 o                         
  -4   9   3         26.77         31.11         6.28 o                         
  -3   9   3        303.02        280.67         6.46 o                         
  -2   9   3         18.45         20.53         2.70 o                         
  -1   9   3        269.37        260.08         8.34 o                         
   0   9   3        522.59        502.33        10.29 o                         
   1   9   3          3.08          3.49         1.48 o                         
   2   9   3          5.91          5.30         1.43 o                         
   3   9   3        183.76        160.18         4.38 o                         
   4   9   3         11.90          8.15         1.40 o                         
   5   9   3          0.19         -0.07         1.19 o                         
  -5  10   3        363.86        380.62        14.14 o                         
  -4  10   3        212.23        185.69        12.90 o                         
  -3  10   3        243.70        228.29        14.93 o                         
  -2  10   3        490.07        468.32         9.24 o                         
  -1  10   3        255.57        256.04         8.63 o                         
   0  10   3        218.29        206.62         9.27 o                         
   1  10   3        157.01        142.66         7.53 o                         
   2  10   3         11.10         11.29         1.35 o                         
   3  10   3          2.76          1.66         1.49 o                         
   4  10   3          6.05          3.80         1.70 o                         
   5  10   3         41.03         41.86         2.46 o                         
  -4  11   3        319.33        378.36        16.35 o                         
  -3  11   3         37.08         37.79         6.71 o                         
  -2  11   3        120.22        118.58         5.60 o                         
  -1  11   3       1792.47       1802.26        23.31 o                         
   0  11   3          0.32          4.28         1.24 o                         
   1  11   3          9.52          7.88         1.43 o                         
   2  11   3         25.74         25.96         2.52 o                         
   3  11   3         72.47         66.77         3.25 o                         
   4  11   3         75.27         72.46         3.22 o                         
  -4  12   3         70.37         71.29         6.10 o                         
  -3  12   3        412.00        436.19        18.00 o                         
  -2  12   3         23.52         19.37         3.46 o                         
  -1  12   3         13.88         15.99         2.15 o                         
   0  12   3        385.36        381.53         8.66 o                         
   1  12   3         56.82         52.16         3.39 o                         
   2  12   3          0.49          0.64         1.18 o                         
   3  12   3          6.53          9.86         1.38 o                         
   4  12   3          4.78          5.65         1.87 o                         
  -3  13   3         93.15         87.22         3.71 o                         
  -2  13   3        233.73        254.79        13.00 o                         
  -1  13   3         64.90         72.59         3.57 o                         
   0  13   3        179.19        171.30         5.50 o                         
   1  13   3         72.23         69.54         3.56 o                         
   2  13   3          4.03          3.17         1.21 o                         
   3  13   3          0.14         -0.73         0.73 o                         
  -2  14   3         27.88         22.90         3.55 o                         
  -1  14   3        148.06        148.84         5.07 o                         
   0  14   3          6.91          5.70         1.16 o                         
   1  14   3          9.66         11.86         1.59 o                         
   2  14   3         49.88         51.70         3.21 o                         
  -1 -11   4         74.18         77.53         3.00 o                         
   0 -11   4        138.20        151.90         4.48 o                         
   1 -11   4          1.01          1.52         1.29 o                         
   2 -11   4         62.79         65.40         5.02 o                         
  -2 -10   4        208.78        231.26        12.28 o                         
  -1 -10   4         67.66         71.11         3.17 o                         
   0 -10   4         80.82         82.31         4.20 o                         
   1 -10   4        519.61        539.12         8.90 o                         
   2 -10   4         84.06         90.51         3.26 o                         
   3 -10   4          0.04         -0.33         1.63 o                         
  -3  -9   4         41.23         39.45         3.35 o                         
  -2  -9   4        107.68        116.75         4.89 o                         
  -1  -9   4        271.65        275.69         6.86 o                         
   0  -9   4         19.99         15.67         2.59 o                         
   1  -9   4         41.95         39.47         2.88 o                         
   2  -9   4        125.74        125.85         4.34 o                         
   3  -9   4         46.17         46.03         4.50 o                         
   4  -9   4          0.01         -1.30         1.30 o                         
  -4  -8   4         22.08         17.02         1.64 o                         
  -3  -8   4          2.85          6.66         1.63 o                         
  -2  -8   4        348.26        363.02        14.44 o                         
  -1  -8   4          0.14         -0.62         1.49 o                         
   0  -8   4        357.19        338.69         8.22 o                         
   1  -8   4         18.80         20.36         1.96 o                         
   2  -8   4        141.33        147.58         6.17 o                         
   3  -8   4          0.04          0.94         1.44 o                         
   4  -8   4         15.10         16.25         2.26 o                         
  -4  -7   4        351.57        360.54         6.73 o                         
  -3  -7   4          4.95          4.43         1.45 o                         
  -2  -7   4          2.52          0.89         1.38 o                         
  -1  -7   4        443.97        415.99         6.15 o                         
   0  -7   4        225.67        238.70         7.73 o                         
   1  -7   4        214.37        199.05         4.73 o                         
   2  -7   4        179.04        170.28         4.98 o                         
   3  -7   4          1.17          7.64         1.63 o                         
   4  -7   4        116.62        114.61         6.90 o                         
   5  -7   4         61.85         59.91         5.90 o                         
  -5  -6   4          6.69          8.93         1.82 o                         
  -4  -6   4        156.44        167.01         6.19 o                         
  -3  -6   4        529.23        515.99        13.81 o                         
  -2  -6   4         56.95         54.92         2.97 o                         
  -1  -6   4         57.18         49.48         3.10 o                         
   0  -6   4         40.94         37.42         2.74 o                         
   1  -6   4         79.02         69.27         3.73 o                         
   2  -6   4         35.21         31.13         2.39 o                         
   3  -6   4        467.22        456.64         9.42 o                         
   4  -6   4          8.54          5.22         3.56 o                         
   5  -6   4        117.74        116.67        12.19 o                         
  -5  -5   4         63.24         74.79         6.41 o                         
  -4  -5   4         34.85         30.65         3.56 o                         
  -3  -5   4         44.37         39.56         2.57 o                         
  -2  -5   4        305.02        292.42         8.39 o                         
  -1  -5   4          1.28          2.22         2.33 o                         
   0  -5   4         15.26         14.83         2.14 o                         
   1  -5   4          2.13          2.63         1.41 o                         
   2  -5   4         81.67         75.60         3.38 o                         
   3  -5   4       1370.36       1352.61        16.10 o                         
   4  -5   4        416.61        415.39        12.91 o                         
   5  -5   4         96.18         96.21         6.04 o                         
   6  -5   4         78.91         89.87         5.59 o                         
  -5  -4   4         23.52         22.51         4.25 o                         
  -4  -4   4        143.96        143.00         5.99 o                         
  -3  -4   4         23.77         20.94         3.08 o                         
  -2  -4   4         26.05         22.76         2.42 o                         
  -1  -4   4         40.72         41.08         2.54 o                         
   0  -4   4         33.50         35.88         2.22 o                         
   1  -4   4        686.33        765.05        11.49 o                         
   2  -4   4         72.10         69.83         3.13 o                         
   3  -4   4        161.65        164.69         5.61 o                         
   4  -4   4         48.49         49.62         3.09 o                         
   5  -4   4        484.41        458.22        20.13 o                         
   6  -4   4        141.50        148.40         8.42 o                         
  -6  -3   4        124.61        161.36         7.35 o                         
  -5  -3   4          0.57         -1.78         3.65 o                         
  -4  -3   4        105.17        104.08         4.52 o                         
  -3  -3   4         81.20         75.84         4.27 o                         
  -2  -3   4        316.90        305.67         6.49 o                         
  -1  -3   4          0.05          1.38         1.22 o                         
   0  -3   4         16.49         15.29         1.49 o                         
   1  -3   4       2319.66       2535.86        22.94 o                         
   2  -3   4       1554.32       1585.23        17.01 o                         
   3  -3   4        326.30        278.26         6.84 o                         
   4  -3   4       2206.85       2320.55        23.87 o                         
   5  -3   4         81.08         80.48         8.73 o                         
   6  -3   4        217.50        237.27        11.38 o                         
  -6  -2   4          2.86          3.20         1.96 o                         
  -5  -2   4        181.32        196.67        12.17 o                         
  -4  -2   4         71.10         67.35         3.64 o                         
  -3  -2   4          5.42          3.40         1.50 o                         
  -2  -2   4        756.32        749.43         9.53 o                         
  -1  -2   4          1.25          2.28         0.86 o                         
   0  -2   4          1.72          4.58         0.96 o                         
   1  -2   4        247.21        245.56         4.82 o                         
   2  -2   4       3836.91       4170.67        32.68 o                         
   3  -2   4        242.51        265.08         5.67 o                         
   4  -2   4       2074.64       2025.27        21.53 o                         
   5  -2   4        505.42        498.39        13.79 o                         
   6  -2   4         28.39         27.88         4.94 o                         
  -6  -1   4         24.59         22.19         3.75 o                         
  -5  -1   4         66.58         63.59         5.07 o                         
  -4  -1   4        137.98        123.84         4.88 o                         
  -3  -1   4         11.32          9.00         1.50 o                         
  -2  -1   4        234.11        247.58         5.23 o                         
  -1  -1   4        195.28        190.34         2.98 o                         
   0  -1   4        459.44        473.74         7.91 o                         
   1  -1   4        279.90        310.57         4.87 o                         
   2  -1   4          9.09         18.03         1.55 o                         
   3  -1   4       1185.54       1215.91        11.18 o                         
   4  -1   4         31.21         33.84         2.32 o                         
   5  -1   4         26.00         31.08         3.13 o                         
   6  -1   4        234.77        256.17        12.58 o                         
  -6   0   4         23.00         20.38         3.89 o                         
  -5   0   4          0.80         -0.11         1.54 o                         
  -4   0   4          8.36          8.07         1.97 o                         
  -3   0   4        105.46        119.05         4.23 o                         
  -2   0   4        587.94        666.05         7.58 o                         
  -1   0   4        358.31        383.06         4.14 o                         
   0   0   4        502.85        510.19         5.59 o                         
   1   0   4       2338.22       2552.10        15.36 o                         
   2   0   4       2024.99       2319.27        16.82 o                         
   3   0   4        202.74        186.42         3.66 o                         
   4   0   4       1002.44        968.26        12.59 o                         
   5   0   4        651.48        656.74        10.44 o                         
   6   0   4        210.05        210.88        11.26 o                         
  -6   1   4         61.41         64.78         6.00 o                         
  -5   1   4          1.89          1.06         2.34 o                         
  -4   1   4        151.44        154.00        11.88 o                         
  -3   1   4         13.05         15.67         1.65 o                         
  -2   1   4          1.33          4.40         0.76 o                         
  -1   1   4         17.18         24.84         1.08 o                         
   0   1   4        571.99        628.75         6.12 o                         
   1   1   4        271.08        270.59         7.09 o                         
   2   1   4       3248.67       3555.37        15.27 o                         
   3   1   4       1516.07       1580.73        13.84 o                         
   4   1   4        146.50        146.73         4.77 o                         
   5   1   4       1208.72       1164.21        13.96 o                         
   6   1   4          3.23          6.70         4.36 o                         
  -6   2   4          0.40         -0.08         2.69 o                         
  -5   2   4         56.40         48.61         3.72 o                         
  -4   2   4        348.59        351.76        11.32 o                         
  -3   2   4          8.56         10.51         1.20 o                         
  -2   2   4         65.75         54.30         1.70 o                         
  -1   2   4        202.06        228.79         2.87 o                         
   0   2   4       2142.01       2265.60        28.64 o                         
   1   2   4       1434.77       1576.97        13.36 o                         
   2   2   4        185.80        202.49         3.30 o                         
   3   2   4          1.99          3.45         1.07 o                         
   4   2   4        343.24        338.08         6.55 o                         
   5   2   4         27.87         26.54         2.10 o                         
   6   2   4         76.66         66.35         6.85 o                         
  -6   3   4          1.85         -0.69         2.97 o                         
  -5   3   4         55.69         53.34         4.78 o                         
  -4   3   4        233.02        254.71         7.69 o                         
  -3   3   4         11.31         14.27         1.41 o                         
  -2   3   4        343.48        374.85         4.59 o                         
  -1   3   4       2356.03       2550.30        16.53 o                         
   0   3   4        322.93        353.93         4.56 o                         
   1   3   4       1079.49       1195.81        10.32 o                         
   2   3   4       1256.45       1340.28         8.29 o                         
   3   3   4        195.26        181.53         4.34 o                         
   4   3   4          6.79          6.99         1.35 o                         
   5   3   4         29.20         25.59         2.12 o                         
   6   3   4        126.50        135.65         6.50 o                         
  -6   4   4          0.11         -1.05         2.11 o                         
  -5   4   4          1.90          3.70         1.72 o                         
  -4   4   4        429.31        414.83        12.39 o                         
  -3   4   4         21.49         16.48         2.69 o                         
  -2   4   4         37.15         37.14         2.16 o                         
  -1   4   4       2130.28       2360.14        15.52 o                         
   0   4   4       1249.22       1294.11        14.11 o                         
   1   4   4        341.11        377.77         7.95 o                         
   2   4   4        288.42        310.02         6.52 o                         
   3   4   4        693.56        692.41        10.71 o                         
   4   4   4          4.99          4.47         1.73 o                         
   5   4   4          6.56          5.91         1.80 o                         
   6   4   4          0.38          2.97         1.98 o                         
  -6   5   4         38.33         32.99         4.70 o                         
  -5   5   4         36.82         28.71         3.35 o                         
  -4   5   4          2.37          2.30         1.66 o                         
  -3   5   4          4.26          3.71         1.14 o                         
  -2   5   4        318.49        270.46         6.06 o                         
  -1   5   4       1062.43       1260.22         8.70 o                         
   0   5   4        899.38        989.37         7.88 o                         
   1   5   4       2082.34       2250.57        12.60 o                         
   2   5   4        292.70        298.59         5.29 o                         
   3   5   4         20.50         17.03         2.01 o                         
   4   5   4          5.01          4.58         1.79 o                         
   5   5   4         24.85         27.28         2.88 o                         
   6   5   4         11.28         12.23         1.98 o                         
  -6   6   4          4.94          6.59         2.68 o                         
  -5   6   4          1.62          4.58         2.06 o                         
  -4   6   4        400.39        394.87         8.97 o                         
  -3   6   4        667.12        698.69        12.78 o                         
  -2   6   4        661.14        696.26         9.13 o                         
  -1   6   4         58.69         44.24         2.24 o                         
   0   6   4       2408.87       2664.82        20.02 o                         
   1   6   4         62.46         73.55         2.82 o                         
   2   6   4        123.99        112.20         3.25 o                         
   3   6   4         21.96         19.62         2.84 o                         
   4   6   4          0.03         -0.06         1.26 o                         
   5   6   4         69.13         66.99         5.52 o                         
   6   6   4         78.25         84.54         3.46 o                         
  -5   7   4        155.45        137.25         6.24 o                         
  -4   7   4          2.62          5.19         1.92 o                         
  -3   7   4       1729.59       1777.73        18.20 o                         
  -2   7   4       1141.53       1186.39        11.06 o                         
  -1   7   4        583.30        633.60        13.45 o                         
   0   7   4        518.33        493.84         6.94 o                         
   1   7   4       1111.61       1187.47        14.16 o                         
   2   7   4         74.89         80.46         3.72 o                         
   3   7   4         17.34         20.24         4.76 o                         
   4   7   4        108.20         99.42         3.68 o                         
   5   7   4          5.34          2.88         1.74 o                         
   6   7   4         29.23         27.19         1.70 o                         
  -5   8   4        122.68        115.46         6.33 o                         
  -4   8   4        169.10        158.81         6.97 o                         
  -3   8   4         37.48         38.91         3.04 o                         
  -2   8   4        407.12        385.48         9.70 o                         
  -1   8   4       1551.19       1608.38        22.24 o                         
   0   8   4         17.37         17.05         1.71 o                         
   1   8   4        249.01        255.92         7.36 o                         
   2   8   4        171.53        171.98         5.56 o                         
   3   8   4          0.61         -0.53         1.77 o                         
   4   8   4        129.11        117.70         4.04 o                         
   5   8   4         97.52         99.25         3.73 o                         
   6   8   4         32.44         34.44         3.58 o                         
  -5   9   4         22.12         17.09         4.36 o                         
  -4   9   4         34.36         36.98         4.42 o                         
  -3   9   4        288.36        301.20         6.62 o                         
  -2   9   4        125.38        128.33         6.06 o                         
  -1   9   4        101.57         94.99         5.66 o                         
   0   9   4         51.81         48.18         2.73 o                         
   1   9   4        134.29        129.38         6.91 o                         
   2   9   4        164.25        158.40         5.56 o                         
   3   9   4         19.21         23.44         2.00 o                         
   4   9   4         65.09         56.95         3.08 o                         
   5   9   4          0.25          0.73         0.99 o                         
  -5  10   4        376.53        397.96        14.89 o                         
  -4  10   4         44.20         29.18         5.78 o                         
  -3  10   4         82.25         86.27         4.46 o                         
  -2  10   4        864.03        861.93        13.44 o                         
  -1  10   4        566.34        540.88        21.44 o                         
   0  10   4         72.74         63.38         4.35 o                         
   1  10   4         19.87         21.89         2.42 o                         
   2  10   4         68.53         71.83         3.17 o                         
   3  10   4        394.38        368.49         7.69 o                         
   4  10   4        109.55        115.19         5.34 o                         
   5  10   4        293.13        314.08         6.58 o                         
  -4  11   4        344.48        333.09        15.83 o                         
  -3  11   4         48.59         46.54         7.63 o                         
  -2  11   4        129.01        122.24         4.81 o                         
  -1  11   4        233.75        226.51         6.37 o                         
   0  11   4        374.88        359.90        10.23 o                         
   1  11   4        126.00        122.99         3.83 o                         
   2  11   4          9.82          5.54         1.24 o                         
   3  11   4        216.54        209.15         7.22 o                         
   4  11   4         80.70         72.04         3.86 o                         
  -4  12   4         25.91         35.02         4.77 o                         
  -3  12   4         25.22         34.18         5.98 o                         
  -2  12   4          7.38          6.19         4.50 o                         
  -1  12   4          9.13          8.17         2.99 o                         
   0  12   4        322.36        319.54         9.40 o                         
   1  12   4          0.17          0.36         1.72 o                         
   2  12   4          0.24          1.52         1.23 o                         
   3  12   4        220.26        228.73         5.29 o                         
   4  12   4        184.41        181.07         5.03 o                         
  -3  13   4          3.08          7.53         2.92 o                         
  -2  13   4          0.90          2.94         2.70 o                         
  -1  13   4          2.44          2.63         1.65 o                         
   0  13   4         73.83         73.16         5.61 o                         
   1  13   4        290.67        287.40         8.32 o                         
   2  13   4        113.93        114.26         4.24 o                         
   3  13   4         12.61          5.41         1.79 o                         
  -2  14   4          2.40          0.98         1.46 o                         
  -1  14   4          0.40         -0.34         1.67 o                         
   0  14   4          3.06          0.50         1.35 o                         
   1  14   4         43.24         44.73         3.78 o                         
   2  14   4         14.63         18.87         1.80 o                         
   0  15   4          0.14          1.19         1.79 o                         
  -1 -10   5         32.30         33.69         1.91 o                         
   0 -10   5          0.11         -0.06         1.27 o                         
   1 -10   5        237.21        237.18         8.47 o                         
   2 -10   5          1.71          1.32         0.87 o                         
  -3  -9   5         58.80         60.47         3.17 o                         
  -2  -9   5          9.63         12.99         2.49 o                         
  -1  -9   5         46.81         44.86         2.70 o                         
   0  -9   5         57.00         56.37         3.69 o                         
   1  -9   5         12.28         14.83         1.83 o                         
   2  -9   5          1.35          1.28         0.93 o                         
   3  -9   5         14.94         16.59         1.69 o                         
  -3  -8   5         25.81         31.69         3.08 o                         
  -2  -8   5        282.05        297.34         7.81 o                         
  -1  -8   5          3.91          3.76         1.37 o                         
   0  -8   5          1.46         -1.86         1.86 o                         
   1  -8   5          9.79          9.48         1.50 o                         
   2  -8   5        648.08        657.32        19.29 o                         
   3  -8   5          7.85          6.12         1.91 o                         
   4  -8   5        195.54        206.03         5.84 o                         
  -4  -7   5        312.41        339.48         6.60 o                         
  -3  -7   5        119.96        109.95         6.06 o                         
  -2  -7   5         13.27         10.91         2.06 o                         
  -1  -7   5         40.14         39.73         3.49 o                         
   0  -7   5          6.16          6.35         1.14 o                         
   1  -7   5        155.59        150.90         4.20 o                         
   2  -7   5        951.57        946.37        10.12 o                         
   3  -7   5        161.96        156.07         6.61 o                         
   4  -7   5         89.36        101.75         4.85 o                         
   5  -7   5        243.46        276.51         7.47 o                         
  -4  -6   5        339.57        364.64         8.07 o                         
  -3  -6   5        602.36        597.15        14.70 o                         
  -2  -6   5        103.39        100.01         4.48 o                         
  -1  -6   5         26.09         23.46         1.73 o                         
   0  -6   5          4.36          5.06         1.52 o                         
   1  -6   5          1.45          1.59         1.35 o                         
   2  -6   5         76.16         69.64         3.35 o                         
   3  -6   5        206.61        192.26         5.10 o                         
   4  -6   5        111.84        121.93         5.73 o                         
   5  -6   5        105.63        105.84         5.12 o                         
  -5  -5   5         42.25         42.65         3.13 o                         
  -4  -5   5         14.26         10.40         2.34 o                         
  -3  -5   5         65.62         66.80         5.19 o                         
  -2  -5   5        369.49        368.05         7.26 o                         
  -1  -5   5         17.94         17.64         1.97 o                         
   0  -5   5         45.70         41.49         3.33 o                         
   1  -5   5        210.96        184.00         6.69 o                         
   2  -5   5        490.44        460.66         9.44 o                         
   3  -5   5        436.11        419.19        12.85 o                         
   4  -5   5         67.02         69.19         4.47 o                         
   5  -5   5        404.55        416.46        17.85 o                         
  -5  -4   5         30.21         34.91         4.61 o                         
  -4  -4   5         37.27         34.29         3.79 o                         
  -3  -4   5        124.45        113.83         5.50 o                         
  -2  -4   5         22.22         21.89         3.26 o                         
  -1  -4   5         45.05         41.19         2.67 o                         
   0  -4   5        224.44        207.66         6.44 o                         
   1  -4   5         44.95         49.61         3.35 o                         
   2  -4   5        694.45        644.90        12.44 o                         
   3  -4   5       1053.41       1014.67        27.93 o                         
   4  -4   5        154.54        170.15         6.78 o                         
   5  -4   5         69.18         67.44         7.91 o                         
   6  -4   5        267.48        301.56        10.61 o                         
  -5  -3   5        120.20        125.17         8.95 o                         
  -4  -3   5          4.06          4.59         2.07 o                         
  -3  -3   5        279.21        273.81         8.16 o                         
  -2  -3   5         28.54         31.90         3.75 o                         
  -1  -3   5         88.03        102.88         3.81 o                         
   0  -3   5        401.91        374.52         8.55 o                         
   1  -3   5        577.47        560.33        12.61 o                         
   2  -3   5        165.64        171.10         5.15 o                         
   3  -3   5        272.92        240.89         6.68 o                         
   4  -3   5        369.98        346.63         8.87 o                         
   5  -3   5          7.09          4.76         2.12 o                         
   6  -3   5         40.38         46.29         5.04 o                         
  -5  -2   5         50.01         55.66         6.62 o                         
  -4  -2   5         33.49         35.84         3.39 o                         
  -3  -2   5         69.76         70.47         4.25 o                         
  -2  -2   5        279.44        286.40         5.64 o                         
  -1  -2   5         52.05         73.15         2.86 o                         
   0  -2   5        451.64        460.64         7.97 o                         
   1  -2   5         14.22         29.26         2.41 o                         
   2  -2   5       1542.48       1585.27        23.93 o                         
   3  -2   5        118.96        103.15         4.23 o                         
   4  -2   5         49.10         42.31         2.72 o                         
   5  -2   5          5.49          4.20         4.84 o                         
   6  -2   5         81.28         91.56         7.38 o                         
  -6  -1   5          1.59          3.79         1.46 o                         
  -5  -1   5         41.35         40.11         5.94 o                         
  -4  -1   5         10.20          8.23         1.79 o                         
  -3  -1   5        130.96        130.26         5.55 o                         
  -2  -1   5        246.25        237.19         6.58 o                         
  -1  -1   5        931.87       1007.83         9.57 o                         
   0  -1   5        299.15        272.91         4.97 o                         
   1  -1   5         50.72         40.47         2.08 o                         
   2  -1   5         36.77         35.31         2.12 o                         
   3  -1   5       1002.33       1032.58        14.07 o                         
   4  -1   5         85.70         76.44         4.45 o                         
   5  -1   5         19.02         20.43         4.12 o                         
   6  -1   5         22.33         23.87         4.12 o                         
  -6   0   5          0.14         -1.48         1.48 o                         
  -5   0   5         61.61         62.36         7.50 o                         
  -4   0   5          6.30          4.40         1.15 o                         
  -3   0   5        176.31        160.61         5.98 o                         
  -2   0   5        233.18        202.04         4.85 o                         
  -1   0   5       1161.63       1236.11         9.50 o                         
   0   0   5        409.71        436.15         8.25 o                         
   1   0   5        748.05        735.39         7.72 o                         
   2   0   5        171.41        153.88         3.35 o                         
   3   0   5        359.58        365.23         7.26 o                         
   4   0   5         84.18         70.39         4.16 o                         
   5   0   5        187.10        192.59         8.11 o                         
   6   0   5         11.32          9.02         3.43 o                         
  -6   1   5         59.38         60.49         5.43 o                         
  -5   1   5         46.12         42.26         4.45 o                         
  -4   1   5         53.69         47.77         2.77 o                         
  -3   1   5        104.58        109.51         3.38 o                         
  -2   1   5          1.47          1.99         0.91 o                         
  -1   1   5        437.13        429.26         4.98 o                         
   0   1   5        603.70        638.34         5.84 o                         
   1   1   5          5.11          4.66         1.04 o                         
   2   1   5        550.08        598.32         7.00 o                         
   3   1   5        688.33        703.20         8.49 o                         
   4   1   5         52.33         48.53         2.98 o                         
   5   1   5        189.95        172.31         6.31 o                         
   6   1   5         35.38         30.95         2.80 o                         
  -6   2   5         16.36         13.61         3.33 o                         
  -5   2   5          1.15          2.37         1.86 o                         
  -4   2   5          3.24          5.01         3.60 o                         
  -3   2   5        423.42        423.36         7.82 o                         
  -2   2   5       1579.99       1634.34         9.34 o                         
  -1   2   5       1063.75       1140.37         7.83 o                         
   0   2   5        472.80        477.91         4.85 o                         
   1   2   5        547.03        596.80         7.54 o                         
   2   2   5        746.73        915.35         9.14 o                         
   3   2   5          0.40          0.88         0.97 o                         
   4   2   5        245.28        241.60         5.68 o                         
   5   2   5         94.74         89.99         4.02 o                         
   6   2   5         50.84         64.65         3.83 o                         
  -6   3   5         10.97          8.45         2.76 o                         
  -5   3   5        405.11        369.69        12.04 o                         
  -4   3   5        157.09        161.30         7.51 o                         
  -3   3   5         44.49         37.76         2.18 o                         
  -2   3   5       1029.73       1020.49         7.78 o                         
  -1   3   5       3429.94       3616.38        20.97 o                         
   0   3   5        429.10        488.13         5.38 o                         
   1   3   5        312.88        340.87         4.43 o                         
   2   3   5          9.77         10.32         1.19 o                         
   3   3   5        103.48        119.33         3.29 o                         
   4   3   5         11.81         10.54         1.93 o                         
   5   3   5         49.30         41.56         3.37 o                         
   6   3   5         50.81         51.87         6.28 o                         
  -6   4   5         23.43         23.34         3.67 o                         
  -5   4   5          9.59          9.15         3.11 o                         
  -4   4   5        282.22        265.18         7.06 o                         
  -3   4   5        466.62        461.89         9.78 o                         
  -2   4   5        196.78        211.65         3.82 o                         
  -1   4   5        216.68        215.85         3.59 o                         
   0   4   5        379.94        408.82         5.31 o                         
   1   4   5         70.74         65.08         2.09 o                         
   2   4   5          0.83          1.19         1.22 o                         
   3   4   5        568.73        670.35         8.94 o                         
   4   4   5         33.81         35.29         2.62 o                         
   5   4   5          4.07          2.28         1.00 o                         
   6   4   5          0.92          5.63         2.68 o                         
  -6   5   5          3.68          1.36         1.45 o                         
  -5   5   5         86.87         82.77         5.21 o                         
  -4   5   5         76.79         74.05         4.08 o                         
  -3   5   5          7.57          8.52         1.73 o                         
  -2   5   5        543.29        560.04         8.33 o                         
  -1   5   5       1262.15       1366.88        10.42 o                         
   0   5   5       1076.45       1264.57         8.24 o                         
   1   5   5         19.14         13.90         0.99 o                         
   2   5   5          0.83          2.08         1.06 o                         
   3   5   5        417.03        422.42         8.82 o                         
   4   5   5         26.76         17.56         3.85 o                         
   5   5   5         64.45         58.09         4.01 o                         
   6   5   5         27.99         27.44         3.79 o                         
  -5   6   5          4.10          1.24         1.62 o                         
  -4   6   5       1325.87       1309.98        14.25 o                         
  -3   6   5        593.08        577.76        17.47 o                         
  -2   6   5         39.25         35.26         2.34 o                         
  -1   6   5        397.05        367.09         6.41 o                         
   0   6   5       1246.45       1401.98        15.03 o                         
   1   6   5         26.93         33.78         1.82 o                         
   2   6   5         25.81         22.40         2.09 o                         
   3   6   5        626.91        635.48        40.10 o                         
   4   6   5          0.51          2.54         1.18 o                         
   5   6   5        113.98        105.68         4.52 o                         
   6   6   5        231.00        255.24         5.81 o                         
  -5   7   5          2.74         -0.02         1.49 o                         
  -4   7   5        100.60        106.49         4.83 o                         
  -3   7   5       1902.56       1961.24        27.59 o                         
  -2   7   5        180.03        188.26        10.07 o                         
  -1   7   5        169.82        161.81         4.27 o                         
   0   7   5         47.40         47.29         2.34 o                         
   1   7   5        237.78        274.58         5.32 o                         
   2   7   5          2.09          3.05         1.20 o                         
   3   7   5        145.42        149.42         8.11 o                         
   4   7   5         88.04         66.62         3.12 o                         
   5   7   5          6.67         14.30         2.12 o                         
   6   7   5         53.04         57.79         2.36 o                         
  -5   8   5        321.25        349.84         8.96 o                         
  -4   8   5          9.53          7.34         2.01 o                         
  -3   8   5        184.37        173.63         5.41 o                         
  -2   8   5          0.66          1.74         1.03 o                         
  -1   8   5        141.78        142.89         4.95 o                         
   0   8   5         19.91         19.85         2.03 o                         
   1   8   5        404.18        452.41         9.64 o                         
   2   8   5        294.32        286.80         7.09 o                         
   3   8   5         19.38         20.51         3.23 o                         
   4   8   5         89.01         75.69         3.36 o                         
   5   8   5        388.03        372.07         8.19 o                         
   6   8   5         37.61         38.31         3.57 o                         
  -5   9   5         67.08         77.55         7.48 o                         
  -4   9   5        512.14        491.64        11.85 o                         
  -3   9   5         47.25         44.08         2.94 o                         
  -2   9   5        456.35        435.35         9.37 o                         
  -1   9   5        137.90        134.54         5.94 o                         
   0   9   5         22.44         25.78         2.70 o                         
   1   9   5         33.13         32.42         2.67 o                         
   2   9   5         17.36         17.11         2.17 o                         
   3   9   5        513.13        473.67         7.36 o                         
   4   9   5        234.39        240.02         6.13 o                         
   5   9   5          0.67          1.33         1.08 o                         
  -5  10   5        131.74        165.93         9.40 o                         
  -4  10   5         94.30         96.23         6.42 o                         
  -3  10   5        103.32        102.43         4.35 o                         
  -2  10   5        345.18        344.22         6.56 o                         
  -1  10   5         21.69         23.17         2.86 o                         
   0  10   5        384.66        372.45        12.42 o                         
   1  10   5        392.38        382.67         8.82 o                         
   2  10   5        463.03        439.04         7.06 o                         
   3  10   5          6.24          5.25         2.92 o                         
   4  10   5        592.99        610.12        10.32 o                         
   5  10   5         75.90         92.89         3.78 o                         
  -4  11   5        104.61        109.11         9.45 o                         
  -3  11   5          0.30          1.30         2.86 o                         
  -2  11   5         53.60         50.54         3.25 o                         
  -1  11   5        293.07        279.20         7.06 o                         
   0  11   5        101.35        107.59         7.01 o                         
   1  11   5        156.61        162.00         4.37 o                         
   2  11   5        458.76        431.91        13.36 o                         
   3  11   5        297.20        297.15        12.95 o                         
   4  11   5          2.11          2.40         1.97 o                         
  -4  12   5          0.13          3.28         2.44 o                         
  -3  12   5         67.31         81.45         8.61 o                         
  -2  12   5        148.01        138.55         8.57 o                         
  -1  12   5          7.63         10.37         6.93 o                         
   0  12   5        155.65        143.17         6.60 o                         
   1  12   5          2.60          2.54         1.38 o                         
   2  12   5         39.51         39.58         2.98 o                         
   3  12   5         49.61         54.48         4.11 o                         
   4  12   5        195.30        220.29         5.85 o                         
  -3  13   5          7.50          9.76         3.22 o                         
  -2  13   5          0.44          5.15         3.61 o                         
  -1  13   5          6.77          7.81         1.84 o                         
   0  13   5        585.61        589.30        12.36 o                         
   1  13   5        133.32        127.92         5.69 o                         
   2  13   5        250.07        262.85         8.97 o                         
   3  13   5        111.86        114.78         4.47 o                         
  -2  14   5          4.11          5.85         3.09 o                         
  -1  14   5          4.52          1.91         1.57 o                         
   0  14   5         95.29         93.21         4.75 o                         
   1  14   5         10.28         11.25         2.58 o                         
   2  14   5         13.21         11.61         1.69 o                         
  -1  15   5        251.29        259.72        16.83 o                         
   0  15   5          2.27          1.73         1.04 o                         
   1  15   5         36.77         43.58         3.06 o                         
   0 -10   6         46.77         44.94         2.83 o                         
   1 -10   6          9.96         10.26         1.52 o                         
  -2  -9   6         43.97         40.67         2.74 o                         
  -1  -9   6         51.35         56.79         4.13 o                         
   0  -9   6         28.41         30.87         3.23 o                         
   1  -9   6         99.97        103.48         4.31 o                         
   2  -9   6         21.88         24.36         1.90 o                         
   3  -9   6         89.31        111.31         4.69 o                         
  -3  -8   6         22.03         27.17         2.41 o                         
  -2  -8   6          1.93          1.98         1.25 o                         
  -1  -8   6        205.48        209.52         8.45 o                         
   0  -8   6         21.79         19.41         3.07 o                         
   1  -8   6          5.71          7.05         1.74 o                         
   2  -8   6         82.43         78.28         3.21 o                         
   3  -8   6        133.08        153.01         4.71 o                         
   4  -8   6        231.74        235.16         9.45 o                         
  -3  -7   6         19.86         18.45         2.76 o                         
  -2  -7   6         35.24         29.52         2.86 o                         
  -1  -7   6         37.73         38.91         3.32 o                         
   0  -7   6          7.52          6.46         2.31 o                         
   1  -7   6         10.15          8.78         2.00 o                         
   2  -7   6        277.39        275.59         7.18 o                         
   3  -7   6          0.99         -1.04         1.80 o                         
   4  -7   6         22.43         23.14         2.30 o                         
  -4  -6   6         14.69         16.49         2.60 o                         
  -3  -6   6         53.09         48.24         4.37 o                         
  -2  -6   6          4.53          4.53         1.72 o                         
  -1  -6   6         18.83         17.09         2.04 o                         
   0  -6   6        307.69        301.24         6.77 o                         
   1  -6   6        133.04        126.99         3.85 o                         
   2  -6   6         41.11         38.57         2.22 o                         
   3  -6   6        490.81        469.34        11.24 o                         
   4  -6   6         66.87         75.81         4.32 o                         
   5  -6   6          1.93          2.83         1.48 o                         
  -4  -5   6         15.36         20.32         2.21 o                         
  -3  -5   6         34.63         36.62         4.15 o                         
  -2  -5   6         10.92          8.85         1.87 o                         
  -1  -5   6          4.70          2.91         1.44 o                         
   0  -5   6        103.58         98.44         4.99 o                         
   1  -5   6        818.12        738.86        19.58 o                         
   2  -5   6         22.96         24.14         1.70 o                         
   3  -5   6        515.78        487.90         7.61 o                         
   4  -5   6        478.21        488.98         9.52 o                         
   5  -5   6        136.85        156.80         6.44 o                         
  -5  -4   6         19.56         20.95         2.35 o                         
  -4  -4   6          1.73         -1.87         1.87 o                         
  -3  -4   6          7.66          4.99         1.60 o                         
  -2  -4   6         37.27         38.92         2.52 o                         
  -1  -4   6         93.06         82.80         4.54 o                         
   0  -4   6        600.19        574.73        11.13 o                         
   1  -4   6          3.10          3.60         1.65 o                         
   2  -4   6       1243.18       1172.90        31.62 o                         
   3  -4   6        259.98        255.42         5.50 o                         
   4  -4   6         84.79         82.05         4.87 o                         
   5  -4   6         36.88         35.57         7.66 o                         
  -5  -3   6          3.93          6.41         2.69 o                         
  -4  -3   6         14.62         17.31         2.89 o                         
  -3  -3   6         50.67         45.26         3.07 o                         
  -2  -3   6         23.79         20.46         3.07 o                         
  -1  -3   6         12.51          9.58         2.59 o                         
   0  -3   6       1155.52       1171.29        18.87 o                         
   1  -3   6       1196.06       1195.71        23.91 o                         
   2  -3   6        452.14        441.48        10.14 o                         
   3  -3   6       2035.23       1982.76        27.40 o                         
   4  -3   6         29.69         22.46         3.47 o                         
   5  -3   6          9.34          9.06         2.01 o                         
   6  -3   6          3.50          4.15         2.19 o                         
  -5  -2   6          6.37         10.34         3.61 o                         
  -4  -2   6         72.42         85.21        11.42 o                         
  -3  -2   6        243.14        233.08         5.89 o                         
  -2  -2   6        211.21        214.58         8.81 o                         
  -1  -2   6        256.14        223.59         5.59 o                         
   0  -2   6         24.64         29.39         3.20 o                         
   1  -2   6        302.41        318.25         7.77 o                         
   2  -2   6        604.64        595.58         9.38 o                         
   3  -2   6         63.56         60.50         3.48 o                         
   4  -2   6         18.69         19.05         2.09 o                         
   5  -2   6          2.19          0.03         1.79 o                         
   6  -2   6          2.46          4.04         2.23 o                         
  -5  -1   6          6.50          4.61         2.75 o                         
  -4  -1   6         22.63         20.08         2.69 o                         
  -3  -1   6        364.84        359.85         8.15 o                         
  -2  -1   6         43.74         42.20         2.74 o                         
  -1  -1   6        618.86        678.40         9.15 o                         
   0  -1   6        444.51        433.27         8.20 o                         
   1  -1   6       1393.89       1504.22        16.70 o                         
   2  -1   6         10.40          7.92         1.60 o                         
   3  -1   6        272.86        264.79        10.50 o                         
   4  -1   6        266.87        260.62         6.37 o                         
   5  -1   6          4.77          2.58         1.99 o                         
   6  -1   6        134.60        149.01         8.82 o                         
  -5   0   6          4.02          1.83         3.39 o                         
  -4   0   6        115.89        104.14         4.56 o                         
  -3   0   6          0.18          0.70         1.37 o                         
  -2   0   6         10.93         23.38         1.67 o                         
  -1   0   6        422.04        443.28         7.18 o                         
   0   0   6        113.73        116.37         3.47 o                         
   1   0   6       3315.64       3680.97        24.82 o                         
   2   0   6        783.66        869.52        11.97 o                         
   3   0   6         31.08         33.23         3.45 o                         
   4   0   6        555.43        506.74        11.01 o                         
   5   0   6         36.81         37.64         3.98 o                         
   6   0   6         63.54         65.07         4.21 o                         
  -6   1   6          6.55          9.87         2.26 o                         
  -5   1   6          5.78         11.06         3.57 o                         
  -4   1   6         67.93         70.21         4.38 o                         
  -3   1   6        559.35        519.29        10.63 o                         
  -2   1   6        284.69        287.35         5.06 o                         
  -1   1   6        604.61        585.49         7.46 o                         
   0   1   6        541.50        561.12         7.18 o                         
   1   1   6        410.54        465.88         5.82 o                         
   2   1   6        121.20        115.05         3.68 o                         
   3   1   6          2.12          0.71         1.36 o                         
   4   1   6          0.97          1.31         1.23 o                         
   5   1   6         19.32         19.93         2.81 o                         
   6   1   6         64.91         67.34         3.75 o                         
  -6   2   6         74.10         81.87         5.82 o                         
  -5   2   6        486.54        511.73        19.59 o                         
  -4   2   6         38.24         35.70         2.76 o                         
  -3   2   6        300.17        280.76         6.65 o                         
  -2   2   6       1159.41       1204.80        10.01 o                         
  -1   2   6         72.05         89.74         3.34 o                         
   0   2   6        399.27        394.05         6.53 o                         
   1   2   6         41.64         44.29         1.83 o                         
   2   2   6        385.48        432.73         7.13 o                         
   3   2   6         70.57         77.53         3.13 o                         
   4   2   6        243.15        223.65         6.38 o                         
   5   2   6          0.35         -1.43         1.43 o                         
   6   2   6         52.55         53.05         3.76 o                         
  -6   3   6          1.69          2.93         2.07 o                         
  -5   3   6        278.60        291.87        10.54 o                         
  -4   3   6        177.90        159.14         6.32 o                         
  -3   3   6         34.18         34.02         2.13 o                         
  -2   3   6        174.33        160.95         3.01 o                         
  -1   3   6        212.16        181.80         4.38 o                         
   0   3   6         68.23         88.87         3.31 o                         
   1   3   6          0.09          0.75         0.93 o                         
   2   3   6        293.31        354.71         7.43 o                         
   3   3   6          0.90          1.93         1.17 o                         
   4   3   6         42.06         38.68         3.25 o                         
   5   3   6        142.18        141.46         6.00 o                         
   6   3   6         72.29         77.07         4.03 o                         
  -6   4   6        104.13        114.70         6.73 o                         
  -5   4   6         13.89         14.95         3.10 o                         
  -4   4   6          2.57          0.91         1.28 o                         
  -3   4   6        711.92        698.13        10.20 o                         
  -2   4   6        304.10        298.80         4.88 o                         
  -1   4   6        284.90        349.87         6.09 o                         
   0   4   6       2358.91       2693.12        15.51 o                         
   1   4   6        117.70        133.81         3.52 o                         
   2   4   6        188.75        196.86         6.80 o                         
   3   4   6        113.02         96.96         3.45 o                         
   4   4   6        289.97        259.54         7.82 o                         
   5   4   6          8.62          6.22         1.73 o                         
   6   4   6         61.58         67.73         4.55 o                         
  -6   5   6         34.42         32.52         3.57 o                         
  -5   5   6        276.86        273.20         8.27 o                         
  -4   5   6        579.41        562.53        12.24 o                         
  -3   5   6        340.54        335.87        10.62 o                         
  -2   5   6        656.25        638.38        10.69 o                         
  -1   5   6          1.21          1.90         0.94 o                         
   0   5   6        226.05        243.42         4.04 o                         
   1   5   6        172.33        209.23         4.11 o                         
   2   5   6        584.71        603.30        10.98 o                         
   3   5   6          7.07          6.39         2.01 o                         
   4   5   6        358.37        331.56        11.65 o                         
   5   5   6        514.36        511.50         9.77 o                         
   6   5   6         93.89         91.88         5.30 o                         
  -5   6   6          1.93          0.01         1.70 o                         
  -4   6   6        999.77        997.12        12.58 o                         
  -3   6   6        257.16        245.47        10.01 o                         
  -2   6   6          3.20          0.81         1.29 o                         
  -1   6   6        467.88        496.63         8.91 o                         
   0   6   6        547.47        626.46         6.11 o                         
   1   6   6         90.28        104.04         3.56 o                         
   2   6   6        209.16        213.30         6.05 o                         
   3   6   6        624.87        616.52        14.26 o                         
   4   6   6         29.43         26.64         2.20 o                         
   5   6   6        149.41        148.86         5.36 o                         
   6   6   6        285.70        321.70         8.70 o                         
  -5   7   6        109.75        113.98         4.46 o                         
  -4   7   6          3.89          4.70         1.53 o                         
  -3   7   6        267.94        253.34        14.06 o                         
  -2   7   6        756.14        731.42        10.81 o                         
  -1   7   6         86.54         80.56         3.40 o                         
   0   7   6         27.65         33.31         2.07 o                         
   1   7   6         18.20         10.05         1.15 o                         
   2   7   6         60.21         50.89         2.80 o                         
   3   7   6         21.94         25.80         3.45 o                         
   4   7   6        403.84        364.26         7.19 o                         
   5   7   6         96.01        102.27         4.84 o                         
   6   7   6          2.65          3.15         1.08 o                         
  -5   8   6        138.20        142.06         5.57 o                         
  -4   8   6          4.36          4.75         2.12 o                         
  -3   8   6        194.57        192.25         5.19 o                         
  -2   8   6        191.36        176.91         6.80 o                         
  -1   8   6         14.30         12.78         2.07 o                         
   0   8   6         77.72         81.09         3.77 o                         
   1   8   6        200.60        183.26         4.81 o                         
   2   8   6        252.33        247.97         6.64 o                         
   3   8   6        252.79        250.53         7.87 o                         
   4   8   6        178.68        155.75         4.91 o                         
   5   8   6        321.55        306.73         7.28 o                         
   6   8   6        114.99        133.81         4.05 o                         
  -5   9   6        122.89        104.81         8.16 o                         
  -4   9   6        117.81        119.31         5.94 o                         
  -3   9   6        156.17        151.99         4.80 o                         
  -2   9   6         79.94         68.31         5.64 o                         
  -1   9   6        101.23         99.90         5.70 o                         
   0   9   6         92.21         86.89         4.08 o                         
   1   9   6        708.07        704.59        12.75 o                         
   2   9   6        360.79        354.48         8.28 o                         
   3   9   6        709.08        664.35         8.14 o                         
   4   9   6        240.47        254.25         6.33 o                         
   5   9   6         23.27         19.06         2.41 o                         
  -5  10   6         57.66         65.13         5.61 o                         
  -4  10   6         84.70         79.74         4.71 o                         
  -3  10   6         67.84         65.43         4.54 o                         
  -2  10   6        126.95        121.17         4.27 o                         
  -1  10   6         62.02         56.18         4.14 o                         
   0  10   6        113.46         98.55         5.31 o                         
   1  10   6          3.66          1.71         1.55 o                         
   2  10   6        693.47        663.58         9.40 o                         
   3  10   6          0.17         -1.22         1.69 o                         
   4  10   6        441.06        439.91         8.86 o                         
   5  10   6          0.65         -0.14         1.46 o                         
  -4  11   6          0.97          1.42         2.66 o                         
  -3  11   6        135.13        144.41        11.84 o                         
  -2  11   6          0.00         -1.58         1.58 o                         
  -1  11   6         68.46         66.65         5.39 o                         
   0  11   6        300.21        283.29         9.26 o                         
   1  11   6          1.24          0.31         1.27 o                         
   2  11   6         55.40         51.12         3.06 o                         
   3  11   6        296.20        298.24        10.76 o                         
   4  11   6         37.09         32.35         3.56 o                         
  -4  12   6         12.96         15.23         3.60 o                         
  -3  12   6          2.20          6.48         4.06 o                         
  -2  12   6        260.97        276.92        10.99 o                         
  -1  12   6         74.28         78.40         6.12 o                         
   0  12   6        581.64        586.76        13.40 o                         
   1  12   6        686.15        656.32        12.71 o                         
   2  12   6         12.76         10.62         1.81 o                         
   3  12   6         98.76         95.86         4.94 o                         
   4  12   6        151.40        169.81         5.33 o                         
  -3  13   6         10.93         11.82         3.70 o                         
  -2  13   6          6.46          7.78         3.90 o                         
  -1  13   6         17.21         18.53         2.85 o                         
   0  13   6         17.07         19.22         4.42 o                         
   1  13   6        125.18        117.01         7.11 o                         
   2  13   6        173.34        184.76         5.56 o                         
   3  13   6         66.17         73.97         3.77 o                         
  -2  14   6        137.62        145.32         9.66 o                         
  -1  14   6         16.07         17.85         2.53 o                         
   0  14   6        360.11        368.29        11.07 o                         
   1  14   6        179.96        177.92         7.70 o                         
   2  14   6          0.31          0.14         2.38 o                         
   3  14   6         26.03         24.11         3.19 o                         
  -1  15   6        389.83        431.01         9.64 o                         
   0  15   6        108.43        113.52         4.33 o                         
   1  15   6        324.95        354.57         7.12 o                         
  -1  -9   7          2.18          4.59         1.14 o                         
   0  -9   7         47.40         45.33         3.08 o                         
   1  -9   7        143.71        146.99         5.25 o                         
   2  -9   7         66.50         67.75         4.55 o                         
  -2  -8   7        373.72        383.36         6.51 o                         
  -1  -8   7         33.84         33.87         3.13 o                         
   0  -8   7         33.05         36.92         3.56 o                         
   1  -8   7        801.01        891.58        10.83 o                         
   2  -8   7        167.68        162.50         5.42 o                         
   3  -8   7         39.36         36.36         2.81 o                         
  -3  -7   7          6.61          5.78         1.49 o                         
  -2  -7   7          1.90         -2.17         2.17 o                         
  -1  -7   7        575.10        605.70        11.05 o                         
   0  -7   7         31.78         32.46         3.72 o                         
   1  -7   7        242.09        241.36         6.54 o                         
   2  -7   7        247.75        244.31         7.52 o                         
   3  -7   7        228.69        241.79         5.26 o                         
   4  -7   7         21.58         17.80         1.63 o                         
  -3  -6   7         35.87         37.41         3.45 o                         
  -2  -6   7          7.17          9.95         1.45 o                         
  -1  -6   7         66.34         58.17         3.87 o                         
   0  -6   7        284.82        276.74         8.52 o                         
   1  -6   7        272.79        252.93         8.18 o                         
   2  -6   7        153.06        161.01         8.06 o                         
   3  -6   7        110.70        113.33         4.64 o                         
   4  -6   7        156.10        164.11         4.79 o                         
  -4  -5   7         34.66         27.20         2.68 o                         
  -3  -5   7         21.34         22.12         3.15 o                         
  -2  -5   7        217.72        220.11         7.34 o                         
  -1  -5   7        783.08        744.67         9.51 o                         
   0  -5   7         18.87         19.76         1.91 o                         
   1  -5   7        325.28        304.54         5.91 o                         
   2  -5   7        679.53        660.55        19.40 o                         
   3  -5   7        256.89        244.83         6.23 o                         
   4  -5   7         22.88         27.13         2.35 o                         
   5  -5   7         69.33         81.12         3.39 o                         
  -4  -4   7         10.47          8.60         1.79 o                         
  -3  -4   7         82.94         88.41         5.82 o                         
  -2  -4   7          1.02          0.26         1.20 o                         
  -1  -4   7        264.74        239.43         5.97 o                         
   0  -4   7       1165.30       1136.26        20.58 o                         
   1  -4   7         13.01         13.88         2.86 o                         
   2  -4   7        681.01        638.07        12.51 o                         
   3  -4   7         56.22         51.93         2.57 o                         
   4  -4   7         43.78         43.20         3.59 o                         
   5  -4   7          1.97          4.62         1.98 o                         
  -5  -3   7          7.08          7.37         2.36 o                         
  -4  -3   7         30.26         30.23         5.12 o                         
  -3  -3   7        211.62        205.34         7.25 o                         
  -2  -3   7        470.43        459.62         8.18 o                         
  -1  -3   7          0.65          1.65         1.38 o                         
   0  -3   7        130.16        137.96         7.15 o                         
   1  -3   7        370.63        331.78        18.01 o                         
   2  -3   7        195.01        182.86         6.60 o                         
   3  -3   7        132.40        116.09         3.53 o                         
   4  -3   7         17.00         18.43         2.44 o                         
   5  -3   7          6.21          4.65         1.63 o                         
  -5  -2   7         22.35         28.25         2.68 o                         
  -4  -2   7        146.02        160.41         7.49 o                         
  -3  -2   7          5.80          3.31         1.41 o                         
  -2  -2   7         84.22         80.09         5.61 o                         
  -1  -2   7        955.31        954.06        14.22 o                         
   0  -2   7        219.42        185.92         9.11 o                         
   1  -2   7        107.94         89.77         9.00 o                         
   2  -2   7         26.13         22.41         2.68 o                         
   3  -2   7         78.71         70.29         4.61 o                         
   4  -2   7         60.24         56.44         4.12 o                         
   5  -2   7         52.30         51.89         3.86 o                         
   6  -2   7         17.77         15.46         2.15 o                         
  -5  -1   7         76.03         86.12         7.06 o                         
  -4  -1   7         35.80         36.12         3.97 o                         
  -3  -1   7        270.35        252.64         6.21 o                         
  -2  -1   7        495.44        477.08         8.99 o                         
  -1  -1   7          0.06         -0.92         2.06 o                         
   0  -1   7        763.61        812.88        15.05 o                         
   1  -1   7        168.77        149.19         5.50 o                         
   2  -1   7         21.36         18.18         2.35 o                         
   3  -1   7         38.29         31.62         4.98 o                         
   4  -1   7          0.49         -0.28         1.42 o                         
   5  -1   7          7.08          3.81         1.88 o                         
   6  -1   7         62.47         60.47         4.07 o                         
  -5   0   7         80.83         98.54         5.32 o                         
  -4   0   7        391.18        365.82        11.87 o                         
  -3   0   7          0.03         -0.83         2.12 o                         
  -2   0   7        636.22        630.90        11.61 o                         
  -1   0   7        585.21        575.58         7.80 o                         
   0   0   7          0.40          1.47         1.29 o                         
   1   0   7         71.18         73.63         3.15 o                         
   2   0   7         61.29         69.12         4.03 o                         
   3   0   7         16.04         13.60         3.59 o                         
   4   0   7        262.44        240.81         5.73 o                         
   5   0   7        319.14        336.64        12.38 o                         
   6   0   7         33.83         35.66         3.33 o                         
  -5   1   7         47.71         37.22         3.81 o                         
  -4   1   7         28.24         34.28         4.25 o                         
  -3   1   7        762.46        713.01        10.07 o                         
  -2   1   7         79.57         76.66         3.17 o                         
  -1   1   7         82.22         78.44         3.79 o                         
   0   1   7        140.59        147.88         4.69 o                         
   1   1   7         50.60         54.21         2.61 o                         
   2   1   7         62.24         70.30         3.11 o                         
   3   1   7        522.01        551.40         9.38 o                         
   4   1   7         60.74         54.02         2.74 o                         
   5   1   7         37.52         35.30         3.41 o                         
   6   1   7        233.31        252.58         6.53 o                         
  -5   2   7        587.55        637.33        21.79 o                         
  -4   2   7         37.27         40.00         5.30 o                         
  -3   2   7         47.28         45.76         2.94 o                         
  -2   2   7       1028.34       1054.90        10.06 o                         
  -1   2   7        445.96        480.29         7.93 o                         
   0   2   7          2.51          4.14         1.21 o                         
   1   2   7        177.14        187.05         5.44 o                         
   2   2   7          1.77          0.62         1.32 o                         
   3   2   7          0.13          0.79         1.02 o                         
   4   2   7        584.85        586.21         8.36 o                         
   5   2   7         15.34         11.09         3.35 o                         
   6   2   7         30.55         29.82         3.34 o                         
  -5   3   7         21.10         18.71         4.70 o                         
  -4   3   7        802.19        765.71        14.11 o                         
  -3   3   7        241.63        224.81         6.21 o                         
  -2   3   7         40.71         41.54         2.13 o                         
  -1   3   7        296.98        316.79         5.64 o                         
   0   3   7         22.14         25.24         2.00 o                         
   1   3   7          0.08          0.43         0.92 o                         
   2   3   7          1.72          2.78         1.60 o                         
   3   3   7        411.11        389.42         7.12 o                         
   4   3   7         63.07         59.49         3.09 o                         
   5   3   7          5.09          4.44         2.85 o                         
   6   3   7        109.68        116.76         4.80 o                         
  -5   4   7        173.46        163.70        10.61 o                         
  -4   4   7          3.94          1.89         1.38 o                         
  -3   4   7          2.37          1.72         1.23 o                         
  -2   4   7        333.85        327.01         6.22 o                         
  -1   4   7        385.30        429.94         7.31 o                         
   0   4   7         37.19         41.03         2.63 o                         
   1   4   7        285.85        302.52         6.37 o                         
   2   4   7        490.87        559.24        17.88 o                         
   3   4   7        494.61        512.70        10.12 o                         
   4   4   7        632.08        578.87         8.41 o                         
   5   4   7        152.84        155.09         6.35 o                         
   6   4   7        152.75        160.27         4.78 o                         
  -5   5   7        269.72        268.91         9.57 o                         
  -4   5   7       1328.76       1312.67        19.05 o                         
  -3   5   7          7.46          7.20         1.90 o                         
  -2   5   7        134.65        132.62         4.50 o                         
  -1   5   7         78.31        102.95         4.38 o                         
   0   5   7        523.12        614.00         8.41 o                         
   1   5   7        470.96        501.72         8.37 o                         
   2   5   7       1549.24       1608.65        16.81 o                         
   3   5   7          1.31          3.88         2.38 o                         
   4   5   7        280.17        248.51         6.31 o                         
   5   5   7        310.31        292.91         8.58 o                         
   6   5   7          6.79          5.85         1.15 o                         
  -5   6   7          2.15          0.45         1.69 o                         
  -4   6   7         32.13         31.70         2.84 o                         
  -3   6   7        940.71       1001.38        26.67 o                         
  -2   6   7        218.35        207.87         6.69 o                         
  -1   6   7          5.72          1.19         1.28 o                         
   0   6   7        753.67        782.01        11.93 o                         
   1   6   7         13.28         10.54         1.72 o                         
   2   6   7        537.90        550.41         8.70 o                         
   3   6   7        152.73        145.52         7.32 o                         
   4   6   7        274.11        253.38         7.26 o                         
   5   6   7         65.67         59.03         3.11 o                         
   6   6   7          1.45          1.73         1.45 o                         
  -5   7   7         33.07         33.09         2.67 o                         
  -4   7   7         39.39         36.37         2.94 o                         
  -3   7   7       1159.33       1094.03        16.52 o                         
  -2   7   7          7.05          3.73         1.64 o                         
  -1   7   7        153.89        163.13         4.47 o                         
   0   7   7        498.71        550.81         7.86 o                         
   1   7   7        832.85        872.40         9.72 o                         
   2   7   7        391.14        387.92         8.79 o                         
   3   7   7         18.90         19.67         2.31 o                         
   4   7   7        411.77        378.84         7.27 o                         
   5   7   7        369.12        346.89         7.74 o                         
   6   7   7          0.69         -1.07         1.40 o                         
  -5   8   7          0.08          2.34         1.68 o                         
  -4   8   7         76.09         64.42         4.46 o                         
  -3   8   7         74.13         65.11         3.53 o                         
  -2   8   7        373.68        348.33         7.95 o                         
  -1   8   7        445.64        450.14        10.24 o                         
   0   8   7        312.57        270.18         6.72 o                         
   1   8   7        549.62        562.33         9.54 o                         
   2   8   7        616.49        606.20        11.46 o                         
   3   8   7        884.07        863.84         9.59 o                         
   4   8   7         75.25         75.76         3.33 o                         
   5   8   7         40.87         41.24         2.93 o                         
  -5   9   7          1.40         -3.26         3.26 o                         
  -4   9   7          0.23          0.58         1.95 o                         
  -3   9   7         62.70         62.33         3.44 o                         
  -2   9   7        298.60        297.14         9.25 o                         
  -1   9   7         43.66         53.89         6.04 o                         
   0   9   7        117.62        102.10         4.59 o                         
   1   9   7       2247.31       2354.42        22.48 o                         
   2   9   7        173.44        167.62         8.40 o                         
   3   9   7        641.03        606.11         7.33 o                         
   4   9   7         82.03         80.73         3.34 o                         
   5   9   7         10.98         13.03         2.08 o                         
  -4  10   7         85.68         96.22         4.94 o                         
  -3  10   7         82.33         81.24         4.31 o                         
  -2  10   7       1288.32       1278.28        14.73 o                         
  -1  10   7        674.43        647.08        13.40 o                         
   0  10   7          9.39         12.06         2.66 o                         
   1  10   7          5.05          6.42         2.09 o                         
   2  10   7       1382.90       1371.87        38.57 o                         
   3  10   7          0.23          3.27         1.82 o                         
   4  10   7         44.39         43.45         3.02 o                         
   5  10   7        101.15        101.23         4.97 o                         
  -4  11   7         47.26         48.52         5.67 o                         
  -3  11   7        296.85        299.63        11.10 o                         
  -2  11   7          0.24          0.98         1.46 o                         
  -1  11   7        338.75        307.98         8.29 o                         
   0  11   7        840.34        799.29        14.92 o                         
   1  11   7         25.80         25.97         2.14 o                         
   2  11   7          3.05          4.51         1.76 o                         
   3  11   7        237.13        234.47         7.67 o                         
   4  11   7         82.20         80.27         4.11 o                         
  -4  12   7         37.39         44.99         4.90 o                         
  -3  12   7         27.44         25.65         5.10 o                         
  -2  12   7         85.86         80.06         4.99 o                         
  -1  12   7        852.74        834.38        18.96 o                         
   0  12   7          2.58          7.65         2.82 o                         
   1  12   7        626.00        585.02        12.71 o                         
   2  12   7         72.94         69.21         3.78 o                         
   3  12   7         19.59         17.36         2.76 o                         
   4  12   7        108.99        107.57         4.32 o                         
  -3  13   7        185.23        220.39        11.77 o                         
  -2  13   7         13.79         18.60         4.26 o                         
  -1  13   7        676.78        727.03        16.76 o                         
   0  13   7        266.87        266.20        14.83 o                         
   1  13   7          4.39          6.70         1.72 o                         
   2  13   7         31.80         29.91         2.47 o                         
   3  13   7         76.56         95.38         6.50 o                         
  -2  14   7        409.90        444.16        13.85 o                         
  -1  14   7          0.85          1.54         1.60 o                         
   0  14   7         33.88         34.54         3.10 o                         
   1  14   7         41.76         41.21         3.73 o                         
   2  14   7         17.86         19.57         2.06 o                         
   3  14   7         51.27         60.71         3.46 o                         
  -1  15   7        160.86        178.33         6.27 o                         
   0  15   7        182.33        182.24         5.52 o                         
   1  15   7          3.30          5.07         1.64 o                         
  -1  -8   8         17.84         18.84         2.00 o                         
   0  -8   8         54.55         57.90         3.60 o                         
   1  -8   8        170.74        177.52         5.92 o                         
   2  -8   8         67.82         75.51         3.01 o                         
  -2  -7   8          6.98          6.02         1.25 o                         
  -1  -7   8        102.51        102.81         7.69 o                         
   0  -7   8        201.67        216.47         7.89 o                         
   1  -7   8          7.45          8.76         1.38 o                         
   2  -7   8          0.63          0.17         1.29 o                         
   3  -7   8        215.01        229.75         6.40 o                         
  -3  -6   8         28.76         34.72         4.58 o                         
  -2  -6   8         28.87         35.93         2.28 o                         
  -1  -6   8          4.21          3.70         1.28 o                         
   0  -6   8        282.99        302.34        10.71 o                         
   1  -6   8        174.61        177.80         5.60 o                         
   2  -6   8         91.07         97.71         4.88 o                         
   3  -6   8         86.07         76.31         3.26 o                         
   4  -6   8        208.61        196.95         5.29 o                         
  -3  -5   8          3.50          2.20         1.63 o                         
  -2  -5   8         48.06         48.80         3.02 o                         
  -1  -5   8        221.23        215.58         6.18 o                         
   0  -5   8          0.25          2.52         1.20 o                         
   1  -5   8        168.86        161.43         5.25 o                         
   2  -5   8        594.89        606.61        11.07 o                         
   3  -5   8         48.24         40.61         2.33 o                         
   4  -5   8        165.83        158.79         4.12 o                         
  -4  -4   8          1.16         -0.27         1.18 o                         
  -3  -4   8        111.06        126.75         6.42 o                         
  -2  -4   8         66.39         64.94         5.86 o                         
  -1  -4   8        110.39         97.51         4.15 o                         
   0  -4   8        265.87        262.71         6.70 o                         
   1  -4   8         31.14         32.83         1.94 o                         
   2  -4   8        196.07        171.40         5.35 o                         
   3  -4   8          0.65         -0.22         1.09 o                         
   4  -4   8        118.51        108.34         4.41 o                         
   5  -4   8         95.62         91.28        21.75 o                         
  -4  -3   8        163.22        168.04         6.55 o                         
  -3  -3   8          0.18         -0.37         2.00 o                         
  -2  -3   8        171.31        177.72         5.18 o                         
  -1  -3   8         14.48         16.73         1.97 o                         
   0  -3   8         11.99         11.97         3.97 o                         
   1  -3   8        184.68        185.10        11.64 o                         
   2  -3   8          0.25          0.55         1.14 o                         
   3  -3   8        192.91        184.97         4.67 o                         
   4  -3   8        140.66        138.21         5.33 o                         
   5  -3   8         98.53        108.18         5.57 o                         
  -4  -2   8        332.96        358.45         8.11 o                         
  -3  -2   8        151.95        150.20         7.46 o                         
  -2  -2   8          0.70          2.29         1.50 o                         
  -1  -2   8        111.62        115.15         5.37 o                         
   0  -2   8         88.44         82.35         5.71 o                         
   1  -2   8          0.18         -0.12         1.98 o                         
   2  -2   8          4.98          5.40         1.79 o                         
   3  -2   8        124.80        112.46         3.59 o                         
   4  -2   8          2.16          3.33         1.67 o                         
   5  -2   8        313.75        356.76        10.60 o                         
  -5  -1   8         37.20         40.62         4.29 o                         
  -4  -1   8         27.12         23.37         3.26 o                         
  -3  -1   8         35.29         40.36         6.08 o                         
  -2  -1   8         88.59         84.88         4.67 o                         
  -1  -1   8         34.19         32.71         2.92 o                         
   0  -1   8        591.84        604.17        14.05 o                         
   1  -1   8          9.98         10.42         2.51 o                         
   2  -1   8         22.60         28.39         2.92 o                         
   3  -1   8          9.00          9.22         1.37 o                         
   4  -1   8        224.64        223.57         6.83 o                         
   5  -1   8        155.00        147.28         7.36 o                         
   6  -1   8        143.32        154.85         5.28 o                         
  -5   0   8         13.26         13.53         3.15 o                         
  -4   0   8         95.83        106.94         6.37 o                         
  -3   0   8        479.51        455.17         9.28 o                         
  -2   0   8          2.85          4.61         1.73 o                         
  -1   0   8          5.44          7.27         1.67 o                         
   0   0   8        233.26        234.46         8.36 o                         
   1   0   8         30.78         29.37         2.21 o                         
   2   0   8        199.64        187.04         8.11 o                         
   3   0   8        151.62        142.50         7.52 o                         
   4   0   8        342.65        314.77         7.08 o                         
   5   0   8        354.59        355.84         9.71 o                         
   6   0   8        180.79        206.79        12.83 o                         
  -5   1   8         15.80         16.62         2.37 o                         
  -4   1   8         85.47         86.54         5.53 o                         
  -3   1   8        212.31        210.08         5.42 o                         
  -2   1   8         58.49         53.21         2.82 o                         
  -1   1   8          6.42          6.50         1.54 o                         
   0   1   8        397.46        400.53         7.27 o                         
   1   1   8         32.81         33.03         2.29 o                         
   2   1   8         27.23         28.32         2.33 o                         
   3   1   8        502.20        481.56        13.14 o                         
   4   1   8         36.22         38.00         3.33 o                         
   5   1   8         48.49         47.13         3.49 o                         
   6   1   8        230.10        259.85         5.99 o                         
  -5   2   8          8.50          4.78         1.84 o                         
  -4   2   8          2.54          1.78         1.41 o                         
  -3   2   8         33.20         33.91         1.89 o                         
  -2   2   8         62.11         68.59         3.16 o                         
  -1   2   8         11.25         16.32         1.92 o                         
   0   2   8          0.17          3.52         1.81 o                         
   1   2   8        368.20        331.64         7.89 o                         
   2   2   8        304.90        280.45         7.67 o                         
   3   2   8          0.22          0.72         1.51 o                         
   4   2   8        341.46        322.52         7.10 o                         
   5   2   8        278.56        262.56        10.39 o                         
   6   2   8          3.23          3.31         2.31 o                         
  -5   3   8        102.29        106.19         7.86 o                         
  -4   3   8         25.13         22.14         4.17 o                         
  -3   3   8         20.51         20.96         2.28 o                         
  -2   3   8        158.54        173.87         4.81 o                         
  -1   3   8        224.18        226.74         5.95 o                         
   0   3   8         36.91         37.25         2.44 o                         
   1   3   8       1163.51       1277.43        15.08 o                         
   2   3   8       1174.93       1173.46        19.63 o                         
   3   3   8        745.70        692.88        12.03 o                         
   4   3   8         59.40         57.32         2.82 o                         
   5   3   8        225.06        215.78         7.47 o                         
   6   3   8        143.81        142.26         4.97 o                         
  -5   4   8        233.57        265.13        12.36 o                         
  -4   4   8         61.78         60.57         3.68 o                         
  -3   4   8         32.77         28.96         2.69 o                         
  -2   4   8          3.32          4.24         1.50 o                         
  -1   4   8         31.85         33.35         2.84 o                         
   0   4   8       1237.78       1254.74        12.02 o                         
   1   4   8        689.20        670.69        10.50 o                         
   2   4   8        424.78        419.01        11.45 o                         
   3   4   8        319.22        301.59         7.63 o                         
   4   4   8        593.60        574.83         8.72 o                         
   5   4   8        102.41        107.04         6.70 o                         
   6   4   8         17.20         18.24         1.86 o                         
  -5   5   8        177.59        199.55        13.08 o                         
  -4   5   8         21.64         26.43         3.81 o                         
  -3   5   8        274.13        271.85         5.16 o                         
  -2   5   8          2.27          0.49         1.29 o                         
  -1   5   8        793.28        837.32        12.82 o                         
   0   5   8        445.75        459.29         7.80 o                         
   1   5   8       1420.85       1435.75        18.91 o                         
   2   5   8       1242.02       1225.89        19.50 o                         
   3   5   8        564.19        520.06        14.13 o                         
   4   5   8         94.49         91.27         3.91 o                         
   5   5   8        215.14        208.08         7.14 o                         
   6   5   8         37.17         30.90         2.40 o                         
  -5   6   8          0.67          0.79         2.08 o                         
  -4   6   8        150.24        140.70         6.37 o                         
  -3   6   8         68.03         61.37         2.76 o                         
  -2   6   8        142.25        141.38         5.76 o                         
  -1   6   8        120.52        122.32         5.19 o                         
   0   6   8        736.71        706.83        10.52 o                         
   1   6   8        497.66        498.95         8.34 o                         
   2   6   8          1.02          2.59         3.74 o                         
   3   6   8        601.42        588.90        22.84 o                         
   4   6   8        358.71        325.54         6.74 o                         
   5   6   8         26.22         23.56         2.12 o                         
   6   6   8          5.83          4.65         1.02 o                         
  -5   7   8         17.32         18.28         1.96 o                         
  -4   7   8         16.81         19.87         3.36 o                         
  -3   7   8          0.28         -1.21         1.21 o                         
  -2   7   8          1.16         -0.15         1.59 o                         
  -1   7   8        243.08        230.67         5.53 o                         
   0   7   8          0.06          3.90         1.32 o                         
   1   7   8       1252.02       1218.70        17.06 o                         
   2   7   8        493.26        477.17        13.01 o                         
   3   7   8        464.23        451.65        12.78 o                         
   4   7   8          0.60          0.00         1.42 o                         
   5   7   8        222.14        200.90         5.84 o                         
   6   7   8         14.44         17.99         2.23 o                         
  -5   8   8         31.72         41.93         4.58 o                         
  -4   8   8         24.77         23.82         2.75 o                         
  -3   8   8        693.44        674.80        12.57 o                         
  -2   8   8         13.45         12.69         2.73 o                         
  -1   8   8        383.19        356.55         9.26 o                         
   0   8   8        745.52        726.92        18.71 o                         
   1   8   8         62.77         63.43         4.44 o                         
   2   8   8       1650.05       1675.42        19.01 o                         
   3   8   8        519.33        512.71         7.52 o                         
   4   8   8         61.31         62.78         3.65 o                         
   5   8   8         58.56         54.16         2.77 o                         
  -5   9   8          1.22         13.29         3.50 o                         
  -4   9   8         23.91         27.21         3.62 o                         
  -3   9   8         39.05         31.43         3.02 o                         
  -2   9   8         27.72         36.18         3.09 o                         
  -1   9   8         27.57         32.75         2.93 o                         
   0   9   8        317.15        278.87         8.45 o                         
   1   9   8        360.71        335.42         9.24 o                         
   2   9   8        194.46        191.89         8.58 o                         
   3   9   8        395.25        373.96         6.64 o                         
   4   9   8          1.10          1.24         1.20 o                         
   5   9   8         21.37         18.38         2.29 o                         
  -4  10   8        229.53        233.07         7.18 o                         
  -3  10   8        131.93        125.46         5.25 o                         
  -2  10   8         55.30         47.75         2.49 o                         
  -1  10   8         34.15         34.27         2.78 o                         
   0  10   8         79.83         88.49         5.07 o                         
   1  10   8         20.50         16.37         3.00 o                         
   2  10   8         59.75         57.75         3.13 o                         
   3  10   8        129.76        121.47         4.54 o                         
   4  10   8        310.13        322.28         6.67 o                         
   5  10   8        131.32        155.39        14.52 o                         
  -4  11   8         33.48         32.71         3.20 o                         
  -3  11   8        222.82        234.80         9.93 o                         
  -2  11   8        429.37        401.44         9.29 o                         
  -1  11   8        256.60        244.41         6.59 o                         
   0  11   8        323.99        300.58        12.40 o                         
   1  11   8         57.45         52.39         3.52 o                         
   2  11   8          2.52          7.92         2.86 o                         
   3  11   8         27.53         29.98         2.83 o                         
   4  11   8        139.30        145.72         5.27 o                         
  -3  12   8         15.97         22.00         4.49 o                         
  -2  12   8         16.38         21.66         2.83 o                         
  -1  12   8        101.95         94.47         6.94 o                         
   0  12   8         66.48         59.45         4.20 o                         
   1  12   8        156.26        146.49         6.51 o                         
   2  12   8          0.10         -0.83         1.77 o                         
   3  12   8          4.63          4.63         2.03 o                         
   4  12   8         13.91         13.90         1.75 o                         
  -3  13   8        259.97        283.80        12.47 o                         
  -2  13   8         38.44         46.78         6.49 o                         
  -1  13   8         22.92         27.79         3.76 o                         
   0  13   8          6.23          8.21         2.07 o                         
   1  13   8          0.97          2.77         1.21 o                         
   2  13   8         28.92         30.35         2.48 o                         
   3  13   8         56.21         60.76         4.38 o                         
  -2  14   8        420.82        440.39        10.44 o                         
  -1  14   8          0.81          2.74         1.48 o                         
   0  14   8         45.70         52.94         3.64 o                         
   1  14   8          0.04          2.40         1.76 o                         
   2  14   8         10.09         12.39         1.52 o                         
   3  14   8         46.21         51.31         3.21 o                         
  -1  15   8          1.46          1.25         1.31 o                         
   0  15   8          1.76          0.14         1.11 o                         
   1  15   8          0.85          1.89         1.42 o                         
  -1  -7   9         65.67         75.22         3.65 o                         
   0  -7   9        172.48        186.82         9.63 o                         
   1  -7   9        119.89        132.06         5.12 o                         
   2  -7   9          0.32          0.34         1.02 o                         
  -2  -6   9        265.60        286.88         5.68 o                         
  -1  -6   9         25.64         31.31         3.84 o                         
   0  -6   9         88.51         82.76         3.93 o                         
   1  -6   9        119.39        127.21         4.20 o                         
   2  -6   9          2.63          2.99         1.36 o                         
   3  -6   9         54.85         53.54         2.88 o                         
  -3  -5   9          3.37          2.76         1.11 o                         
  -2  -5   9        193.45        198.73         4.97 o                         
  -1  -5   9        115.67        109.13         5.18 o                         
   0  -5   9        162.30        166.88         6.08 o                         
   1  -5   9        144.58        143.76         4.42 o                         
   2  -5   9         29.43         23.59         2.48 o                         
   3  -5   9        157.87        142.79         4.00 o                         
   4  -5   9         34.44         26.84         2.47 o                         
  -3  -4   9         86.14         92.13         6.72 o                         
  -2  -4   9          1.47          0.68         1.25 o                         
  -1  -4   9          0.34          0.80         1.90 o                         
   0  -4   9          0.68          0.91         1.43 o                         
   1  -4   9         73.53         75.91         3.48 o                         
   2  -4   9          1.01          1.79         1.70 o                         
   3  -4   9         52.08         49.87         2.77 o                         
   4  -4   9        351.20        360.91         6.83 o                         
  -4  -3   9          0.67          0.43         1.55 o                         
  -3  -3   9          7.78          7.68         2.00 o                         
  -2  -3   9         50.00         51.19         3.67 o                         
  -1  -3   9        101.60         98.18         3.90 o                         
   0  -3   9          0.17          2.34         1.11 o                         
   1  -3   9        111.67        114.08         3.59 o                         
   2  -3   9         31.65         25.39         2.00 o                         
   3  -3   9          0.24          0.73         1.11 o                         
   4  -3   9        127.95        140.06         5.68 o                         
   5  -3   9        122.65        127.77         5.09 o                         
  -4  -2   9         40.27         38.50         4.93 o                         
  -3  -2   9         18.85         25.93         2.51 o                         
  -2  -2   9          0.32         -0.32         1.57 o                         
  -1  -2   9         74.27         73.57         3.45 o                         
   0  -2   9          2.45          1.26         1.63 o                         
   1  -2   9          7.77          8.80         1.54 o                         
   2  -2   9        100.31         92.40         3.62 o                         
   3  -2   9        209.47        184.69         5.02 o                         
   4  -2   9        154.38        145.76         5.34 o                         
   5  -2   9         95.90         87.31         3.88 o                         
  -4  -1   9        135.63        134.84         9.12 o                         
  -3  -1   9        170.78        156.80         7.67 o                         
  -2  -1   9          5.91          6.52         1.65 o                         
  -1  -1   9         37.39         36.60         5.47 o                         
   0  -1   9          1.08          0.19         1.79 o                         
   1  -1   9        256.06        228.53        11.81 o                         
   2  -1   9        196.54        186.96         4.65 o                         
   3  -1   9          2.91          7.05         1.33 o                         
   4  -1   9        184.74        187.89         6.22 o                         
   5  -1   9        373.79        404.15         7.68 o                         
  -4   0   9         13.84         19.33         3.61 o                         
  -3   0   9         74.75         70.40         6.74 o                         
  -2   0   9         21.22         20.09         2.44 o                         
  -1   0   9        115.09        105.46         5.06 o                         
   0   0   9        324.06        299.31         8.19 o                         
   1   0   9         18.84         18.55         2.52 o                         
   2   0   9        716.90        673.09        15.70 o                         
   3   0   9        776.23        716.96         9.03 o                         
   4   0   9         35.52         41.46         2.80 o                         
   5   0   9         65.20         78.75         3.96 o                         
  -4   1   9         59.17         50.54         3.29 o                         
  -3   1   9         15.12         10.95         1.97 o                         
  -2   1   9          7.37          8.64         1.69 o                         
  -1   1   9         14.94         13.03         1.75 o                         
   0   1   9        445.00        445.32         8.34 o                         
   1   1   9        297.88        258.76         6.37 o                         
   2   1   9         16.57         20.42         2.03 o                         
   3   1   9        559.28        504.46         8.50 o                         
   4   1   9        190.04        181.43         7.11 o                         
   5   1   9          4.85          5.19         1.42 o                         
   6   1   9          4.66          7.20         2.34 o                         
  -5   2   9        280.16        326.90        10.93 o                         
  -4   2   9        214.38        204.82         6.69 o                         
  -3   2   9          0.43          0.88         0.97 o                         
  -2   2   9          0.16          1.78         1.16 o                         
  -1   2   9        165.73        159.08         7.77 o                         
   0   2   9         76.43         76.68         3.64 o                         
   1   2   9         22.92         20.83         2.45 o                         
   2   2   9        522.35        496.65        13.16 o                         
   3   2   9         94.95         82.17         6.29 o                         
   4   2   9          2.44          2.79         1.41 o                         
   5   2   9         76.71         78.72         4.44 o                         
   6   2   9          3.56          4.07         1.52 o                         
  -5   3   9          9.41          8.73         2.59 o                         
  -4   3   9         31.24         31.11         2.95 o                         
  -3   3   9         32.79         27.96         2.45 o                         
  -2   3   9        131.40        124.85         4.35 o                         
  -1   3   9         59.19         62.19         5.80 o                         
   0   3   9        715.82        685.92         9.28 o                         
   1   3   9       1839.33       1869.03        19.78 o                         
   2   3   9        153.33        162.26         6.18 o                         
   3   3   9        735.09        693.41        18.49 o                         
   4   3   9        391.44        334.79         6.24 o                         
   5   3   9          1.85          0.87         1.70 o                         
   6   3   9          2.63          3.38         1.20 o                         
  -5   4   9         96.89        105.14         7.14 o                         
  -4   4   9        100.83         99.25         4.98 o                         
  -3   4   9          5.76          3.66         2.72 o                         
  -2   4   9       1063.05       1008.14        19.62 o                         
  -1   4   9         58.12         56.76         3.88 o                         
   0   4   9        637.43        638.46         8.92 o                         
   1   4   9       1186.95       1172.30        13.29 o                         
   2   4   9         91.04         87.83         4.72 o                         
   3   4   9        151.95        151.71         5.65 o                         
   4   4   9        292.53        266.10         6.68 o                         
   5   4   9         13.69         13.85         2.24 o                         
   6   4   9          2.94          4.26         1.29 o                         
  -5   5   9         36.24         35.53         4.60 o                         
  -4   5   9         31.43         32.42         3.14 o                         
  -3   5   9        287.16        251.30         7.20 o                         
  -2   5   9        135.76        141.37         5.31 o                         
  -1   5   9       1358.01       1266.67        14.54 o                         
   0   5   9        209.80        192.23         4.98 o                         
   1   5   9        250.86        262.43         7.49 o                         
   2   5   9          9.43         10.51         2.47 o                         
   3   5   9         12.19          8.32         1.54 o                         
   4   5   9          0.47          0.42         1.04 o                         
   5   5   9         30.98         27.39         2.12 o                         
   6   5   9         99.50         94.70         4.31 o                         
  -5   6   9          7.44         10.03         1.50 o                         
  -4   6   9         25.64         24.11         3.24 o                         
  -3   6   9        500.86        461.08        10.67 o                         
  -2   6   9          4.62          3.74         1.54 o                         
  -1   6   9          9.70          5.06         1.90 o                         
   0   6   9        727.55        671.94        10.19 o                         
   1   6   9        418.82        389.00        11.51 o                         
   2   6   9        912.04        882.06        17.77 o                         
   3   6   9        112.62        104.18         4.23 o                         
   4   6   9         35.48         29.36         2.76 o                         
   5   6   9         93.10         84.02         3.52 o                         
   6   6   9          4.20          8.54         1.32 o                         
  -5   7   9         65.60         78.52         4.22 o                         
  -4   7   9         21.36         17.92         2.57 o                         
  -3   7   9         80.95         67.30         3.58 o                         
  -2   7   9       1145.36       1080.62        16.57 o                         
  -1   7   9        451.04        424.94        10.11 o                         
   0   7   9          5.52          3.24         1.28 o                         
   1   7   9       1056.56       1029.35        18.33 o                         
   2   7   9        134.81        131.96        11.05 o                         
   3   7   9          6.35          7.09         1.87 o                         
   4   7   9         45.44         42.12         2.84 o                         
   5   7   9          4.87          5.29         1.42 o                         
  -5   8   9          9.10         11.97         1.83 o                         
  -4   8   9          0.64         -0.72         2.43 o                         
  -3   8   9        116.24        110.82         4.45 o                         
  -2   8   9          5.35          3.11         1.32 o                         
  -1   8   9        275.66        227.72         6.59 o                         
   0   8   9        589.58        589.86        12.14 o                         
   1   8   9         83.09         73.75         3.92 o                         
   2   8   9       1234.97       1247.24        17.06 o                         
   3   8   9        737.50        712.99        11.72 o                         
   4   8   9         55.22         55.66         4.12 o                         
   5   8   9         17.83         17.08         1.70 o                         
  -4   9   9        153.30        166.14         7.75 o                         
  -3   9   9        376.80        365.70        10.36 o                         
  -2   9   9        672.60        639.69        10.38 o                         
  -1   9   9         12.34         17.94         2.48 o                         
   0   9   9         10.82         10.56         2.98 o                         
   1   9   9         11.14          4.20         3.26 o                         
   2   9   9        313.99        291.37         6.18 o                         
   3   9   9          8.14          6.76         1.25 o                         
   4   9   9         30.69         32.14         2.19 o                         
   5   9   9         35.68         36.70         2.20 o                         
  -4  10   9        550.96        612.85        14.81 o                         
  -3  10   9          0.63         -0.62         2.78 o                         
  -2  10   9        174.67        161.61         5.89 o                         
  -1  10   9        732.83        686.20        10.89 o                         
   0  10   9         48.76         41.79         3.41 o                         
   1  10   9         79.09         73.58         3.75 o                         
   2  10   9         86.64         82.26         4.81 o                         
   3  10   9         57.36         52.20         3.39 o                         
   4  10   9         92.13         83.41         5.45 o                         
   5  10   9         21.64         23.45         2.40 o                         
  -4  11   9          8.94         13.15         2.80 o                         
  -3  11   9         60.73         62.06         4.81 o                         
  -2  11   9        273.84        268.80        10.61 o                         
  -1  11   9          5.39          5.60         2.51 o                         
   0  11   9        225.82        184.58         6.50 o                         
   1  11   9          6.46          5.54         2.30 o                         
   2  11   9         86.19         91.85         6.49 o                         
   3  11   9          0.29          1.16         1.34 o                         
   4  11   9        321.31        348.48         9.46 o                         
  -3  12   9        130.41        126.82         8.82 o                         
  -2  12   9        264.12        264.23         7.85 o                         
  -1  12   9         96.22        107.35         5.68 o                         
   0  12   9          0.96          0.19         2.37 o                         
   1  12   9         13.73          9.67         2.68 o                         
   2  12   9         55.96         49.39         4.12 o                         
   3  12   9          3.71          3.42         2.34 o                         
   4  12   9          0.44         -0.16         1.01 o                         
  -3  13   9        440.73        494.14        14.36 o                         
  -2  13   9          0.41         -1.27         2.59 o                         
  -1  13   9          1.20          2.21         2.26 o                         
   0  13   9          2.49          2.15         2.20 o                         
   1  13   9          4.94          5.45         2.00 o                         
   2  13   9          9.76          5.64         2.57 o                         
   3  13   9        366.90        397.47        10.80 o                         
  -2  14   9          9.48          5.01         2.19 o                         
  -1  14   9         36.56         41.18         7.65 o                         
   0  14   9          6.03          5.51         1.58 o                         
   1  14   9         32.88         33.61         2.43 o                         
   2  14   9         46.47         47.82         2.98 o                         
   3  14   9          0.13         -1.63         1.90 o                         
  -1  15   9          0.50         -0.56         1.25 o                         
   0  15   9         31.69         30.92         2.57 o                         
   1  15   9          0.68          2.53         0.86 o                         
  -1  -6  10          4.81          4.08         1.13 o                         
   0  -6  10         11.13         11.88         1.85 o                         
   1  -6  10         33.09         38.17         2.27 o                         
   2  -6  10          6.10          5.76         2.50 o                         
  -2  -5  10         26.25         27.68         1.59 o                         
  -1  -5  10          1.79          0.03         0.97 o                         
   0  -5  10          0.11          0.90         1.21 o                         
   1  -5  10        177.41        175.83         5.46 o                         
   2  -5  10         56.04         60.04         3.19 o                         
   3  -5  10         92.31        103.75         4.40 o                         
  -3  -4  10         13.43         14.18         2.59 o                         
  -2  -4  10          1.52          1.83         1.00 o                         
  -1  -4  10          4.64          3.64         1.29 o                         
   0  -4  10         85.51         80.91         3.67 o                         
   1  -4  10         52.21         52.81         2.98 o                         
   2  -4  10          3.84          4.28         1.29 o                         
   3  -4  10        133.58        145.00         4.02 o                         
   4  -4  10        140.93        145.45         7.24 o                         
  -3  -3  10          1.04          0.00         1.55 o                         
  -2  -3  10         11.74          9.74         1.44 o                         
  -1  -3  10         46.07         43.11         3.26 o                         
   0  -3  10         10.56         11.12         1.85 o                         
   1  -3  10        101.07         97.22         3.82 o                         
   2  -3  10          3.22          4.60         1.61 o                         
   3  -3  10          2.84          3.35         1.21 o                         
   4  -3  10         72.44         80.56         4.71 o                         
  -4  -2  10          0.29          1.91         1.53 o                         
  -3  -2  10         47.70         50.47         3.77 o                         
  -2  -2  10          4.06          2.66         1.75 o                         
  -1  -2  10         66.23         62.77         5.19 o                         
   0  -2  10         81.44         79.20         4.45 o                         
   1  -2  10        201.90        187.11         4.94 o                         
   2  -2  10         21.21         14.79         2.12 o                         
   3  -2  10        204.42        217.32         6.51 o                         
   4  -2  10         60.88         68.44         4.88 o                         
   5  -2  10         62.78         85.23         5.53 o                         
  -4  -1  10         57.24         52.20         4.82 o                         
  -3  -1  10         51.02         49.66         4.24 o                         
  -2  -1  10          7.62          5.41         2.17 o                         
  -1  -1  10        352.12        318.60         9.27 o                         
   0  -1  10        154.65        146.99         7.12 o                         
   1  -1  10        559.99        528.58         9.07 o                         
   2  -1  10        499.11        448.97         8.42 o                         
   3  -1  10        112.36        104.00         4.90 o                         
   4  -1  10        217.15        227.54        15.64 o                         
   5  -1  10         49.71         53.58         2.50 o                         
  -4   0  10          0.39          0.79         2.10 o                         
  -3   0  10          2.94          4.49         2.40 o                         
  -2   0  10        105.20         94.47         3.92 o                         
  -1   0  10        337.37        329.86         7.98 o                         
   0   0  10          2.26          0.69         2.03 o                         
   1   0  10        157.55        145.30         4.71 o                         
   2   0  10        263.04        272.88         5.56 o                         
   3   0  10         45.15         52.50         3.87 o                         
   4   0  10         43.28         41.03         2.86 o                         
   5   0  10         45.60         46.49         2.62 o                         
  -4   1  10          0.72         -1.60         1.60 o                         
  -3   1  10         92.40         93.93         6.07 o                         
  -2   1  10         79.69         80.33         3.66 o                         
  -1   1  10         17.35         15.33         2.09 o                         
   0   1  10          3.13          2.55         1.81 o                         
   1   1  10        854.08        785.94        17.71 o                         
   2   1  10          4.24          5.90         1.50 o                         
   3   1  10          2.19          8.80         2.05 o                         
   4   1  10         92.27         87.78         4.27 o                         
   5   1  10          7.89          6.10         1.25 o                         
  -4   2  10         35.92         33.71         2.64 o                         
  -3   2  10         10.10          5.87         1.67 o                         
  -2   2  10        259.85        257.13         7.56 o                         
  -1   2  10        445.91        431.88        14.33 o                         
   0   2  10        234.70        230.59         7.62 o                         
   1   2  10        348.15        325.48         8.94 o                         
   2   2  10       1828.76       1754.66        21.50 o                         
   3   2  10         41.25         34.73         3.21 o                         
   4   2  10         49.06         47.34         2.93 o                         
   5   2  10         11.91          6.22         1.81 o                         
  -4   3  10         93.68        100.84         5.60 o                         
  -3   3  10        270.25        256.54         9.48 o                         
  -2   3  10          0.66          1.82         1.13 o                         
  -1   3  10        483.30        461.13        13.28 o                         
   0   3  10       1307.10       1343.35        22.99 o                         
   1   3  10         89.38        103.05         5.08 o                         
   2   3  10         57.53         52.46         5.95 o                         
   3   3  10        407.45        376.68         6.65 o                         
   4   3  10          2.81         -0.93         1.44 o                         
   5   3  10          3.52          2.64         1.68 o                         
  -4   4  10        100.17        108.22         5.99 o                         
  -3   4  10          0.37         -0.08         1.50 o                         
  -2   4  10       1071.97       1063.01        12.62 o                         
  -1   4  10        105.38        102.03         5.31 o                         
   0   4  10        358.67        347.13         7.08 o                         
   1   4  10        582.63        600.78        11.91 o                         
   2   4  10        160.93        138.44         7.44 o                         
   3   4  10          0.32         -0.97         0.97 o                         
   4   4  10          0.74          0.86         1.58 o                         
   5   4  10         52.94         58.31         3.77 o                         
  -4   5  10        174.45        169.07         6.22 o                         
  -3   5  10         76.05         73.54         4.73 o                         
  -2   5  10         84.31         82.78         3.36 o                         
  -1   5  10        978.50        924.07        15.29 o                         
   0   5  10        389.19        381.72         8.15 o                         
   1   5  10          2.78          3.51         2.18 o                         
   2   5  10        529.78        484.50        36.66 o                         
   3   5  10        365.06        348.67         5.99 o                         
   4   5  10          0.01          2.71         1.26 o                         
   5   5  10          3.06          2.97         1.39 o                         
  -4   6  10          6.17          9.51         2.11 o                         
  -3   6  10        504.67        462.07        11.39 o                         
  -2   6  10        101.88         93.85         3.37 o                         
  -1   6  10         29.70         32.76         2.86 o                         
   0   6  10        476.86        445.45         8.88 o                         
   1   6  10        523.20        505.54        11.10 o                         
   2   6  10         24.09         20.91         3.49 o                         
   3   6  10         50.05         53.24         2.42 o                         
   4   6  10          2.33          3.53         1.51 o                         
   5   6  10          4.09          2.72         1.10 o                         
  -4   7  10        597.04        605.69        14.41 o                         
  -3   7  10        173.15        164.87         5.96 o                         
  -2   7  10        359.26        317.05         6.10 o                         
  -1   7  10        465.64        419.33        10.33 o                         
   0   7  10          0.56          1.75         1.32 o                         
   1   7  10        251.38        240.75         9.74 o                         
   2   7  10        385.72        357.65        11.99 o                         
   3   7  10          4.14          4.24         1.52 o                         
   4   7  10        242.08        236.48         7.83 o                         
   5   7  10        139.14        145.12         4.44 o                         
  -4   8  10        119.21        117.81        10.11 o                         
  -3   8  10        224.27        216.93         8.04 o                         
  -2   8  10         78.97         81.21         4.34 o                         
  -1   8  10          0.31         -1.37         1.37 o                         
   0   8  10        324.00        280.86         8.29 o                         
   1   8  10          0.13         -0.68         3.34 o                         
   2   8  10         91.35         88.55         3.54 o                         
   3   8  10         20.01         19.70         2.25 o                         
   4   8  10         56.70         55.46         3.95 o                         
   5   8  10         22.00         24.61         1.79 o                         
  -4   9  10         62.09         68.49         4.82 o                         
  -3   9  10          3.51          3.06         1.76 o                         
  -2   9  10        202.16        178.80         5.58 o                         
  -1   9  10          2.44         -0.43         1.54 o                         
   0   9  10         73.43         63.71         3.38 o                         
   1   9  10          4.59          7.51         1.52 o                         
   2   9  10          6.35          4.58         1.24 o                         
   3   9  10        136.44        129.61         5.28 o                         
   4   9  10        214.44        215.66         6.24 o                         
   5   9  10        141.06        153.08         4.92 o                         
  -4  10  10         66.32         70.93         4.68 o                         
  -3  10  10        240.58        230.72         7.96 o                         
  -2  10  10         12.17         12.60         2.28 o                         
  -1  10  10        204.50        149.15         6.68 o                         
   0  10  10         15.84         14.25         2.33 o                         
   1  10  10          3.55          0.97         2.72 o                         
   2  10  10        103.68         96.17         4.59 o                         
   3  10  10         29.46         27.04         2.26 o                         
   4  10  10         27.34         27.71         3.29 o                         
   5  10  10        227.35        273.21         9.56 o                         
  -4  11  10         17.50         15.36         2.94 o                         
  -3  11  10         38.86         41.47         3.97 o                         
  -2  11  10          9.60         11.16         2.70 o                         
  -1  11  10          9.89         11.26         2.79 o                         
   0  11  10         11.90          9.28         2.26 o                         
   1  11  10         86.08         80.64         4.43 o                         
   2  11  10         92.18         88.05         4.87 o                         
   3  11  10          5.42          5.31         1.65 o                         
   4  11  10        200.88        210.05         7.44 o                         
  -3  12  10         27.78         34.03         4.60 o                         
  -2  12  10          0.06         -0.02         2.63 o                         
  -1  12  10         48.03         35.92         4.28 o                         
   0  12  10         25.65         28.84         3.95 o                         
   1  12  10        209.94        196.25         9.22 o                         
   2  12  10        457.91        458.10        18.72 o                         
   3  12  10        134.33        133.12         4.44 o                         
   4  12  10        209.89        218.34         5.04 o                         
  -1  13  10         11.22         14.37         1.90 o                         
   0  13  10        148.81        149.73         7.48 o                         
   1  13  10         45.57         46.37         4.37 o                         
   2  13  10         88.82         91.25         5.77 o                         
   3  13  10        475.92        535.97         8.97 o                         
  -1  14  10          7.57          7.46         2.03 o                         
   0  14  10          8.78         11.32         1.96 o                         
   1  14  10         95.56        106.38         4.54 o                         
   2  14  10        218.55        231.01         7.60 o                         
  -1  15  10         83.46         85.22         5.68 o                         
   0  15  10         91.25         85.99         3.61 o                         
   1  15  10         43.29         48.45         2.78 o                         
  -1  -5  11         44.59         51.78         4.10 o                         
   0  -5  11         42.96         44.54         2.25 o                         
   1  -5  11         96.26        100.87         2.87 o                         
   2  -5  11        103.08        120.63         6.51 o                         
  -2  -4  11         13.67         10.28         2.09 o                         
  -1  -4  11          1.35          1.65         1.38 o                         
   0  -4  11         49.61         52.75         2.99 o                         
   1  -4  11         77.36         76.42         3.10 o                         
   2  -4  11          0.21          0.48         1.38 o                         
   3  -4  11         99.65        111.87         4.51 o                         
  -2  -3  11         23.01         23.33         1.74 o                         
  -1  -3  11        219.48        252.20         9.25 o                         
   0  -3  11        134.15        128.11         5.19 o                         
   1  -3  11         44.95         50.00         4.04 o                         
   2  -3  11        327.84        340.13        10.18 o                         
   3  -3  11         88.68         82.28         3.85 o                         
  -3  -2  11          1.28          0.74         1.32 o                         
  -2  -2  11        196.59        197.57         5.29 o                         
  -1  -2  11        158.50        155.78         5.88 o                         
   0  -2  11        464.05        467.61        10.43 o                         
   1  -2  11        245.70        240.63         9.32 o                         
   2  -2  11         32.74         29.53         3.74 o                         
   3  -2  11        270.15        269.24         7.56 o                         
   4  -2  11         84.87         95.66         3.87 o                         
  -3  -1  11        114.05        111.37         5.73 o                         
  -2  -1  11        109.86        105.25         4.91 o                         
  -1  -1  11        351.69        353.40         9.14 o                         
   0  -1  11          3.12          1.08         1.49 o                         
   1  -1  11        325.16        311.28        20.99 o                         
   2  -1  11        332.06        316.86        11.96 o                         
   3  -1  11          0.01          0.27         1.53 o                         
   4  -1  11         78.70         90.04         4.24 o                         
  -4   0  11         36.39         43.66         3.98 o                         
  -3   0  11        179.57        185.27         9.72 o                         
  -2   0  11         33.24         35.51         3.24 o                         
  -1   0  11        487.76        501.72         8.67 o                         
   0   0  11        850.22        811.38        11.59 o                         
   1   0  11         98.37         88.95         4.27 o                         
   2   0  11        167.87        160.14         5.69 o                         
   3   0  11        115.48        113.17         4.71 o                         
   4   0  11          3.37          0.45         1.52 o                         
   5   0  11          0.05          0.57         1.44 o                         
  -4   1  11          0.37          0.99         0.89 o                         
  -3   1  11         77.22         83.95         5.29 o                         
  -2   1  11        259.69        264.98         8.17 o                         
  -1   1  11        163.77        160.02         4.57 o                         
   0   1  11        178.39        168.81         4.90 o                         
   1   1  11        640.68        613.37        13.20 o                         
   2   1  11         48.57         44.47         3.18 o                         
   3   1  11          0.77          0.24         1.30 o                         
   4   1  11          1.82          0.25         1.26 o                         
   5   1  11          2.05          3.96         1.12 o                         
  -4   2  11         36.66         43.57        10.17 o                         
  -3   2  11         42.47         40.07         5.53 o                         
  -2   2  11        403.35        369.42         7.53 o                         
  -1   2  11        210.35        206.55         5.20 o                         
   0   2  11       1358.23       1352.43        12.92 o                         
   1   2  11         90.34         92.96         3.50 o                         
   2   2  11        240.37        230.37         4.84 o                         
   3   2  11         85.80         58.22         3.56 o                         
   4   2  11          8.20          5.21         2.80 o                         
   5   2  11         56.80         53.20         2.99 o                         
  -4   3  11          9.52          9.81         2.65 o                         
  -3   3  11        167.32        163.19         8.66 o                         
  -2   3  11        599.24        566.34        11.37 o                         
  -1   3  11        809.41        798.38        11.15 o                         
   0   3  11        715.32        720.49        13.75 o                         
   1   3  11        248.18        214.98         7.55 o                         
   2   3  11        141.84        129.20         4.56 o                         
   3   3  11          8.43          5.52         1.75 o                         
   4   3  11         21.39         25.20         2.20 o                         
   5   3  11          0.08          0.35         1.14 o                         
  -4   4  11         18.29         22.91         4.33 o                         
  -3   4  11         32.86         26.09         2.42 o                         
  -2   4  11         31.78         28.42         2.60 o                         
  -1   4  11        968.03        973.10        12.32 o                         
   0   4  11        218.36        211.16         7.62 o                         
   1   4  11         20.86         21.92         2.72 o                         
   2   4  11         18.60         24.50         2.43 o                         
   3   4  11          0.55          1.66         1.15 o                         
   4   4  11        235.67        218.43         7.57 o                         
   5   4  11        153.32        159.88         5.47 o                         
  -4   5  11         27.45         29.64         3.04 o                         
  -3   5  11        119.10        107.02         5.37 o                         
  -2   5  11          9.31          8.93         2.30 o                         
  -1   5  11          0.73          2.14         1.29 o                         
   0   5  11        332.13        316.37         9.18 o                         
   1   5  11        813.39        816.28        12.53 o                         
   2   5  11        445.95        430.90         9.03 o                         
   3   5  11         29.41         27.79         2.01 o                         
   4   5  11          7.33          8.62         2.04 o                         
   5   5  11        167.08        172.35         4.89 o                         
  -4   6  11          4.55          4.44         3.04 o                         
  -3   6  11        129.70        114.51         7.14 o                         
  -2   6  11        334.00        310.82         7.95 o                         
  -1   6  11          1.11          0.33         1.08 o                         
   0   6  11         83.81         78.06         4.11 o                         
   1   6  11        405.96        370.84        16.07 o                         
   2   6  11        127.19        122.23         4.08 o                         
   3   6  11        596.59        582.82         7.68 o                         
   4   6  11         54.41         59.98         3.09 o                         
   5   6  11         77.73         72.11         3.59 o                         
  -4   7  11        142.16        146.92        10.21 o                         
  -3   7  11          6.54         10.33         6.48 o                         
  -2   7  11        105.47         95.74         4.65 o                         
  -1   7  11          6.62          6.23         1.42 o                         
   0   7  11          1.19          1.69         0.90 o                         
   1   7  11        133.19        124.35         4.09 o                         
   2   7  11        342.79        325.88         6.12 o                         
   3   7  11       1336.99       1336.46        12.05 o                         
   4   7  11        192.63        188.57         6.81 o                         
   5   7  11        312.04        325.51         5.72 o                         
  -4   8  11         24.92         26.45         3.09 o                         
  -3   8  11         51.15         50.99         3.98 o                         
  -2   8  11          2.84          3.33         1.81 o                         
  -1   8  11          9.43          5.93         1.51 o                         
   0   8  11        217.89        195.48         5.14 o                         
   1   8  11         85.80         82.02         3.43 o                         
   2   8  11        808.61        779.20        10.99 o                         
   3   8  11        105.96         98.41         4.09 o                         
   4   8  11        772.97        768.95        11.53 o                         
   5   8  11          9.04          5.73         1.55 o                         
  -4   9  11         22.57         32.96         3.12 o                         
  -3   9  11          5.33          4.92         1.78 o                         
  -2   9  11          5.72          6.08         2.10 o                         
  -1   9  11          5.08          4.54         1.52 o                         
   0   9  11         18.62         10.63         2.32 o                         
   1   9  11        167.61        161.30         5.36 o                         
   2   9  11         47.13         44.77         2.41 o                         
   3   9  11          2.31          4.21         1.57 o                         
   4   9  11        113.42        117.49         4.49 o                         
   5   9  11        184.55        199.23         6.76 o                         
  -4  10  11         15.40         18.76         2.24 o                         
  -3  10  11         84.01         83.01         5.47 o                         
  -2  10  11          0.40         -2.59         2.59 o                         
  -1  10  11          4.34          0.39         2.84 o                         
   0  10  11        310.35        288.07        10.26 o                         
   1  10  11        210.32        188.46         6.48 o                         
   2  10  11          1.03          1.89         1.39 o                         
   3  10  11        843.87        845.13        12.24 o                         
   4  10  11        208.90        221.71         8.14 o                         
  -3  11  11         19.48         23.67         2.81 o                         
  -2  11  11         41.09         37.69         3.18 o                         
  -1  11  11         76.23         74.90         8.52 o                         
   0  11  11        169.55        177.59        15.09 o                         
   1  11  11        564.05        561.29        12.30 o                         
   2  11  11        256.39        246.07         8.14 o                         
   3  11  11        219.94        228.36         7.06 o                         
   4  11  11         86.19         79.94         4.50 o                         
  -3  12  11         20.25         27.26         3.65 o                         
  -2  12  11         63.03         64.01         7.45 o                         
  -1  12  11        384.46        393.20        12.34 o                         
   0  12  11         73.58         79.96         6.05 o                         
   1  12  11         15.86         16.12         3.76 o                         
   2  12  11        349.65        345.14         8.67 o                         
   3  12  11         83.79         86.69         4.09 o                         
  -2  13  11         13.86         10.38         3.38 o                         
  -1  13  11         14.86         16.71         2.20 o                         
   0  13  11        204.69        222.16         7.16 o                         
   1  13  11        426.59        424.10        12.06 o                         
   2  13  11         11.76         11.03         2.54 o                         
   3  13  11         48.89         54.28         3.58 o                         
  -1  14  11        165.66        176.24         8.71 o                         
   0  14  11         95.22        101.54         5.41 o                         
   1  14  11        234.94        256.59         6.54 o                         
   2  14  11        229.26        253.78         7.55 o                         
   0  15  11        309.08        329.81        11.23 o                         
   0  -4  12         20.21         24.65         2.13 o                         
   1  -4  12         96.99         93.83         4.06 o                         
  -1  -3  12         75.30         86.22         6.64 o                         
   0  -3  12         69.11         77.99         4.90 o                         
   1  -3  12         43.49         40.86         3.43 o                         
   2  -3  12         71.84         72.48         4.23 o                         
  -2  -2  12        389.14        422.03         7.18 o                         
  -1  -2  12         38.89         42.23         3.65 o                         
   0  -2  12        157.98        149.33         5.43 o                         
   1  -2  12        251.92        261.15         9.06 o                         
   2  -2  12          9.74          6.48         2.11 o                         
   3  -2  12         19.92         21.48         4.98 o                         
  -3  -1  12         13.47         13.62         1.65 o                         
  -2  -1  12        251.78        275.04         6.76 o                         
  -1  -1  12         14.89         14.52         1.70 o                         
   0  -1  12          0.05          0.69         1.64 o                         
   1  -1  12        150.33        141.18         7.28 o                         
   2  -1  12          2.96          4.08         2.00 o                         
   3  -1  12         12.07         12.02         2.37 o                         
   4  -1  12          0.50          0.27         1.12 o                         
  -3   0  12         98.63         99.17         7.68 o                         
  -2   0  12          2.17          2.23         1.46 o                         
  -1   0  12         84.46         84.25         4.48 o                         
   0   0  12         16.76         14.39         1.99 o                         
   1   0  12         18.65         13.07         2.47 o                         
   2   0  12          3.21          3.28         1.69 o                         
   3   0  12        134.05        118.46         4.95 o                         
   4   0  12          3.24          3.36         1.41 o                         
  -3   1  12         51.69         50.34         3.08 o                         
  -2   1  12        199.65        188.13         6.46 o                         
  -1   1  12        568.68        584.49        10.16 o                         
   0   1  12          6.54          7.53         1.30 o                         
   1   1  12         45.60         42.82         3.58 o                         
   2   1  12        151.84        146.72         8.28 o                         
   3   1  12         20.03         13.32         1.78 o                         
   4   1  12        219.97        229.71         6.22 o                         
  -3   2  12         20.94         20.39         2.24 o                         
  -2   2  12        216.79        212.96         7.03 o                         
  -1   2  12        246.48        237.17         6.68 o                         
   0   2  12         41.79         41.45         2.66 o                         
   1   2  12        102.88        101.92         4.16 o                         
   2   2  12          7.33          7.48         1.94 o                         
   3   2  12         20.82         20.34         2.45 o                         
   4   2  12          4.79          6.06         1.55 o                         
   5   2  12        223.30        259.02         9.37 o                         
  -3   3  12        142.72        139.78         6.64 o                         
  -2   3  12        205.74        202.37        15.16 o                         
  -1   3  12        327.43        318.86         9.17 o                         
   0   3  12        179.31        179.26         6.03 o                         
   1   3  12        102.20         98.00         4.65 o                         
   2   3  12         33.56         29.79         2.29 o                         
   3   3  12        164.23        146.43         9.84 o                         
   4   3  12        379.24        390.64         7.65 o                         
   5   3  12         25.12         17.39         2.39 o                         
  -4   4  12          3.82          4.14         1.58 o                         
  -3   4  12         29.59         34.51         2.94 o                         
  -2   4  12          2.43          1.30         1.92 o                         
  -1   4  12        394.66        380.04        10.10 o                         
   0   4  12         10.44         10.12         1.63 o                         
   1   4  12          2.90          2.50         1.31 o                         
   2   4  12         72.59         72.15         3.81 o                         
   3   4  12          0.37          5.62         2.44 o                         
   4   4  12         43.72         46.35         2.90 o                         
   5   4  12        452.27        499.93         7.89 o                         
  -4   5  12        219.29        254.86        10.24 o                         
  -3   5  12         91.72         96.93         5.56 o                         
  -2   5  12         55.02         51.43         3.84 o                         
  -1   5  12          0.49          2.21         1.64 o                         
   0   5  12         82.07         74.98         3.26 o                         
   1   5  12        190.09        182.42         5.00 o                         
   2   5  12         10.04          9.62         1.52 o                         
   3   5  12        330.74        334.76         8.07 o                         
   4   5  12         12.51         17.20         2.77 o                         
   5   5  12          5.73          6.44         1.20 o                         
  -4   6  12         58.99         74.46         4.01 o                         
  -3   6  12        103.90        101.05         6.30 o                         
  -2   6  12         36.63         36.21         5.11 o                         
  -1   6  12         49.60         44.46         3.15 o                         
   0   6  12         78.87         76.10         3.05 o                         
   1   6  12        299.60        290.27         6.28 o                         
   2   6  12        231.42        215.61         6.01 o                         
   3   6  12          1.84          1.37         1.34 o                         
   4   6  12        587.02        642.62         9.79 o                         
   5   6  12         98.45        112.26         3.41 o                         
  -4   7  12         11.74         14.62         2.11 o                         
  -3   7  12          0.36          0.62         2.12 o                         
  -2   7  12          4.45          4.44         2.17 o                         
  -1   7  12         26.47         27.95         2.71 o                         
   0   7  12          0.62          3.06         1.19 o                         
   1   7  12         35.20         35.26         2.59 o                         
   2   7  12        137.13        134.08         3.99 o                         
   3   7  12        244.38        242.23         6.12 o                         
   4   7  12          0.30          2.26         1.31 o                         
   5   7  12        208.79        213.77         4.42 o                         
  -4   8  12         18.87         21.91         2.51 o                         
  -3   8  12          0.58         -0.42         3.12 o                         
  -2   8  12          8.09          6.59         2.02 o                         
  -1   8  12         45.93         29.64         2.78 o                         
   0   8  12        345.65        317.52         7.40 o                         
   1   8  12         62.05         60.99         2.80 o                         
   2   8  12          2.85          3.97         1.57 o                         
   3   8  12         58.09         55.00         3.47 o                         
   4   8  12        230.84        233.22         6.02 o                         
   5   8  12         12.84         14.19         3.02 o                         
  -3   9  12          0.11         -3.09         3.09 o                         
  -2   9  12          0.11         -0.24         1.74 o                         
  -1   9  12         67.88         71.88         5.80 o                         
   0   9  12        137.27        122.17         6.02 o                         
   1   9  12        308.95        291.20         6.35 o                         
   2   9  12        187.32        173.67         5.99 o                         
   3   9  12          7.42          9.09         2.14 o                         
   4   9  12         52.58         56.75         2.98 o                         
  -3  10  12         79.38         75.62         4.77 o                         
  -2  10  12         68.09         68.87         4.25 o                         
  -1  10  12         30.64         26.43         3.80 o                         
   0  10  12        173.87        211.55         7.61 o                         
   1  10  12        164.82        172.44         7.48 o                         
   2  10  12          0.51          1.49         1.39 o                         
   3  10  12        283.25        270.08         9.81 o                         
   4  10  12         43.19         41.21         2.83 o                         
  -3  11  12         60.70         62.49         3.94 o                         
  -2  11  12        216.46        213.90         8.58 o                         
  -1  11  12        195.62        196.29        13.27 o                         
   0  11  12         75.80         75.53         4.49 o                         
   1  11  12        514.10        534.18        15.86 o                         
   2  11  12        251.60        235.51         6.56 o                         
   3  11  12         60.05         61.67         3.68 o                         
   4  11  12         11.47         11.60         1.93 o                         
  -2  12  12          5.11          3.58         2.80 o                         
  -1  12  12        237.75        249.84        14.02 o                         
   0  12  12        126.90        138.77         7.32 o                         
   1  12  12         27.38         24.09         2.74 o                         
   2  12  12        412.58        416.84         7.99 o                         
   3  12  12          8.17          6.99         1.41 o                         
  -1  13  12          4.20          8.53         1.72 o                         
   0  13  12         38.52         42.19         3.23 o                         
   1  13  12        235.87        264.86         7.37 o                         
   2  13  12          3.90          6.35         1.94 o                         
   3  13  12          8.17          8.56         2.58 o                         
   0  14  12         76.02         81.15         4.44 o                         
   1  14  12         65.45         66.08         4.15 o                         
   2  14  12        242.89        282.31         7.19 o                         
  -1  -2  13          0.31          0.84         1.08 o                         
   0  -2  13        128.38        132.08         4.11 o                         
   1  -2  13         21.19         23.66         2.56 o                         
   2  -2  13          4.99          5.46         1.62 o                         
  -2  -1  13         83.37         87.59         6.69 o                         
  -1  -1  13        190.10        183.73         5.03 o                         
   0  -1  13         34.47         34.86         2.69 o                         
   1  -1  13          0.02          0.60         1.66 o                         
   2  -1  13         16.42         17.96         2.49 o                         
   3  -1  13         21.26         28.12         2.48 o                         
  -2   0  13         29.79         32.84         1.95 o                         
  -1   0  13         35.19         40.07         2.44 o                         
   0   0  13        453.28        472.13         8.19 o                         
   1   0  13         17.89         16.36         2.21 o                         
   2   0  13          0.44          1.13         2.03 o                         
   3   0  13        138.22        135.50        11.18 o                         
  -2   1  13        222.33        235.68         6.18 o                         
  -1   1  13          0.84          0.82         1.28 o                         
   0   1  13        108.82        105.98         3.77 o                         
   1   1  13         24.34         20.68         2.51 o                         
   2   1  13          0.28          1.46         1.44 o                         
   3   1  13         20.93         21.11         1.88 o                         
   4   1  13        195.04        221.85         4.97 o                         
  -3   2  13         75.25         72.47         7.23 o                         
  -2   2  13          0.14         -0.12         2.18 o                         
  -1   2  13        508.29        515.05         9.06 o                         
   0   2  13         45.83         44.12         2.67 o                         
   1   2  13        161.83        153.95         7.36 o                         
   2   2  13        168.97        174.51         6.35 o                         
   3   2  13        108.04        107.57         6.92 o                         
   4   2  13         17.72         21.82         2.29 o                         
  -3   3  13         65.68         63.76         4.62 o                         
  -2   3  13         39.87         39.26         5.40 o                         
  -1   3  13         11.53         13.76         2.19 o                         
   0   3  13         61.53         66.39         3.66 o                         
   1   3  13         86.94         80.72         5.93 o                         
   2   3  13          0.24          0.49         1.85 o                         
   3   3  13        133.13        113.23         9.25 o                         
   4   3  13        379.00        389.00         9.82 o                         
  -3   4  13         33.66         35.19         3.13 o                         
  -2   4  13          0.13          0.40         2.70 o                         
  -1   4  13         32.50         29.17         3.10 o                         
   0   4  13        189.16        185.59         6.03 o                         
   1   4  13         81.99         78.74         7.66 o                         
   2   4  13        363.34        374.69        11.90 o                         
   3   4  13          5.95          7.36         1.87 o                         
   4   4  13          0.73         -0.35         1.47 o                         
  -3   5  13         11.49         11.68         2.33 o                         
  -2   5  13          3.05          2.68         1.59 o                         
  -1   5  13         16.28         12.33         2.87 o                         
   0   5  13          4.90          5.85         2.30 o                         
   1   5  13         75.21         70.48         5.39 o                         
   2   5  13        117.84        114.17         4.17 o                         
   3   5  13        891.49        989.05        14.99 o                         
   4   5  13          7.78          9.90         1.47 o                         
  -3   6  13         19.61         18.98         3.24 o                         
  -2   6  13         25.23         21.16         3.22 o                         
  -1   6  13        109.25        119.19         7.04 o                         
   0   6  13         37.30         38.06         4.25 o                         
   1   6  13        365.57        340.15         8.88 o                         
   2   6  13        273.29        258.12         6.99 o                         
   3   6  13         21.79         19.58         2.14 o                         
   4   6  13        677.65        699.71        11.14 o                         
  -3   7  13         17.07         15.85         2.63 o                         
  -2   7  13         70.94         57.36         4.83 o                         
  -1   7  13        348.71        331.44        16.69 o                         
   0   7  13        613.02        599.74        10.79 o                         
   1   7  13        170.24        155.00         5.06 o                         
   2   7  13        272.44        262.81         7.06 o                         
   3   7  13        149.37        133.76         4.31 o                         
   4   7  13        132.02        141.72         4.95 o                         
  -3   8  13         30.62         27.68         3.14 o                         
  -2   8  13         33.57         31.74         3.71 o                         
  -1   8  13          1.07         -0.01         2.30 o                         
   0   8  13        353.44        333.63        11.99 o                         
   1   8  13        114.41        109.04         4.84 o                         
   2   8  13         31.09         29.52         3.02 o                         
   3   8  13        203.11        203.73         5.38 o                         
   4   8  13         81.02         90.17         3.34 o                         
  -3   9  13          6.64          8.25         2.04 o                         
  -2   9  13          6.48         12.31         2.28 o                         
  -1   9  13        498.49        506.14        14.22 o                         
   0   9  13        308.57        291.54        11.09 o                         
   1   9  13          5.07          4.28         4.87 o                         
   2   9  13        464.95        464.25         9.37 o                         
   3   9  13         39.89         37.50         3.10 o                         
   4   9  13         19.23         21.10         1.99 o                         
  -3  10  13         25.03         19.64         2.45 o                         
  -2  10  13        239.91        259.17         7.17 o                         
  -1  10  13        251.79        209.59         8.96 o                         
   0  10  13        681.79        703.82        26.01 o                         
   1  10  13        624.79        618.45        15.43 o                         
   2  10  13         35.65         30.39         2.58 o                         
   3  10  13         36.45         36.74         3.08 o                         
   4  10  13          0.27          2.17         1.24 o                         
  -2  11  13        268.55        239.41        18.51 o                         
  -1  11  13        132.91        114.66         9.86 o                         
   0  11  13         22.04         19.45         2.90 o                         
   1  11  13        311.23        317.42         7.42 o                         
   2  11  13         26.81         28.26         2.34 o                         
   3  11  13          3.30          1.69         1.43 o                         
  -2  12  13         96.52        132.63         8.35 o                         
  -1  12  13         51.97         64.63         6.91 o                         
   0  12  13        508.29        488.63        18.78 o                         
   1  12  13         23.74         15.06         1.72 o                         
   2  12  13          5.16          4.19         1.31 o                         
   3  12  13          0.27         -0.43         1.28 o                         
  -1  13  13         54.46         59.63         5.43 o                         
   0  13  13         69.46         68.16         3.57 o                         
   1  13  13        276.91        310.56         7.28 o                         
   2  13  13         60.83         58.21         3.69 o                         
   0  14  13          0.24         -1.12         1.97 o                         
   1  14  13         26.65         42.30         4.10 o                         
   0  -1  14          0.75         -1.01         1.48 o                         
   1  -1  14         29.90         27.74         2.31 o                         
  -1   0  14         86.54         94.71         5.10 o                         
   0   0  14         31.97         32.84         1.92 o                         
   1   0  14         25.14         26.77         2.76 o                         
   2   0  14         27.96         37.18         2.94 o                         
  -1   1  14         99.26         95.95         3.21 o                         
   0   1  14         81.45         76.73         3.17 o                         
   1   1  14         93.58         99.63         4.25 o                         
   2   1  14        163.85        160.89         5.01 o                         
   3   1  14          0.94          4.10         1.23 o                         
  -2   2  14         49.03         45.54         3.86 o                         
  -1   2  14         29.34         31.16         1.91 o                         
   0   2  14        576.75        606.83        10.61 o                         
   1   2  14          1.61          1.18         1.23 o                         
   2   2  14        182.75        178.87         5.67 o                         
   3   2  14        349.14        401.92         7.28 o                         
  -2   3  14         18.54         14.96         2.71 o                         
  -1   3  14        182.22        186.30         6.06 o                         
   0   3  14          0.30          0.71         1.35 o                         
   1   3  14        590.04        609.26        11.39 o                         
   2   3  14         98.62         98.22         4.68 o                         
   3   3  14        178.41        201.77         5.67 o                         
  -2   4  14          2.19          6.55         2.68 o                         
  -1   4  14         35.88         37.06         3.09 o                         
   0   4  14         59.09         50.81         4.83 o                         
   1   4  14         24.18         25.67         2.76 o                         
   2   4  14        362.80        379.29         9.12 o                         
   3   4  14        151.17        150.36         5.21 o                         
   4   4  14         51.58         55.45         4.52 o                         
  -3   5  14         56.64         57.06         4.58 o                         
  -2   5  14        201.25        202.53         7.25 o                         
  -1   5  14         96.76         98.59         4.77 o                         
   0   5  14        301.70        290.26        10.41 o                         
   1   5  14        467.15        475.45         9.05 o                         
   2   5  14          6.09          6.66         1.83 o                         
   3   5  14        286.51        334.72         7.88 o                         
   4   5  14        144.21        175.23         8.14 o                         
  -3   6  14         17.84         23.15         3.46 o                         
  -2   6  14        166.20        177.36         5.58 o                         
  -1   6  14        294.52        303.42        17.40 o                         
   0   6  14         14.04         16.60         2.93 o                         
   1   6  14         42.75         39.63         2.88 o                         
   2   6  14        519.45        525.81        10.70 o                         
   3   6  14         19.85         17.12         2.16 o                         
   4   6  14        141.00        150.32         7.86 o                         
  -3   7  14         60.36         66.48         3.62 o                         
  -2   7  14         63.44         61.99         4.54 o                         
  -1   7  14         91.43        108.29         6.01 o                         
   0   7  14        259.68        245.01         9.38 o                         
   1   7  14         21.59         21.37         2.06 o                         
   2   7  14         27.42         31.06         2.33 o                         
   3   7  14         96.20         95.04         3.67 o                         
   4   7  14         60.80         63.93         5.30 o                         
  -3   8  14         25.62         29.97         3.68 o                         
  -2   8  14        331.63        344.96        17.72 o                         
  -1   8  14        196.83        176.82        11.63 o                         
   0   8  14          0.78          1.26         1.81 o                         
   1   8  14        219.69        204.70         6.16 o                         
   2   8  14          0.90         -1.46         1.46 o                         
   3   8  14         18.15         20.26         1.86 o                         
   4   8  14          8.04         12.22         3.11 o                         
  -2   9  14         23.68         25.10         2.80 o                         
  -1   9  14        298.12        325.93        10.51 o                         
   0   9  14        192.25        194.31         6.86 o                         
   1   9  14         11.25          7.31         2.14 o                         
   2   9  14         89.60         89.35         5.78 o                         
   3   9  14         21.18         21.54         2.97 o                         
  -2  10  14        256.84        307.59         9.45 o                         
  -1  10  14          0.03          1.55         1.49 o                         
   0  10  14        168.38        178.97         7.92 o                         
   1  10  14         73.28         76.89         5.41 o                         
   2  10  14         53.45         56.19         3.60 o                         
   3  10  14          0.01          1.73         1.16 o                         
  -2  11  14        112.35        121.18         7.07 o                         
  -1  11  14        144.11        146.76         6.11 o                         
   0  11  14          6.90         11.00         2.09 o                         
   1  11  14         23.45         28.05         2.60 o                         
   2  11  14         44.84         47.69         3.07 o                         
   3  11  14         10.26         11.17         1.44 o                         
  -1  12  14          3.86          5.62         2.57 o                         
   0  12  14         62.71         72.46         6.27 o                         
   1  12  14         22.13         30.93         2.43 o                         
   2  12  14         27.19         23.88         1.73 o                         
   0  13  14          8.41          9.39         2.00 o                         
   1  13  14          0.05          0.24         1.29 o                         
   1   1  15        357.86        417.89        11.90 o                         
  -1   2  15         40.60         49.00         4.10 o                         
   0   2  15         74.89         78.56         4.08 o                         
   1   2  15        142.23        138.15         6.40 o                         
   2   2  15         73.66         64.95         2.81 o                         
  -1   3  15          0.69          0.67         1.03 o                         
   0   3  15         22.86         23.99         3.37 o                         
   1   3  15        149.66        154.40         4.93 o                         
   2   3  15        172.67        200.57         5.35 o                         
   3   3  15          5.68          5.72         1.85 o                         
  -1   4  15         50.04         52.29         2.91 o                         
   0   4  15        155.20        161.13         6.75 o                         
   1   4  15          1.96          2.46         1.42 o                         
   2   4  15        253.07        284.19        14.59 o                         
   3   4  15         60.63         61.41         5.50 o                         
  -2   5  15        110.14        125.05         4.61 o                         
  -1   5  15         28.08         23.07         2.71 o                         
   0   5  15        326.36        323.39         8.29 o                         
   1   5  15        183.36        185.82         5.99 o                         
   2   5  15         14.68         11.72         1.84 o                         
   3   5  15          1.54          0.64         1.25 o                         
  -2   6  15        121.39        136.62         4.02 o                         
  -1   6  15        252.73        275.12        12.63 o                         
   0   6  15         14.49         15.05         2.59 o                         
   1   6  15         42.89         43.00         2.62 o                         
   2   6  15         23.86         22.95         2.90 o                         
   3   6  15         40.35         46.16         2.25 o                         
  -2   7  15         25.65         30.37         2.60 o                         
  -1   7  15        114.78        113.10         5.34 o                         
   0   7  15         67.46         74.21         3.94 o                         
   1   7  15         57.00         63.83         3.13 o                         
   2   7  15          0.35          0.90         0.99 o                         
   3   7  15          1.20          7.36         1.24 o                         
  -2   8  15        309.03        375.99        12.53 o                         
  -1   8  15        107.30        119.71         8.44 o                         
   0   8  15         17.05         13.63         2.57 o                         
   1   8  15        205.40        197.33         8.83 o                         
   2   8  15          0.33          2.43         1.25 o                         
   3   8  15          2.82          4.39         0.89 o                         
  -2   9  15          0.10          4.06         2.13 o                         
  -1   9  15        257.72        273.77         8.27 o                         
   0   9  15        141.18        155.16         5.45 o                         
   1   9  15          1.97          4.51         1.46 o                         
   2   9  15         28.73         30.16         3.18 o                         
   3   9  15        106.72        118.75        10.31 o                         
  -1  10  15         38.93         49.42         2.80 o                         
   0  10  15         77.45         66.15         4.37 o                         
   1  10  15         15.48         16.08         2.84 o                         
   2  10  15         26.93         29.53         2.90 o                         
  -1  11  15         31.55         32.34         3.81 o                         
   0  11  15         25.06         24.48         2.61 o                         
   1  11  15         12.85         14.93         2.65 o                         
   2  11  15         73.11         86.53         4.24 o                         
   0  12  15         12.88         13.16         1.94 o                         
   1  12  15         21.59         31.12         3.80 o                         
   0   4  16         70.30         71.89         3.55 o                         
   1   4  16          0.78         -0.03         1.60 o                         
   0   5  16          0.28          0.61         1.83 o                         
   1   5  16          0.84          0.09         1.23 o                         
   2   5  16         32.16         37.66         2.55 o                         
   0   6  16         24.98         25.87         3.12 o                         
   1   6  16         24.77         25.36         2.48 o                         
   2   6  16         42.87         49.02         3.03 o                         
  -1   7  16         11.70         10.89         1.77 o                         
   0   7  16          0.15          0.59         1.11 o                         
   1   7  16         24.66         25.01         2.53 o                         
   2   7  16         44.79         53.07         4.35 o                         
  -1   8  16         72.33         68.89         3.53 o                         
   0   8  16         30.53         32.44         2.82 o                         
   1   8  16         72.95         69.09         4.08 o                         
   0   9  16          0.26          1.32         1.48 o                         
   1   9  16         13.15         13.05         1.79 o                         
   0  10  16          7.79          2.35         1.74 o                         
   1  10  16        239.14        267.82         9.34 o                         
                                                                                
